# Supplementary material for: Genome and tissue-specific transcriptomes of the large-polyp coral, Fimbriaphyllia (Euphyllia) ancora: a recipe for a coral polyp
Source: Commun Biol. 2024 Jul 24;7:899. doi: 10.1038/s42003-024-06544-4 (PMC11269664; doi:10.1038/s42003-024-06544-4)
Supplement: Supplementary file 3 — Supplementary Data [file 42003_2024_6544_MOESM3_ESM.xlsx]

## Sheet: Data S1
Supplementary Data. Gene expression levels (TPM) calculated for each sample. A: tentacle, B: body wall, c: messenterial filament, D: mouth and pharynx. Number indicates each individual.
GeneID	A-1	A-2	A-3	A-4	B-1	B-2	B-3	B-4	C-1	C-2	C-3	C-4	D-1	D-2	D-3	D-4
eanc_s073.g0001.t1	12.6265	3.6529	13.5715	12.6674	16.5716	7.09153	13.8471	2.25108	5.31427	1.20784	8.99595	4.4891	13.8065	7.57897	15.5829	11.6272
eanc_s073.g0002.t1	3.70874	0	1.84928	0	0.956348	0	0	0	0	0	0.562573	0	1.35025	0	0.668599	0
eanc_s073.g0003.t1	4.13732	3.03155	0.666662	0.72722	0	0.27829	3.16941	0	0	0	0	0.295425	0	0	0.497242	0.350939
eanc_s073.g0004.t1	0.599075	0.329221	10.715	0.947699	0.514761	0.120887	0.500645	0	0.120745	0.144246	1.09047	0.256662	0	0.456118	4.31997	0
eanc_s073.g0005.t1	3.98789	4.52005	5.42179	2.36572	4.36895	4.67741	3.43681	4.09605	3.76765	2.52054	4.76372	0.480524	2.35931	2.27719	2.69596	3.6152
eanc_s073.g0006.t1	0	0	0	0	0.155045	0	0	0.353017	0	0.434464	0	0	0	0	0	1.37749
eanc_s073.g0007.t1	0	0.460315	0	0.883378	0	0	0	0.983247	0.168824	0	0	0.358863	0	0.21258	0.604016	0.213149
eanc_s073.g0008.t1	7.27702	6.54395	4.79689	6.97684	4.88859	5.87371	4.42282	8.80102	2.13338	4.46006	2.40838	9.06965	4.49589	7.55523	4.77047	8.92218
eanc_s073.g0009.t1	6.87783	3.14975	5.26419	7.55576	8.17527	7.98028	4.07134	8.40997	1.96384	2.48407	2.26046	7.48944	7.37297	4.80019	2.27317	12.2513
eanc_s073.g0010.t1	9.38569	2.67814	6.28207	3.14083	5.67634	5.57254	3.39386	4.0256	5.12942	5.34551	6.07812	4.98772	4.33705	6.45887	11.9092	9.23195
eanc_s073.g0011.t1	12.8592	7.5379	8.28822	8.137	0.736628	0	0.716428	0	5.70196	1.85775	2.34072	1.10186	8.11494	8.05008	8.03651	8.28976
eanc_s073.g0012.t1	5.02823	10.8557	14.2367	7.0074	11.4186	15.5821	12.3061	7.09695	6.22547	5.36167	15.5814	3.84687	12.6401	12.3965	9.45323	3.83858
eanc_s073.g0013.t1	96.4245	52.8059	57.139	51.5171	121.983	85.1045	96.0091	68.9434	88.6505	49.3707	67.9995	57.7896	96.7536	50.3036	88.7879	80.9261
eanc_s073.g0014.t1	11.4851	13.7114	10.338	14.4096	9.29015	10.5489	5.58507	9.18158	3.95119	3.71896	4.50558	7.38083	7.64187	9.79975	4.28378	14.6634
eanc_s073.g0015.t1	9.6296	3.37783	5.64538	5.83408	5.704	7.938	3.85249	9.62021	7.06143	2.66395	2.79709	6.97842	8.50361	7.48768	6.20526	13.1385
eanc_s073.g0016.t1	30.1843	23.2057	21.0929	32.6578	26.6081	38.2495	12.057	41.2149	36.3131	43.4938	34.8734	41.2077	35.0746	19.7664	14.7175	41.31
eanc_s073.g0017.t1	4.00445	9.90289	5.80726	9.23823	4.30108	7.77755	4.49686	24.2866	1.81598	2.89258	4.25201	6.64805	8.50447	17.9121	8.66291	26.112
eanc_s073.g0018.t1	0	0	0	0	0	0	0	0	0	0	0.314692	0	0	0	0	0
eanc_s073.g0019.t1	0	0	0	14.7622	0	0	0	20.9784	0	0	0	4.47916	0	0.60623	0	6.29356
eanc_s073.g0020.t1	0	0	0	40.0509	0	1.11699	0	57.5216	0	0	0	6.14318	0	2.5719	0	10.6042
eanc_s073.g0021.t1	0	2.2416	0.985892	32.2635	0	4.93858	0	82.7249	0	0.49107	1.85621	8.73779	0	5.20035	0.735346	12.4557
eanc_s073.g0022.t1	0	0	0.416187	0	0	0.173732	0.539624	0	0	0	0	0	0	0.437004	0.310421	0
eanc_s073.g0023.t1	0.727335	16.308	34.8078	8.74454	2.39988	8.71806	19.2379	24.589	1.75915	3.1523	12.7098	21.8752	2.11874	12.2937	30.9971	19.1007
eanc_s073.g0024.t1	23.714	17.2864	26.0388	22.0873	24.5218	27.9386	21.2478	30.0051	27.2486	26.4164	24.1787	22.6937	27.1568	22.3362	26.9433	32.1424
eanc_s073.g0025.t1	15.4973	6.70549	20.2448	12.5205	6.48169	12.9354	11.9884	11.355	3.51499	4.29426	2.80132	2.04866	3.68194	1.4228	5.22982	3.18889
eanc_s073.g0026.t1	0	0	0	0	0.139488	0	0	0	0	0	0	0	0.394012	0	0	0
eanc_s073.g0027.t1	0.617094	0.678176	0.594325	0.271107	1.159	0.99276	0.89773	1.15344	0.397767	0.460772	0.636806	0.419622	0.73128	1.04744	1.21361	1.02297
eanc_s073.g0028.t1	0	0	0	0	0	0	0	0	0	0	0	0	0	0	0	0
eanc_s073.g0029.t1	0	0	0	0	0	0	0	0.282922	0.145734	0	0	0.30978	0	0	0	0
eanc_s073.g0030.t1	0	0	0	0	0	0	0	0.154431	0	0	0	0	0	0	0	0
eanc_s073.g0031.t1	0	0	0	2.76344	1.35091	0.522934	0.553466	3.07585	0	0	0	0	0.635987	0	0	0.666785
eanc_s073.g0032.t1	0.497868	0	2.88804	3.15038	14.1173	1.81168	24.9606	8.47416	0.903116	0	0	0	16.3134	0.379062	5.38525	0.760151
eanc_s073.g0033.t1	2.07895	0.894119	2.35949	1.57289	2.05043	3.66616	1.6996	3.13006	1.25705	1.6323	1.23399	2.09117	2.56684	1.78931	2.15095	6.90036
eanc_s073.g0034.t1	61.6665	51.6675	37.065	62.8502	23.1912	19.0811	16.9805	16.7941	23.3357	26.216	16.5157	46.9761	27.0318	42.6162	14.9286	45.4644
eanc_s073.g0035.t1	0.430776	0	0.794644	0.597888	0.287415	0	1.27456	0.3124	2.29572	0	1.32676	0	0.645556	0	1.57531	0
eanc_s073.g0036.t1	1.76976	0	0	0	2.97208	0	0	0.203861	5.10837	0.497808	0.313613	0.221442	1.89608	0	0	0.263054
eanc_s073.g0037.t1	25.9157	34.2373	20.4094	41.5401	17.4312	31.3772	15.813	32.9396	13.387	19.9597	17.651	29.7798	17.2458	42.207	14.8514	46.3816
eanc_s073.g0038.t1	23.0845	14.4983	15.9415	24.3454	20.1189	10.9801	10.6793	12.2585	7.97608	4.36723	11.0052	11.3029	30.0158	20.9236	32.6983	35.2456
eanc_s073.g0039.t1	55.1396	16.0748	32.6681	30.8487	75.229	71.034	39.1961	53.6752	89.0434	127.261	85.5276	28.9532	114.329	56.5728	227.114	149.895
eanc_s073.g0040.t1	14.5301	17.3245	16.5217	12.7241	27.9998	34.1661	15.7054	17.2672	11.1548	9.76194	23.3228	15.9796	87.9874	70.6023	113.191	143.551
eanc_s073.g0041.t1	0	0	0	0.185034	0	0	0	0.0686508	0	0	0	1.27785	0.255506	0	0	0.178586
eanc_s073.g0042.t1	15.2961	12.609	11.8645	36.9013	22.9534	30.752	11.0933	62.0382	12.0851	9.37615	15.463	38.692	67.2321	52.2369	62.5086	223.95
eanc_s073.g0045.t1	15.3049	21.4561	17.5146	23.882	11.5942	13.7401	12.2682	16.2547	3.96608	4.36198	7.01212	1.94036	19.635	25.2079	20.9468	15.658
eanc_s073.g0043.t1	6.58655	6.28674	13.5737	9.87112	5.18296	14.4802	13.2539	15.6668	3.14415	4.75774	5.99463	8.02007	13.1258	15.8362	17.9985	31.2279
eanc_s073.g0044.t1	0.381195	0	0	1.80908	1.17916	0.923056	0.716768	1.78987	0.460983	1.65212	0.346938	0.734919	1.38783	2.03161	0.412324	0.582013
eanc_s073.g0046.t1	13.4052	14.6821	11.1475	14.5329	11.5507	17.5921	10.4584	24.4822	10.5995	12.0531	11.6886	18.0729	15.0168	20.6981	18.0487	21.3259
eanc_s073.g0047.t1	27.2716	8.14115	26.6918	26.0983	31.5917	29.0104	21.1026	42.4204	30.6048	15.9703	28.0894	23.8728	40.5326	19.3112	38.6032	70.4259
eanc_s073.g0048.t1	11.251	3.41691	7.29938	6.5573	5.64788	8.78263	5.75281	14.2497	8.59324	3.84967	14.5515	4.3763	6.89884	6.76278	8.3267	9.94527
eanc_s073.g0049.t1	30.1335	15.8398	33.068	20.3803	30.5102	19.8281	35.9945	19.2241	28.9149	16.2461	39.1508	14.7025	40.7032	23.6077	42.9866	15.8361
eanc_s073.g0050.t1	26.5181	9.65884	28.6189	27.3162	15.2613	3.91998	19.713	7.96307	4.66113	2.67281	11.5062	7.3319	12.7978	5.8692	18.6777	9.18045
eanc_s073.g0051.t1	17.6955	5.70248	9.687	14.8315	18.4717	17.3609	8.51009	12.978	19.2619	18.284	16.757	3.51214	22.2288	14.0796	21.6613	14.923
eanc_s073.g0052.t1	14.2285	15.0995	10.415	6.46089	8.41706	9.89682	15.1379	4.88905	6.44974	15.1766	7.66658	4.51607	12.7885	9.64294	18.499	6.82035
eanc_s073.g0053.t1	215.055	93.3659	170.914	164.648	177.943	133.426	222.565	126.667	243.864	101.169	185.971	180.003	269.711	68.1727	229.298	264.072
eanc_s073.g0054.t1	3.85585	2.54278	5.59177	4.87977	5.44368	1.86737	7.73357	2.2631	4.19663	2.22819	2.80747	0.495589	3.93067	0.587146	6.67316	2.35486
eanc_s073.g0055.t1	0	0	0	0	0	0	0	0	0	0	0	0.526226	0	0	0	0.20837
eanc_s073.g0056.t1	3.13677	2.92298	7.12011	6.9039	3.58592	2.88964	9.74473	10.0057	2.22652	1.3792	10.3024	3.85637	7.54722	4.67265	11.949	13.1184
eanc_s073.g0057.t1	153.953	138.514	130.691	170.778	167.938	166.693	135.326	163.363	158.931	110.868	141.399	141.166	121.328	118.645	129.463	176.651
eanc_s073.g0058.t1	70.9361	44.9802	75.8002	50.4292	73.5872	68.3256	64.2611	48.5453	57.4786	60.5753	68.2205	71.4253	44.1236	49.6354	49.3922	64.6767
eanc_s073.g0059.t1	6.40651	2.51478	4.86658	0.965209	8.17864	3.50894	6.30995	6.62504	13.0969	4.62769	8.60733	1.76448	12.2175	4.41318	8.57959	4.42498
eanc_s073.g0060.t1	45.817	107.952	67.789	64.8501	30.2198	27.0624	40.2269	33.2058	80.6429	193.347	137.76	57.696	50.5148	56.4918	65.8104	45.3143
eanc_s073.g0061.t1	10.1802	14.5458	7.87381	17.1781	11.1967	8.62792	11.4852	4.38171	2.05184	1.96096	1.23538	0	7.90686	9.81783	6.60693	6.73543
eanc_s073.g0062.t1	106.979	175.877	159.936	126.599	81.5703	18.9113	56.2532	22.4214	106.351	75.3985	121.627	14.5603	103.383	54.5924	60.4958	33.0132
eanc_s073.g0063.t1	0.526275	0	0	0	0.256503	0	0	3.97313	0	0	0	2.88168	0.335901	0.540974	0	11.1968
eanc_s073.g0064.t1	161.405	143.075	52.3225	162.809	65.2609	25.7851	27.7985	18.0136	130.341	101.186	44.1237	19.2272	73.8172	78.9621	27.4597	32.3154
eanc_s073.g0065.t1	91.8497	247.428	85.0811	335.449	33.1005	24.623	26.5729	27.2853	40.7952	79.3622	59.3101	68.9991	42.1881	84.3995	32.42	54.7569
eanc_s073.g0066.t1	51.8075	21.801	28.3713	16.3339	13.0746	10.1983	5.10915	6.37914	1.0953	0.654243	0.659464	0.931295	2.638	3.31004	4.7025	7.88237
eanc_s073.g0067.t1	10.8878	8.79906	10.5263	16.5483	31.2581	44.07	15.254	26.689	7.35785	5.85996	6.8005	2.60671	15.7003	21.618	16.3952	29.3357
eanc_s073.g0068.t1	123.406	69.1681	79.2048	55.6067	16.6608	8.86227	7.34389	8.54082	2.51394	0.136511	0.688001	0.485798	10.7334	4.89214	6.54133	1.0099
eanc_s073.g0069.t1	370.459	250.646	302.984	122.85	144	47.9349	71.6137	46.268	24.6839	5.67734	6.72624	6.5587	64.1483	32.064	54.6885	6.00009
eanc_s073.g0070.t1	30.9792	22.4036	26.873	16.0852	9.6515	2.93389	5.53918	4.96395	1.66632	0.343214	0.778395	0.916042	4.42844	3.47288	4.72827	1.23327
eanc_s073.g0071.t1	84.3684	74.4196	85.7238	58.9401	82.468	41.0978	56.9215	47.836	14.7301	2.19963	4.40177	2.53252	60.7803	41.3235	47.4696	4.37587
eanc_s073.g0072.t1	28.217	14.4088	14.1229	12.2457	11.8439	4.3838	5.00832	7.18145	2.11382	0.541123	0.909068	0.802367	2.18188	1.33084	2.70099	0.190628
eanc_s073.g0073.t1	39.2899	16.4156	20.6839	20.86	10.8218	14.499	8.4335	6.94969	2.92893	1.36072	2.20432	0.691766	6.85826	3.07337	5.82169	3.28703
eanc_s073.g0074.t1	3.92851	10.5983	11.3943	6.77963	3.49836	4.9726	3.13381	6.91725	3.23917	2.57975	2.2753	2.75415	4.42081	8.42933	6.56713	12.8141
eanc_s073.g0075.t1	0.22661	1.1208	0	1.07545	0	0.274366	0	0.266007	1.37021	1.47321	1.23747	1.4563	0	0	0.245115	0.172996
eanc_s073.g0076.t1	4.4403	3.77116	6.43933	7.8757	2.28922	3.0953	3.62641	4.8174	2.19669	1.36072	4.53111	3.71824	4.01698	4.7125	5.96724	7.49854
eanc_s073.g0077.t1	37.0435	62.6377	67.4951	42.0722	59.7424	25.3	25.0038	36.2364	25.8445	16.4665	35.4434	10.9873	44.9551	69.4248	31.8493	60.184
eanc_s073.g0078.t1	0	0	0	0	0	0	0	0	0	0	0	0	0	0	0	0
eanc_s105.g0001.t1	0	0.821514	0	0	0.121847	0.689502	0.148059	0.0692892	0.0799703	0.50257	0.992752	0	0.0902839	0.453758	0.988058	0.168337
eanc_s105.g0002.t1	25.2062	12.8008	19.5009	13.6179	43.5687	51.3971	33.7129	46.1988	136.557	99.8566	107.997	24.6595	43.9589	20.9476	67.1268	47.8057
eanc_s105.g0003.t1	27.323	19.2817	37.2845	42.7448	478.884	304.077	436.611	464.708	48.7095	15.294	31.2909	15.68	481.815	155.984	244.722	162.635
eanc_s105.g0004.t1	9.10652	7.80699	4.75427	14.9822	11.8312	7.27691	3.42463	13.8967	9.03034	4.73617	4.97288	12.1727	7.95704	4.71473	9.06216	17.519
eanc_s105.g0005.t1	11.6984	16.6263	11.115	15.3154	15.8058	23.9318	18.2042	20.5983	13.4153	17.7747	22.0285	24.3684	13.2178	11.3639	17.8897	13.242
eanc_s105.g0006.t1	631.277	499.688	564.155	493.937	976.156	763.667	712.68	547.032	627.729	500.553	463.43	569.985	676.946	616.34	499.007	611.981
eanc_s105.g0007.t1	0.614342	0	0.890921	0	0.316727	0	0.770105	0.360574	0.371465	1.33129	0	0	0.89466	0.467742	0	0.468992
eanc_s105.g0008.t1	169.244	97.388	92.4645	60.0733	18.6112	50.5182	14.3984	7.97975	316.055	189.643	157.448	263.926	102.752	41.0488	41.5827	26.8426
eanc_s105.g0009.t1	0	0.296506	0	0	2.41076	7.29458	3.04354	1.58336	0.326237	0.259823	0.32737	0	0.26191	0.136931	0	0.274594
eanc_s105.g0010.t1	0.831268	0.913646	0.401836	0	205.711	168.916	156.826	251.753	13.0684	0.800613	0	0	2.21937	0	0.899151	0
eanc_s105.g0011.t1	14.4443	18.1735	6.6149	21.046	71.1369	154.403	76.953	198.781	10.1128	6.58972	7.26502	15.1452	30.9991	56.4343	19.3242	46.4289
eanc_s105.g0012.t1	7.1889	7.90131	11.5837	21.4812	25.9439	44.4865	29.0374	116.267	4.3468	0.576982	5.08888	9.23982	8.72427	11.555	7.77595	17.6837
eanc_s105.g0013.t1	2.41196	0	0	0	0.880344	2.06005	1.5342	2.33112	2.05994	5.63068	4.78577	0.696487	4.73537	1.91628	4.25732	9.49321
eanc_s105.g0014.t1	1.91933	4.21907	16.7005	5.06043	3.95809	1.1619	1.20298	2.25301	0	0	0	0	0	0.974213	0.692021	0
eanc_s105.g0015.t1	7.94031	0.872718	0	1.67481	1.2281	1.58785	0	1.55346	0.640153	2.48543	1.20446	10.2056	1.15634	3.02276	0	0.808224
eanc_s105.g0016.t1	0	0	0	0	0.496288	0	0	0	0	0	0	0	0	0	0	0
eanc_s105.g0017.t1	100.501	80.9463	70.9982	111.868	113.346	125.874	76.4281	129.836	35.7235	54.2461	55.1466	52.4366	154.694	220.561	184.198	297.608
eanc_s105.g0018.t1	71.3744	99.0916	147.585	142.893	90.0569	80.0069	118.795	126.677	135.769	101.633	150.434	115.329	76.9617	67.0828	126.332	86.8152
eanc_s105.g0019.t1	0.374184	4.16406	0.406982	0.591935	1180.77	1295.07	2095.5	1105.04	90.6139	15.4064	19.4969	1.38269	392.276	300.846	224.327	125.402
eanc_s105.g0020.t1	5.81487	4.56508	3.21247	3.94232	26.981	18.2712	20.8263	40.9549	13.3942	7.40057	16.3809	4.09279	9.47625	7.37878	16.7726	21.35
eanc_s105.g0021.t1	3.44137	0.709201	0	0.680503	113.55	256.767	147.482	243.137	44.2179	11.1863	5.08966	6.91118	4.10045	0.982558	2.3265	3.28395
eanc_s105.g0022.t1	6.24253	6.84291	0	2.62641	44.3814	42.3212	32.2585	83.637	9.78177	3.7495	4.53313	6.40169	7.97088	3.16142	0	3.01461
eanc_s105.g0023.t1	9.94311	9.28589	12.5245	11.2862	33.9359	30.6382	17.4159	28.9456	17.3717	18.9179	21.872	13.7547	31.3916	14.0081	14.2155	10.3892
eanc_s105.g0024.t1	4.91774	4.32407	8.08262	8.03888	9.46538	7.9388	16.8499	9.71741	2.27971	5.56526	8.35482	8.53298	2.26786	4.11864	6.73782	7.38333
eanc_s105.g0025.t1	76.5212	66.0956	52.8314	82.999	168.228	159.02	146.397	148.651	259.591	228.904	231.778	148.312	198.124	82.5473	121.795	130.273
eanc_s105.g0026.t1	0.378324	0	0.274323	0	0.390094	0.572564	0	0.222048	0.114378	0.136639	0.172162	0.121564	0.688686	0.288044	0	0.288815
eanc_s105.g0027.t1	20.1749	31.1732	40.9346	17.8898	12.7801	14.9517	9.24282	13.328	8.15082	4.57454	14.8212	5.11636	60.3421	51.0412	26.4218	79.2875
eanc_s105.g0028.t1	32.9427	14.494	18.1716	34.6889	46.9399	30.5255	21.7876	38.2548	44.726	27.0076	30.0742	28.0541	40.6127	17.8495	20.549	48.2916
eanc_s105.g0029.t1	8.3088	3.71479	3.88033	8.24284	9.87417	8.35474	6.97306	12.3983	6.30123	4.78109	9.3565	4.70609	8.40849	7.61273	6.09309	10.2133
eanc_s105.g0030.t1	0	1.2154	0	0.38874	0.253382	0.446285	0.462063	0	0.297172	0.88753	0.894612	0.157922	0.357864	0.374193	0	0.187597
eanc_s105.g0031.t1	22.3089	7.57227	25.3745	13.1478	28.641	24.0974	19.8773	18.9987	17.5889	13.7449	20.7022	22.9107	17.1997	14.654	14.6677	24.2104
eanc_s105.g0032.t1	0	0.268938	0	1.03222	0.0841006	0.0987516	0	0.191486	0	0.117833	0.161086	0.209664	0	0.253367	0	1.49438
eanc_s105.g0033.t1	70.5564	316.169	33.1606	227.366	294.711	105.738	147.409	226.229	61.2283	332.42	74.3237	942.004	341.075	309.267	35.3268	250.364
eanc_s105.g0034.t1	0	0.222601	0	0.178502	0	0.743515	0.473146	0.501922	0	0.94498	0.293259	0	0	0.285395	0.613812	0.191377
eanc_s105.g0035.t1	0	0.492852	0	0	0	0.544542	0.374739	0.175458	0.361515	0.431878	0.272078	0.384229	0.217674	0	0.323355	0.684645
eanc_s105.g0036.t1	100.532	477.854	236.368	94.2492	0.543674	9.78103	0	9.55734	2.23171	0.761738	13.8265	3.41118	29.2396	18.8656	19.6375	0.805042
eanc_s105.g0037.t1	1.57853	1.93453	4.30797	4.46176	6.10916	4.94651	5.12447	2.7078	4.77809	0.900991	2.9153	0.795791	6.20739	3.79261	6.41855	2.87512
eanc_s105.g0038.t1	5.02508	1.33547	3.52417	2.56286	0.20881	0	0	0	0	0	0	0	0.88474	0.30837	5.25713	0.618389
eanc_s105.g0039.t1	95.8952	435.994	55.83	423.717	5.77393	69.2069	4.8259	275.083	5.07885	463.93	23.5712	1198.21	5.10338	277.202	32.5564	324.196
eanc_s105.g0040.t1	54.5523	124.369	46.0495	276.589	13.2023	7.0129	0.737947	26.2795	1.77977	55.2804	1.92561	183.471	27.3995	19.7226	2.72788	11.0105
eanc_s105.g0041.t1	3.43646	2.83276	3.32238	4.0772	14.7618	12.0803	8.61552	9.73701	8.3115	5.17146	6.25527	2.20842	9.16947	4.79677	5.57563	7.7323
eanc_s105.g0042.t1	8.58162	16.9775	13.6624	17.1565	21.9529	23.2105	21.256	27.408	11.4748	15.2488	14.5383	11.0581	20.1193	27.4122	17.1089	27.5116
eanc_s105.g0043.t1	46.813	7.73873	92.1736	11.4394	19.1639	22.0416	22.7413	50.7819	41.5764	49.3937	24.3628	74.5988	76.5795	23.8579	37.1878	39.805
eanc_s105.g0044.t1	13.8241	0.621576	35.5393	3.97617	12.3753	8.36871	12.1304	22.571	18.5414	8.71484	6.2909	40.4626	43.4667	7.65475	20.1186	10.8413
eanc_s105.g0045.t1	1.04257	0.64456	0.188992	0.618479	0.60469	1.10449	0.49009	1.07085	0.157599	1.12964	0.237219	0.25125	0.474463	0.496112	0.281926	0.895391
eanc_s105.g0046.t1	29.6115	25.2875	32.7477	41.4515	13.8386	19.2156	13.0853	36.3851	8.88798	14.4649	11.8272	16.9761	16.5977	15.4087	14.517	34.6403
eanc_s105.g0047.t1	76.7931	185.74	97.7504	118.816	62.3033	50.8601	57.7883	77.4277	31.1496	23.8229	53.6693	62.81	63.9797	96.5913	39.5791	69.0995
eanc_s105.g0048.t1	0.568825	70.6469	20.8977	40.1931	0	4.59132	2.49566	14.3559	0	0.273924	3.11365	44.7192	0.138062	7.93991	14.5615	27.5021
eanc_s105.g0049.t1	6.78682	1.49188	0	0	1.63286	0	0	0	12.0421	0	0.823587	1.16307	3.29453	0	0.978805	2.07244
eanc_s105.g0050.t1	1.86009	11.2443	27.8743	12.751	0.63932	0.375347	0.388618	0.727826	1.12471	0	1.69293	1.59384	0	0.944145	3.35331	3.31334
eanc_s105.g0051.t1	1524.7	2198.99	1987.86	1958.54	1135.05	1289.5	1281.91	1192.24	827.359	853.594	991.673	1505.98	1081.08	2142.02	879.667	1284.25
eanc_s105.g0052.t1	34.6084	24.3362	22.3063	28.8459	50.33	45.356	33.8202	33.9999	66.1536	44.174	40.417	48.8662	56.3611	28.3331	51.9253	61.2685
eanc_s105.g0053.t1	5.17662	4.26721	4.18256	6.08332	4.57515	4.96926	3.42997	3.60256	2.68292	2.51066	2.96146	4.79999	5.38476	3.88502	5.1194	4.62933
eanc_s105.g0054.t1	9.88472	2.66924	3.70729	3.50484	10.5876	5.62281	5.71478	5.4015	4.01891	5.29355	2.86954	6.18808	3.35056	2.07612	3.41035	1.88651
eanc_s105.g0055.t1	0	5.88271	0	6.20914	0	7.12827	0	10.262	0	5.92816	1.29901	10.0896	0	6.52013	0.385959	12.5303
eanc_s105.g0056.t1	1.90643	0	0	0	0	0.288523	0	0	0	0	0	0	0.694078	0	0	0.727689
eanc_s105.g0057.t1	12.3348	0	0	6.61733	12.2889	0.736553	1.71131	1.50249	9.91924	0.910208	1.41005	0.68002	21.4083	1.62545	1.1172	5.74254
eanc_s105.g0058.t1	4.62702	0	1.11835	1.21994	7.55404	3.2679	0.483348	4.52621	3.73034	2.78524	1.40373	1.98235	3.93067	0	1.66829	1.76615
eanc_s040.g0001.t1	1.98002	2.44827	0.239286	0.783068	23.9204	63.4078	20.6837	26.4171	6.08592	7.03208	6.15712	2.65094	18.7427	24.9999	16.1055	19.1464
eanc_s040.g0002.t1	179.315	4.02671	1.47584	4.18575	1230.56	987.193	2211.69	3032.87	591.715	267.14	503.309	2006.13	1285.07	640.63	323.19	799.433
eanc_s040.g0003.t1	1.49165	1.30193	0.254493	0.138805	20.5288	48.0291	14.1338	20.0446	3.60773	1.83805	3.6735	0.62027	24.2144	11.2902	7.66497	17.5499
eanc_s040.g0004.t1	228.006	305.381	263.915	288.191	285.214	213.978	252.303	240.629	250.905	220.012	239.842	362.636	196.056	255.836	144.588	189.222
eanc_s040.g0005.t1	19.7273	7.95017	11.4434	10.4025	18.759	24.2827	11.2655	13.8942	14.1813	29.608	13.3661	10.4239	27.1327	20.1933	35.8009	38.6539
eanc_s040.g0006.t1	31.5937	6.60615	20.3384	16.8223	22.5653	17.6331	18.3531	12.1209	8.29363	8.79461	7.43408	15.6486	27.8302	25.2279	37.8411	34.5899
eanc_s040.g0007.t1	6.55495	6.78074	11.7427	7.92963	12.9859	8.24756	12.8893	12.1496	8.08239	5.19912	8.65636	9.08579	8.42286	12.8544	5.97804	12.4612
eanc_s040.g0008.t1	30.8912	69.5065	45.0802	48.8679	72.3186	54.4551	76.4728	74.9182	55.3307	60.3456	60.1202	81.6556	45.2695	49.8498	42.0299	44.0504
eanc_s040.g0009.t1	17.2481	31.9674	15.8581	13.0185	26.4446	74.5235	21.6213	39.0379	54.8042	121.089	37.5522	43.1061	27.0062	33.8176	33.2893	33.7359
eanc_s040.g0010.t1	0	2.50389	0.200228	0.873663	17.2972	109.827	22.7594	36.1422	2.67148	15.5636	1.38227	0.0887291	3.51869	4.09973	4.03227	1.89724
eanc_s040.g0011.t1	14.6945	8.28789	16.2629	10.3995	10.7657	24.1118	9.4525	19.7459	8.18367	9.21784	6.33504	8.20082	12.9523	10.0103	6.69243	20.0741
eanc_s040.g0012.t1	7.92585	6.0309	7.51537	7.23358	15.7162	12.5488	12.8014	14.4925	13.2713	9.24835	11.6527	14.4969	6.21511	7.19499	6.92441	13.963
eanc_s040.g0013.t1	26.9592	12.0674	23.3317	16.9674	51.2992	50.5842	53.6444	38.9623	27.7381	25.4939	39.9707	30.1328	37.7829	32.3891	58.1648	42.4895
eanc_s040.g0014.t1	1.79991	0.659426	0.290026	0.949114	1.23727	4.96378	1.25348	3.28663	0.604624	0.866766	0.546052	0.257045	1.60184	2.89306	1.94689	2.13743
eanc_s040.g0015.t1	57.7142	29.2771	73.5801	78.2573	69.3191	78.7074	81.8877	73.5178	52.3458	45.3544	52.8162	78.6629	38.5608	27.0411	37.7307	64.8786
eanc_s040.g0016.t1	0	0	1.65261	0	72.0121	63.3008	24.4886	17.0078	6.10298	0.940753	0.740828	3.24321	0.474748	0.123948	0.880449	0.497117
eanc_s040.g0017.t1	5.48428	4.67643	5.30779	5.64374	192.068	293.923	135.627	183.856	21.2296	5.0468	22.5804	10.3375	207.847	190.501	108.712	274.847
eanc_s040.g0018.t1	0.223416	0.178543	0	0.173031	25.2061	37.7242	17.1805	26.9829	6.56686	1.30193	3.63248	0.292234	15.1679	5.81323	12.252	39.4612
eanc_s040.g0019.t1	2.98331	3.2568	5.08645	3.50767	6.67187	5.36921	7.5047	6.9093	11.5302	11.9688	20.4008	3.08308	16.7912	9.97576	27.9085	8.49438
eanc_s040.g0020.t1	5.38596	4.54807	6.38195	4.15622	10.9716	18.6485	6.50454	20.6632	8.37991	6.927	12.3744	2.19495	7.84352	4.95086	14.4934	16.0456
eanc_s040.g0021.t1	4.40083	6.71798	10.6368	8.25107	10.5881	19.2409	13.5873	16.7415	7.39163	4.23854	13.3511	4.39938	26.229	20.8486	17.2778	30.8588
eanc_s040.g0022.t1	15.6975	7.46224	9.07791	8.07437	15.1432	46.2897	12.0721	39.0576	7.45352	10.2955	9.46612	11.2019	14.8661	17.1575	12.2918	51.7573
eanc_s040.g0023.t1	1.06667	4.10332	1.54689	1.68741	0.933229	1.07622	0.891414	3.13029	0.859958	1.28417	1.29442	1.14249	0.776692	1.35355	2.69215	1.90004
eanc_s040.g0024.t1	2.08176	2.45149	1.29385	1.41138	1.6726	1.6203	1.49119	1.39639	0.359642	0.859281	0.812004	1.14671	3.24819	2.4907	3.86016	2.95142
eanc_s040.g0025.t1	2.97097	0	2.02753	2.21171	1.9822	1.16376	0.547682	2.35918	0.422685	0.126238	0.954343	1.68466	1.27253	1.46365	0.945171	3.46879
eanc_s040.g0026.t1	1.01845	1.2593	1.10772	0.805564	0.743848	2.3634	2.12779	7.47197	1.69348	1.83918	2.24007	2.89072	2.34834	1.68008	5.78351	7.58056
eanc_s040.g0027.t1	0	0	0	0	3.9083	1.52972	1.5838	0.684515	0.70519	0.140407	0.17691	0	8.20906	1.47994	4.20503	0.148389
eanc_s040.g0028.t1	78.0538	86.5687	88.7256	69.8451	83.4087	97.4619	66.7423	74.0394	46.4328	41.0047	39.6097	73.7719	60.5086	81.5776	49.9744	75.958
eanc_s040.g0029.t1	0.103632	0	0	0	0.213711	0.0627354	0	0.121648	0.125323	0	0	0	0.0754588	0	0.336283	0
eanc_s040.g0030.t1	0	0.425703	0	0	0	0	0	0.151552	6.55745	13.4293	5.17018	3.81661	0	0.393191	0	0
eanc_s040.g0031.t1	56.8409	33.8899	47.8777	49.5169	96.9972	93.9905	57.0021	56.2118	58.1921	49.6077	40.8193	31.1243	78.4679	60.1135	86.581	94.0373
eanc_s040.g0032.t1	20.6666	6.54656	15.3126	10.2791	15.1214	13.0572	10.1816	12.2887	16.3159	16.9492	15.3596	6.95961	21.8167	12.4368	46.1727	34.9298
eanc_s040.g0033.t1	165.129	173.34	235.985	164.483	129.985	121.704	153.694	89.0702	406.926	413.084	291.417	234.932	270.563	283.938	362.753	128.928
eanc_s040.g0034.t1	70.858	52.3686	79.5588	44.9166	39.1221	34.8841	41.7345	22.6131	100.376	89.4201	71.7319	51.7265	72.3914	92.2747	103.19	43.7351
eanc_s040.g0035.t1	31.8174	12.0909	16.0351	17.8486	41.5908	25.6817	14.1435	24.0385	26.0608	9.45402	10.4742	12.2539	28.097	14.3459	21.9675	23.5144
eanc_s040.g0036.t1	6.5658	3.39087	9.75119	12.0135	110.116	82.6554	172.444	50.8867	15.4975	7.8284	14.9034	8.13394	38.9957	22.3449	67.8538	23.9145
eanc_s040.g0037.t1	202.504	104.434	213.756	100.56	257.935	279.214	228.589	112.256	124.067	44.2289	87.5426	72.7782	169.096	73.9965	196.643	110.314
eanc_s040.g0038.t1	18.4075	10.7967	17.9676	5.03992	1.09501	1.60721	0.887487	1.03883	2.67553	3.19628	3.0607	0.341236	1.41766	1.07807	1.91449	2.70239
eanc_s040.g0039.t1	100.445	32.8235	73.8097	63.9379	44.0674	57.9971	90.7281	77.4044	41.6362	46.2798	47.8208	45.7914	90.3604	34.3058	122.41	71.652
eanc_s040.g0040.t1	153.191	83.4594	117.206	133.745	103.322	139.574	121.72	170.923	204.037	263.592	258.478	95.8207	146.78	82.3607	227.697	154.58
eanc_s040.g0041.t1	4.31377	3.55594	4.51811	6.06588	4.01479	7.91755	4.35604	19.8783	18.9401	22.7219	24.9544	4.54691	10.9719	4.10574	15.4082	25.4408
eanc_s040.g0042.t1	145.356	112.036	81.4896	94.2794	104.627	136.536	74.8051	109.299	100.573	66.6982	92.422	45.9103	115.309	107.134	113.357	130.464
eanc_s040.g0043.t1	41.1271	39.2711	34.814	34.4437	73.5879	71.9874	52.9543	58.7627	49.7354	40.1929	40.141	51.9034	65.7196	59.0836	54.7514	70.3228
eanc_s040.g0044.t1	2.93538	3.62955	4.789	4.25662	4.60311	5.33096	7.51257	9.26033	3.18001	3.00382	6.01106	8.56742	2.84984	2.97988	16.5369	8.40332
eanc_s040.g0045.t1	14.0916	9.12692	12.4074	6.10379	12.9733	18.7877	7.88594	10.5354	7.50623	3.75653	8.09213	7.97784	11.6044	8.04672	19.4159	16.5207
eanc_s040.g0046.t1	43.8338	34.484	26.3767	20.1409	32.4447	22.9021	21.3179	16.5466	24.1948	15.503	23.3408	17.0654	29.0038	29.6348	20.4605	25.5485
eanc_s040.g0047.t1	27.4641	16.3445	15.5428	23.1008	50.0064	40.1455	26.2824	41.2028	37.749	37.5479	22.9231	20.4908	20.9734	15.7083	28.1128	31.7051
eanc_s040.g0048.t1	7.54194	1.88394	3.31435	4.70004	10.7223	3.18213	6.87575	6.70692	6.08036	5.77803	5.82414	11.6029	10.1512	8.00429	24.2263	10.8172
eanc_s040.g0049.t1	143.979	112.27	52.8268	88.5756	122.267	95.5364	71.0691	110.453	90.9792	110.405	74.6692	97.6679	162.451	166.078	218.522	270.826
eanc_s040.g0050.t1	3.27348	0	0	0.18375	6.28677	0	0	0.285992	4.61477	0	0	1.32923	4.42891	0	0	0.593579
eanc_s040.g0051.t1	4.62241	0	0	9.06732	0.571946	0.447722	0.115888	12.6969	0.111798	1.6027	0.50484	8.79288	0.538525	0.281549	0	13.8328
eanc_s040.g0052.t1	0	0	0	0.538636	0	0.412246	0	0	0.411759	0.245951	0.309892	0	0	0	2.20978	0.519866
eanc_s040.g0053.t1	4.41516	2.42635	4.26859	5.82042	2.65564	3.11827	11.5304	12.525	10.2337	3.18925	9.37622	2.83738	0.535813	2.80131	0	0
eanc_s040.g0054.t1	1.1887	0	0	1.88044	0.919259	2.1588	2.23513	1.39536	4.67189	0.429323	3.24561	0.381955	1.29832	0.452519	0	0
eanc_s040.g0055.t1	0.492981	5.68927	0.714923	0.779865	7.11646	14.6234	3.08987	4.05082	10.731	2.84881	0.897356	0	2.51273	0.375341	0.533239	0
eanc_s040.g0056.t1	0.885953	0.730312	0.856541	0.233587	1.21802	2.68164	1.57332	1.29998	5.53552	2.34652	1.47828	0.664245	0.967653	1.23665	0.638867	0.450895
eanc_s040.g0057.t1	148.096	139.261	143.975	120.61	145.21	443.118	234.807	330.947	128.517	383.331	239.372	121.082	147.176	372.93	266.39	210.413
eanc_s040.g0058.t1	69.852	133.021	58.0712	90.6466	65.7856	332.139	106.246	172.762	108.911	557.725	131.501	88.8198	93.1298	137.082	107.88	91.3083
eanc_s040.g0059.t1	39.1212	3.33606	3.26056	1.06702	20.0533	2.04162	0	1.58354	10.0601	2.59852	0.818517	2.74529	30.9416	3.59483	0.97278	2.74624
eanc_s040.g0060.t1	14.7421	18.9035	2.37544	9.99472	11.8228	2.54983	2.05331	0.412025	10.7532	1.85932	2.55566	0.15038	25.7284	5.87932	6.32774	1.60774
eanc_s040.g0061.t1	48.4975	44.2029	0	26.197	7.31799	4.05773	0	6.47972	11.2052	9.11394	3.22969	1.26694	45.6487	18.6123	0	15.3511
eanc_s040.g0062.t1	43.995	45.3094	18.3696	40.7028	100.844	141.45	86.6588	151.409	139.027	111.882	131.91	58.5451	202.461	173.639	209.985	166.165
eanc_s040.g0063.t1	7.63195	10.6251	11.5598	15.9188	1.13669	11.191	4.71263	19.9748	1.88006	2.53184	7.30625	28.9555	6.00997	4.04599	8.31633	14.9325
eanc_s040.g0064.t1	11.946	6.98043	18.6399	5.3823	5.847	12.3581	10.5203	10.8722	17.6923	11.3052	15.4829	8.30871	12.5522	3.68419	13.5758	6.06054
eanc_s040.g0065.t1	0	0	0	1.12693	0.918173	0.646875	0.669746	3.13584	0	0	0.648356	2.97573	1.03743	0	0	0.271916
eanc_s040.g0066.t1	37.5956	19.0507	28.4014	34.3284	47.9951	36.1258	39.5112	23.244	27.0952	17.7519	22.3176	15.0263	32.3919	13.961	22.1813	25.8845
eanc_s040.g0067.t1	118.52	82.5863	96.6111	146.643	175.19	95.0391	151.483	90.6283	84.3101	46.2565	49.5867	91.7645	99.6488	39.7123	52.5082	84.9594
eanc_s040.g0068.t1	1.30751	1.84768	0.812639	0.886458	10.2077	17.4136	9.71707	11.7305	2.71061	0.94447	1.87001	0.840266	6.80042	7.67957	5.05102	18.2521
eanc_s040.g0069.t1	8.29922	4.02426	6.13577	7.46542	5.03377	6.40325	5.71169	6.87676	4.03421	3.87903	4.29506	3.76479	8.17587	6.07098	10.9131	10.5595
eanc_s040.g0070.t1	713.775	882.236	581.327	882.445	967.584	1132.68	881.737	959.416	718.618	1089.37	909.016	501.638	1235.59	864.221	1538.71	1290.82
eanc_s040.g0071.t1	0.446753	0.245513	0.431922	0.235578	0.307101	0.360601	0	0.174808	0.180088	0.322708	0.271069	0	1.08434	0.226763	0.96647	0.341054
eanc_s040.g0072.t1	11.6993	6.60308	13.1451	7.3363	10.5961	6.50812	7.99338	2.78376	41.042	22.2311	34.2458	9.21181	13.8142	7.38276	17.5569	7.72435
eanc_s040.g0073.t1	1.38736	3.88836	3.21913	4.60891	23.246	8.48264	27.8259	11.1556	38.3366	28.5612	28.4103	22.4678	4.94998	3.80266	2.70118	1.27094
eanc_s040.g0074.t1	0	0	0	0.594565	0	0	0	1.10297	0.454515	0	0	1.69075	0	0	0	0.286923
eanc_s040.g0075.t1	1.71116	5.07797	4.96305	2.70694	0.529318	1.65741	5.36253	1.20519	0	0.247208	0	9.01726	0	0.260565	0	1.04505
eanc_s040.g0076.t1	225.854	212.741	294.841	259.487	268.96	215.344	286.586	212.599	244.36	196.857	209.459	222.827	191.041	156.479	159.325	211.379
eanc_s040.g0077.t1	16.0026	16.5834	15.9134	14.8274	16.4415	11.625	14.2569	14.0215	13.2009	11.8896	11.7556	12.4142	12.3181	10.5044	9.27289	12.042
eanc_s040.g0078.t1	0	0	0	0	0	0	0	0	0	0	0	0	0	0	0	0
eanc_s040.g0079.t1	129.815	102.18	196.755	126.338	9.37931	3.73331	9.08346	9.4109	8.76292	6.23655	23.0124	14.4656	11.6752	11.9732	14.6753	13.1822
eanc_s040.g0080.t1	23.4569	22.884	23.7184	29.6178	33.7282	30.8754	35.6088	33.4714	28.3016	35.9086	37.0177	28.8351	27.8138	27.7965	35.1489	45.9178
eanc_s040.g0081.t1	233.927	214.406	193.518	507.552	58.4689	28.4594	65.6141	50.8231	75.9975	46.0948	59.6956	104.651	85.0488	97.1706	105.196	68.2013
eanc_s040.g0082.t1	4.70468	4.13673	7.05017	10.1714	11.8851	11.0125	9.33775	4.87831	6.73248	3.62495	4.71007	1.10859	5.59529	8.8356	6.4459	6.46485
eanc_s040.g0083.t1	18.8582	21.8734	11.859	17.4243	17.8101	13.6388	12.6566	23.8019	16.1959	14.4659	13.2143	19.5193	17.377	17.1534	13.0873	23.442
eanc_s040.g0084.t1	29.185	38.1718	36.1166	22.7766	25.8799	22.6146	52.3161	19.5276	17.5292	13.7733	15.229	12.1286	22.2426	27.5535	25.465	21.8344
eanc_s040.g0085.t1	0	1.52978	0	1.46788	0.478383	0.14043	0.145395	0.272304	0.140264	0.33513	0.422255	0	0.675644	0.176618	0.250918	0
eanc_s040.g0086.t1	0	0	0	0	0	0	0	0	0	0	0	0.215168	0	0.254919	0	0
eanc_s040.g0087.t1	0	0	0	0	0	0	0	0	0	0	0	0	0	0	0	0
eanc_s040.g0088.t1	0	0	0	0	0	0	0	0	0	0	0	0	0	0.393697	0	0
eanc_s040.g0089.t1	4.8324	0.284533	1.25142	0.54604	1.42364	0.104478	0.54086	0	0.20871	0	0	0	1.50801	0.131402	0.746717	0
eanc_s040.g0090.t1	2.04383	4.85844	7.4444	3.90994	2.32796	2.81983	6.0476	7.03011	2.78777	4.32604	6.14285	3.87929	4.56845	6.15208	8.22599	6.34996
eanc_s040.g0091.t1	4.88421	1.40041	21.5573	12.4296	1.86119	0.257109	8.25217	8.60004	5.52132	0.306789	5.41164	5.45881	1.70089	0.323365	1.37819	1.29692
eanc_s040.g0092.t1	0	0.331031	0.582371	0.317636	0.103518	0.243104	0.125849	0.353546	0.72845	0.725193	0	0.258073	2.48547	0.30575	0.217186	0.766419
eanc_s040.g0093.t1	15.5364	6.25461	10.4795	5.42995	26.265	16.1858	15.0596	8.16447	11.6881	17.4864	15.7844	12.6547	18.0215	6.46468	13.0924	12.5502
eanc_s040.g0094.t1	8.77085	4.30725	4.8713	4.72338	12.3149	7.56901	7.83662	3.28586	7.78575	2.83078	5.43498	6.95573	5.43528	3.55205	7.26671	7.69296
eanc_s040.g0095.t1	0	0	0	0	0	0.0435965	0	0	0	0.0520205	0.458811	0	0	0.0548311	0.233692	0
eanc_s040.g0096.t1	1.57047	6.04137	4.9346	4.96878	0.809667	1.90143	1.47649	1.84351	1.42439	1.13442	1.42934	2.85956	1.52471	2.98928	1.4156	2.59764
eanc_s040.g0097.t1	3.48076	0.819794	0.721117	1.57324	1.66635	0.301021	1.24666	0.145925	0.450999	0.179593	0.226283	0.95867	1.26725	0.757186	1.34465	2.08783
eanc_s040.g0098.t1	66.8704	50.5293	73.5399	74.0493	65.7906	47.2356	40.8647	47.4247	58.6286	39.0451	36.0094	54.4336	50.7202	40.7305	28.9324	65.5132
eanc_s040.g0099.t1	4.78309	4.57876	4.47513	6.8343	6.20465	6.91193	15.0863	8.96534	3.91836	10.0307	9.97034	6.74259	6.40383	9.75036	12.517	6.59615
eanc_s040.g0100.t1	5.64002	2.28905	8.50687	3.29464	4.87901	7.83364	5.23436	8.74748	4.09269	6.2683	6.29004	3.68063	7.80013	5.28558	8.23486	6.63856
eanc_s040.g0101.t1	0.514665	0	1.25269	0	0.156044	0.30372	0.500169	2.42888	0	0	0.220639	0	0.191193	0	0.474623	0.454431
eanc_s040.g0102.t1	1.15787	8.99917	4.07792	1.30834	63.2761	81.4088	94.4471	36.8917	23.7037	26.6445	39.4427	2.33859	22.1613	33.3735	38.4672	7.70275
eanc_s040.g0103.t1	7.61358	2.15179	5.36289	6.19416	13.7944	17.1193	6.27175	8.68189	8.418	2.19984	3.56367	4.47345	4.11825	3.80929	3.52942	9.7978
eanc_s040.g0104.t1	16.3297	17.3871	9.3739	18.8363	19.9949	20.3889	9.16888	18.5697	9.46245	6.63333	7.43111	17.9276	17.5879	15.0035	12.1435	35.0613
eanc_s040.g0105.t1	5.94802	1.78436	3.13524	0.856293	7.3398	6.40766	2.71126	4.74107	3.31825	2.34639	2.21544	3.99674	6.28873	5.16453	7.01982	6.57531
eanc_s040.g0106.t1	1.03685	0	0	0.820116	0	0.313839	0.324935	0	0	0	0.471836	0	0.754978	0	0	0
eanc_s040.g0107.t1	0	0	1.01333	0	0.181923	0.2115	0.875911	0.205057	0.211251	0.252367	2.22583	0	0.508789	0	1.546	0.800142
eanc_s040.g0108.t1	0	0	0	0	0	0	0	0	0	0	0	0	0	0	0	0
eanc_s040.g0109.t1	0	0	0	0	0	0	0	0	0	0	0	0	0.259356	0	0	0
eanc_s040.g0110.t1	0	0	0	0	0	0	0	0	0	0	0	0	0	0	0	0
eanc_s040.g0111.t1	0	1.62551	1.42985	0.779865	0	6.26715	0.617974	2.6041	0	0.712202	2.41568	2.85131	0	4.50409	1.59972	4.13979
eanc_s040.g0112.t1	0	0	0	0	2.03577	1.79281	0	0.579399	2.9845	0.713077	0	0	0.718806	0.751604	0	0.753614
eanc_s040.g0113.t1	0.39274	5.86825	3.92277	7.37549	0	5.59073	4.51752	7.92556	0	6.55443	4.70773	8.49268	0.52489	5.22482	6.60685	3.98507
eanc_s040.g0114.t1	0.27538	0	2.07706	0	0.425921	0	2.86275	0.32859	0.177833	0	1.10378	0.182458	0	0.184716	0.905519	0.420454
eanc_s040.g0115.t1	54.1128	21.7878	38.5487	22.5221	40.6067	24.0796	34.3282	37.7763	28.2582	20.8233	27.2861	26.892	56.9825	30.7484	51.1375	31.3523
eanc_s040.g0116.t1	0	0	0	0	0	0	0	0	0	0	0	0	0	0	0	0
eanc_s040.g0117.t1	2.7616	1.51637	2.33732	1.09135	3.91667	2.64246	3.17305	3.23632	2.50507	2.16021	2.93145	2.36581	6.02065	1.74957	2.73722	1.7481
eanc_s040.g0118.t1	15.1852	0.736402	5.18177	4.16578	10.0511	4.80204	6.02125	6.25363	44.0983	1.43175	2.2666	7.59578	20.4939	2.30864	3.79076	7.7947
eanc_s040.g0119.t1	0	0	0.492946	1.07545	0.311761	0.823097	0.213049	0.598516	0.205531	0.736604	0.309368	0.974045	0.742523	0	0.367673	0.77848
eanc_s040.g0120.t1	2.58125	0	0	0.319713	2.11495	1.46816	0.126672	1.06758	3.6503	7.27935	1.07384	0.51952	1.1761	1.69262	0.874425	2.16001
eanc_s040.g0121.t1	3.85511	0	4.44699	0.34271	5.1772	2.29532	3.41055	1.92104	2.42644	0.753755	1.69143	1.37252	3.00106	0.507585	3.50354	3.63026
eanc_s040.g0122.t1	0.345766	0.570046	0.250715	0.820469	0.268462	1.43047	0.650149	0.608818	0.243461	0.750407	0.629542	0.99992	0.377651	0.789898	0.748003	1.9797
eanc_s040.g0123.t1	1.19953	0.847645	1.02251	0.367317	10.0497	6.09481	5.71166	13.5998	14.7361	7.37461	6.04341	10.6226	2.25695	1.28943	1.56031	3.03081
eanc_s040.g0124.t1	31.5454	12.0165	25.544	27.6292	27.2723	35.1037	45.9805	57.295	12.9465	27.623	34.4294	45.5374	32.9944	32.6472	48.5923	42.9871
eanc_s040.g0125.t1	0	0	0	2.26034	0	57.6883	0	8.3541	0	18.6551	9.5419	0	0	10.0973	0	0
eanc_s040.g0126.t1	0	2.89211	0	1.09774	0	7.6618	0	0	0	9.7866	1.68784	0	0	3.81586	0	0
eanc_s040.g0127.t1	7.10623	7.10421	21.7009	16.3182	14.3032	20.1523	31.0462	31.8527	11.6968	16.947	23.9114	13.9407	22.3812	16.8611	42.3273	32.3388
eanc_s040.g0128.t1	0	0	0.825301	2.70081	0	2.06707	1.42677	1.33607	0	2.0554	1.55385	1.09717	0	1.29987	5.54009	2.17225
eanc_s040.g0129.t1	0	0.609939	4.29217	4.09681	0	3.80739	4.58664	4.77711	0	5.34479	1.6829	2.6153	2.42475	5.07021	9.42811	3.38918
eanc_s040.g0130.t1	5.01006	5.38598	4.84814	5.26505	3.80829	17.735	8.98265	27.1758	3.22507	12.1401	17.8256	2.10938	6.61122	10.5839	22.0768	45.8834
eanc_s040.g0131.t1	4.11686	4.02993	3.17171	4.2739	2.85207	6.23055	2.98351	3.32241	3.57834	2.78792	4.21525	0.33071	6.08883	5.28939	8.90609	5.20532
eanc_s040.g0132.t1	454.24	407.732	382.203	272.678	116.556	173.176	218.944	136.358	1709.38	1626.45	1256.93	676.408	828.246	308.756	805.679	162.419
eanc_s040.g0133.t1	162.902	70.5524	73.2116	102.207	129.662	168.441	132.434	138.88	501.088	280.804	325.279	171.884	272.409	73.3734	273.737	254.016
eanc_s040.g0134.t1	0.740835	0.610688	0.17906	1.17195	4.51964	3.96156	2.39906	3.97828	0.44795	0.802704	1.12376	0.634792	1.79812	1.59814	1.33555	2.07371
eanc_s040.g0135.t1	20.7536	19.991	17.5847	19.7354	17.7926	13.6929	10.3039	14.5075	8.10734	8.25356	6.89748	18.5821	13.0741	9.94229	5.54902	10.6809
eanc_s040.g0136.t1	30.5039	39.886	43.8563	34.1715	21.935	20.5739	16.9688	16.7353	26.0341	13.5229	19.9219	24.9873	19.2937	23.025	20.5612	22.8667
eanc_s040.g0137.t1	23.6341	23.3058	20.8208	22.7121	11.6153	19.2548	7.19894	11.0194	8.14691	3.98876	4.22162	2.83894	21.7124	22.7031	9.79558	13.1524
eanc_s040.g0138.t1	1.6601	1.88164	1.40437	2.57147	0.588415	0.942165	0.303481	2.27351	0.313684	0.499651	0.723979	0.911274	0.856231	0.868968	0.710786	1.95381
eanc_s040.g0139.t1	64.7312	33.6454	22.6591	78.1877	48.8258	42.0818	25.782	63.4456	63.4338	47.449	26.9901	68.0341	57.3499	18.6941	42.0793	63.2916
eanc_s040.g0140.t1	9.19616	1.96323	4.1446	4.46326	14.5571	11.6783	11.2703	17.93	12.6529	8.25766	12.8972	9.2071	10.1463	7.16252	6.82669	12.0898
eanc_s040.g0141.t1	20.1675	5.01813	10.4467	9.83993	33.1574	19.0404	24.1648	34.8043	28.1755	16.8563	25.2092	15.6934	30.584	17.5353	19.0956	24.5539
eanc_s040.g0142.t1	31.1327	24.2762	36.9121	36.2719	37.1984	48.8997	27.0283	41.4838	28.364	36.1638	27.1861	36.9053	31.0934	33.9536	34.1301	43.6796
eanc_s040.g0143.t1	0.553416	0.608258	1.07009	0	0.0951055	0.111674	0	0.433086	0.334625	0.133252	0.335787	0.829849	0	0.140451	0.199536	0.422481
eanc_s040.g0144.t1	9.57252	3.50705	7.32666	11.3573	8.36236	6.27782	6.99975	8.42756	3.85871	2.30487	3.14609	4.44291	6.19571	5.87107	7.76566	8.11968
eanc_s040.g0145.t1	16.0009	9.56629	9.1798	7.51026	3.08217	1.27733	0.991869	1.23842	0.74423	0.127012	0.320064	0.338996	2.30458	0.549554	0.950962	0.402697
eanc_s040.g0146.t1	0	0	0	0	0.333022	1.56415	0	0.568687	0	0	0	0	0.235172	0.737708	0	0.24656
eanc_s040.g0147.t1	3.67907	10.8761	12.5106	5.21798	12.4271	34.2527	49.7765	17.4981	18.4102	31.3407	30.2514	13.6968	3.97216	9.56249	13.5852	7.74793
eanc_s040.g0148.t1	0.710276	0.780664	1.37339	0	0.244125	0	0.445182	0	0	0	0.215482	0	0.172395	0	0.512186	0
eanc_s040.g0149.t1	0	0	0	0	0	0	0	0	0	0	0	0	0.323741	0	0	0
eanc_s040.g0150.t1	1.81527	0.49879	1.31625	0.478607	1.24783	0	2.65478	0	1.64642	0.874163	1.37678	0	5.50742	0.460697	2.61801	0.230965
eanc_s040.g0151.t1	0	0	0	0	0.834568	0	0	0.190021	0	0	0	0	0	0	0.350193	0
eanc_s040.g0152.t1	4.90181	5.01602	4.41225	2.94131	1.65572	1.84184	0.953479	0.793657	0.715426	0.732576	0.769189	0.65175	1.23077	2.44516	1.09699	1.16133
eanc_s040.g0153.t1	5.61668	1.85199	4.34417	4.73879	4.05399	3.62684	2.11223	2.63727	1.35846	0.811432	1.02238	4.0908	4.36241	1.99564	0.810046	7.14634
eanc_s040.g0154.t1	6.69935	5.9702	6.56447	9.16579	8.30809	7.01506	6.12822	12.0086	3.94131	3.26974	8.73396	13.8468	6.1965	7.03067	7.63812	18.3839
eanc_s040.g0155.t1	79.7219	54.8792	41.5125	78.6191	159.213	100.144	118.932	66.4924	126.515	86.7504	76.9703	91.5001	95.3906	44.2988	54.1598	79.6521
eanc_s040.g0156.t1	1.54734	2.21536	3.12973	0.837405	2.87607	1.65157	2.11832	4.39749	38.8524	25.0308	52.959	5.52149	9.51756	6.29353	13.3015	5.47106
eanc_s040.g0157.t1	0	0	0	0	0	0.0991137	0.102618	0.0960943	0	0	0	0	0	0	0	0
eanc_s040.g0158.t1	0	0	4.10579	0	2.77823	0	0	0.820139	4.853	0.387192	0	0	5.04413	0	6.34102	0
eanc_s040.g0160.t1	30.3456	15.1692	17.0433	28.2903	45.0618	61.2396	21.5362	63.9282	38.9971	26.7774	26.402	23.2185	40.0423	25.9471	29.4203	97.6347
eanc_s040.g0162.t1	2.87124	0.845572	1.62608	3.31504	1.69364	1.13312	2.25794	2.80097	0.589669	0.544373	1.00858	0.585266	1.24453	2.79471	1.73633	1.91355
eanc_s040.g0159.t1	17.0873	12.9342	11.5619	17.1887	14.5494	15.2215	13.1217	20.2404	18.2955	12.0861	10.8604	8.60044	13.106	9.94318	10.1421	23.2572
eanc_s040.g0161.t1	2.70319	1.84949	7.01505	2.92588	3.15404	5.51218	4.99369	4.06047	1.80655	0.616619	5.82694	1.73719	2.48629	1.84148	2.92394	2.28086
eanc_s040.g0163.t1	31.0729	17.4026	19.1936	37.211	31.6798	50.8204	20.0131	61.7975	24.9077	22.277	19.8082	27.904	28.4223	25.9911	21.1007	99.9347
eanc_s040.g0164.t1	6.36303	2.99725	3.95472	0.718993	5.15506	0.275142	3.98817	1.06704	1.92372	0.656611	4.13657	0	1.65472	0.692088	2.9497	0
eanc_s040.g0165.t1	0	0	0	0	0	0	0	0	0	0	0	0	0	0	0	0
eanc_s040.g0169.t1	11.0989	1.82982	15.2909	16.6799	13.4469	12.0941	12.5217	14.657	13.422	11.2241	15.6573	12.1255	12.1224	5.91525	9.00393	26.2662
eanc_s040.g0166.t1	0	1.08356	0	0	3.75212	0	5.68536	0	0	0	3.74415	0.636765	0	0.371173	0	0.293842
eanc_s040.g0167.t1	0.794442	0	0	0	1.18204	0	4.95191	0.367458	0.400976	0.447408	4.4539	0.79687	2.79896	0	5.43993	0.479339
eanc_s040.g0168.t1	3.72018	1.36772	0	0	0.383592	4.95459	3.26439	1.47341	0.449885	0.537448	2.03151	0	0.541766	1.13297	0	1.70401
eanc_s040.g0170.t1	30.1761	5.71218	30.7858	0	36.9416	19.0296	17.7927	9.22274	23.7686	29.3169	24.4113	12.7148	28.3768	9.61269	27.9346	17.8914
eanc_s040.g0171.t1	0.306157	1.75584	0.444729	0	0.105227	1.49926	0.779971	0	0.308532	2.25551	1.8788	0	0.214307	1.86626	1.45058	0.0779073
eanc_s040.g0172.t1	0	0.42172	0	2.31504	0	0	0	2.35481	0	2.75911	0	0	0	0	0	3.74237
eanc_s040.g0173.t1	2.22688	1.69996	0.476667	0	1.59068	2.26514	1.66075	1.60722	2.04296	1.62634	1.75221	1.21738	3.399	0	2.5636	3.39948
eanc_s040.g0174.t1	12.2173	6.38649	12.82	4.71389	8.80792	6.79467	15.4394	7.11236	9.72954	3.80266	8.49771	6.19173	11.7166	6.27687	13.215	10.1608
eanc_s040.g0175.t1	9.96442	13.4943	17.547	19.7039	5.32069	5.60129	6.69153	5.84839	2.79734	2.31355	8.42116	5.71749	5.70078	15.9861	5.774	11.682
eanc_s040.g0176.t1	14.7713	25.9762	25.7057	21.8095	8.37698	19.6726	8.94964	10.6926	6.5498	11.7369	13.4438	16.1376	9.32157	20.6185	5.32585	12.0283
eanc_s040.g0177.t1	1.12596	0.928155	0.272145	0.593732	0.386996	0.113604	0.35286	0.550713	0	0	0	0.120599	0	0.285757	0.202984	0
eanc_s040.g0178.t1	0	0	0	0	0	0	0	0	0	0	0	0	0	0	0	0
eanc_s040.g0179.t1	6.31281	4.02875	5.31572	8.37574	3.67455	3.82158	5.99886	6.33463	1.72384	0.735484	4.8188	6.28164	3.41041	6.20178	4.62564	7.77296
eanc_s040.g0180.t1	3.81691	11.2607	10.7793	6.3559	369.434	216.957	350.036	335.683	87.3362	23.0727	94.7092	12.2646	39.0559	46.1913	37.592	49.6888
eanc_s040.g0181.t1	11.1364	9.46686	10.8508	14.8644	28.6174	48.2447	36.3177	35.0302	49.5556	40.7241	38.8003	40.033	16.7246	14.5731	18.6333	21.6525
eanc_s040.g0182.t1	50.4618	51.64	68.5992	46.2046	97.3908	137.626	98.0298	155.601	163.471	213.783	201.198	84.8092	85.949	62.4694	156.236	136.606
eanc_s040.g0183.t1	0.618837	4.53065	0.365258	1.56683	0.687701	10.5899	0	2.16447	0.62582	3.53776	3.43876	1.12756	3.04382	7.34226	3.83215	2.91745
eanc_s040.g0184.t1	0.525482	3.38323	0.38115	0.79702	1.1629	6.1297	2.11558	6.52647	5.27325	8.56125	11.9579	1.16434	4.16128	5.61282	9.35871	10.829
eanc_s040.g0185.t1	6.13716	0.269814	7.95079	1.94172	0.590623	0.44583	0.974473	0.624359	0.0989565	0	0.14895	0	0.238333	0.124604	0.708089	0
eanc_s040.g0186.t1	16.4555	6.20778	6.07761	5.95659	4.8891	5.3187	4.37043	5.32963	2.52973	0.60442	0.253851	0.179244	2.64019	1.80505	4.37456	1.27756
eanc_s040.g0187.t1	48.9354	9.09881	28.5326	12.8049	23.5214	14.1436	12.6835	18.5593	10.3449	2.25906	5.19041	1.53691	9.37673	2.80131	16.118	1.82572
eanc_s040.g0188.t1	29.8853	5.15827	12.6734	6.99764	9.84526	4.63721	4.66592	5.95238	3.84891	1.16899	0.490967	0.416007	4.63498	1.80716	6.53518	1.64727
eanc_s040.g0189.t1	40.6271	17.5023	32.8636	14.5333	12.2095	3.95488	7.29369	6.7102	1.72822	0.589882	0.557428	0.3936	8.91933	3.57509	4.41656	0.935125
eanc_s040.g0190.t1	0.624124	1.54344	0.226277	0.740493	0.884869	0.377825	0.293388	0.183158	0.0943449	0	0	0	0	0.118797	0.168773	0.23823
eanc_s040.g0191.t1	76.1331	21.9546	39.5133	18.5715	22.6743	14.585	12.6846	10.9526	9.95908	1.83525	2.55157	2.08318	13.0137	5.06948	16.7733	2.74216
eanc_s040.g0192.t1	0	0	0	0	0	0	0	0	0	0	0	0	0	0	0	0
eanc_s040.g0193.t1	21.7549	2.9022	2.40737	11.4349	31.0127	24.5514	3.1651	12.2303	21.959	13.5805	8.943	3.77015	12.9932	14.4646	8.23451	9.68521
eanc_s040.g0194.t1	17.8529	24.0577	9.28147	25.4861	40.801	57.4118	31.594	42.8465	33.9411	62.2419	49.6248	18.4247	36.541	47.9574	50.3653	39.983
eanc_s040.g0195.t1	47.0598	30.8672	1.46766	76.8472	7.0438	5.82025	7.61182	41.5796	0.611935	0	4.1449	16.9099	22.8443	80.9063	9.30481	76.1008
eanc_s040.g0196.t1	0	0	0	0.518003	0	0.198227	0.205236	0.576566	0	0	0	0	0.715291	0	1.41675	0
eanc_s040.g0197.t1	0.252216	0	0	0	1.56038	1.52684	0.948491	1.62836	0.305007	0.364372	0.459099	0	0.18365	0.576088	1.09125	0.577629
eanc_s040.g0198.t1	0	0	0	0	0	0	0	0	0	0	0	0	0	0	0	1.48894
eanc_s040.g0199.t1	0.60509	0	0	0.478607	0.311958	0	0.379254	0.177572	0	0	0	0.388858	0.440593	0	0	0.230965
eanc_s040.g0200.t1	0	0	0	0	0	0	0.814966	0	0	0	0	0	1.89355	0	1.40644	0.992625
eanc_s040.g0201.t1	21.0958	20.5516	22.9449	16.6861	4.4493	4.06343	4.8081	7.31647	2.02932	2.07796	1.30909	0.92435	5.58575	2.92031	3.11162	1.46406
eanc_s040.g0202.t1	7.68221	0.633263	2.22815	13.2921	4.75273	5.58069	0	8.79236	0.929018	0	0	17.5261	17.061	3.80185	0.830955	9.38344
eanc_s040.g0203.t1	158.092	221.71	284.911	295.617	166.054	164.607	205.807	253.789	231.226	207.206	244.789	489.018	297.792	314.049	207.318	325.733
eanc_s040.g0204.t1	6.77157	5.58197	11.4568	8.92683	8.7278	7.10545	11.035	7.94884	6.55114	6.19575	10.888	11.0243	14.7921	11.1706	13.1842	8.27113
eanc_s040.g0205.t1	21.6728	20.6139	134.786	49.4494	15.2561	7.31694	64.001	28.1315	21.9249	21.3753	160.456	87.0493	24.8853	23.7995	187.079	41.681
eanc_s040.g0206.t1	0.148423	0	0	0.234795	0.15304	6.73878	0.372108	4.18143	0.0897444	5.25338	0.945588	0.763064	1.40495	1.92107	0.963257	1.01976
eanc_s040.g0207.t1	1.04494	0.287123	4.041	0.55101	5.65661	17.6067	4.80289	33.2206	0.526524	1.38381	3.32862	0.895368	11.413	6.36469	17.896	10.6362
eanc_s040.g0208.t1	0.298277	0.491754	1.29769	0	0	0	0	0.175067	0	0	0	0	0.434378	0	1.29054	1.13853
eanc_s040.g0209.t1	5.71928	1.41436	4.56177	1.80951	4.57034	6.40522	4.48086	3.18896	5.53311	4.33784	2.86292	3.30792	3.5398	1.52407	4.33043	1.96476
eanc_s040.g0210.t1	3.08468	4.44986	4.47341	5.48974	1.78912	1.63395	0.483348	2.71573	1.86517	0.557048	0.701867	3.22133	4.49219	4.40359	4.17072	5.29844
eanc_s040.g0211.t1	8.86948	8.54029	7.43902	9.63379	10.37	13.3544	10.849	18.4648	5.45465	9.63757	7.75042	4.6931	13.9469	13.3905	20.3902	17.2458
eanc_s040.g0212.t1	0	0	0	0	0	3.12227	0.646532	0	0.311859	1.11804	1.23549	0	0	0.392687	2.7922	0
eanc_s040.g0213.t1	19.4426	8.26953	42.1412	8.32308	40.8794	15.1623	58.986	8.97157	46.6859	12.7276	66.2904	23.8849	16.1555	5.72359	28.773	5.43295
eanc_s040.g0214.t1	2.38582	1.78182	1.56774	1.83582	0.792898	0.369336	3.19429	0.372516	0.564786	0.246113	1.29006	0.596798	1.37876	0.205718	2.6768	1.12127
eanc_s040.g0217.t1	7.62788	7.27259	12.5048	17.1865	9.4763	27.8191	11.1614	21.8745	11.3239	7.71674	13.4128	14.3018	10.26	12.0973	15.7943	63.8457
eanc_s040.g0215.t1	4.2328	0	4.21347	3.74722	2.64724	0	9.92157	2.42807	3.3936	0.521381	3.30692	2.61162	4.52189	0.948046	10.2546	3.34732
eanc_s040.g0216.t1	2.49615	8.92071	3.23812	6.65988	5.62623	22.6925	6.26628	14.6835	11.0405	4.50565	7.07099	10.4636	7.05491	5.625	15.0014	53.9858
eanc_s040.g0218.t1	15.938	0	0	12.9525	38.0919	7.75802	0	12.48	7.56947	3.63793	11.7507	7.24231	30.1235	0	11.2192	8.92973
eanc_s040.g0219.t1	26.0212	11.8432	9.8107	16.5982	32.5565	25.7186	16.6273	38.2632	27.9051	23.2652	16.3331	19.6883	18.7231	14.6786	24.9521	58.8333
eanc_s040.g0220.t1	0	0	0	1.43862	1.19852	3.79928	0	0.520823	0.558235	2.34955	0	2.19805	1.29101	3.1735	0	1.79448
eanc_s040.g0221.t1	12.4692	2.1143	25.499	3.03149	5.06698	2.20266	25.3158	3.55357	6.36944	4.76635	34.3137	9.15556	3.41078	1.23254	10.6458	1.97369
eanc_s040.g0222.t1	23.7465	29.0997	12.9305	16.6958	14.6818	17.2945	12.7737	17.1415	9.24221	18.7304	16.8925	22.5693	31.4681	34.2894	32.2793	60.9136
eanc_s040.g0223.t1	0	0	0.873556	0.476454	0.621109	1.09397	0.377548	0.53032	0.182113	0	0.548235	0	0	0.229313	0.325779	0.689777
eanc_s040.g0224.t1	0.810585	1.33637	0	0	0.835803	3.10779	1.18545	2.0616	0.490124	0.195173	0.245913	0.868197	0.590223	2.2629	1.16904	2.26895
eanc_s040.g0225.t1	6.2733	11.1647	7.0801	7.84782	8.94424	7.92901	11.3187	12.3554	7.30068	12.6843	13.4019	13.9163	18.6728	19.1651	21.6911	19.3967
eanc_s040.g0226.t1	67.2658	134.939	86.1683	95.1413	85.6198	138.784	85.2527	95.5204	69.265	85.2461	71.9602	109.66	79.9496	123.348	85.8439	101.142
eanc_s040.g0227.t1	14.5272	47.9429	19.8922	71.2518	38.3856	425.384	45.4596	250.963	71.5694	448.964	206.68	93.4219	57.7433	124.024	82.9711	193.242
eanc_s040.g0228.t1	3.7392	24.103	2.1202	27.7946	4.95244	52.4308	3.59639	33.0361	2.78347	51.3194	10.8121	17.7933	6.04556	24.6805	4.14134	28.376
eanc_s040.g0229.t1	58.2377	11.5565	23.643	16.3199	56.7485	27.7973	53.6849	33.6382	58.0376	28.728	35.8783	17.1801	61.2268	27.8728	34.3319	32.0079
eanc_s040.g0230.t1	11.3615	0.85415	8.45931	4.77451	14.4345	6.16704	13.5859	5.90208	12.4323	2.88744	5.55629	1.11987	19.3329	5.29108	32.7853	12.675
eanc_s040.g0231.t1	56.1251	97.357	68.746	29.6623	70.9239	76.0805	63.1325	32.951	57.3056	54.1828	57.887	29.2604	73.7478	79.3612	69.1564	40.4496
eanc_s040.g0232.t1	33.0574	57.5726	36.2042	22.8518	35.9074	61.0149	31.8926	28.6634	27.221	34.6725	27.4264	22.2656	33.6453	50.437	31.3062	32.4583
eanc_s040.g0233.t1	0	1.39745	0	0	0.655506	0	1.06255	0	0.256264	0.306142	0.771461	0	0.308601	0.322682	2.29214	0
eanc_s040.g0234.t1	0.162941	4.98307	0	4.36321	0.322347	12.1135	0.635308	16.1856	0.354342	11.901	4.93055	2.13941	0	6.38809	1.94467	4.99649
eanc_s040.g0235.t1	0.581447	0	0.843216	0.919812	0	2.81592	0	0	0	0	1.05839	0	0.423378	0	0.628928	1.33164
eanc_s040.g0236.t1	23.2769	0.834248	3.66916	8.00491	0.130441	0.306329	0.475739	4.15796	0.305967	0	0	0.975573	0.736912	0.577902	0.547342	3.28354
eanc_s040.g0237.t1	11.4961	20.9979	10.5483	30.8279	19.2135	23.4558	13.7521	43.988	13.0137	16.9618	10.8875	22.6933	14.6929	15.593	9.52216	31.0116
eanc_s040.g0238.t1	0.719525	0	0	0	2.27191	0.140871	0.975474	0.353464	0.276305	0	0.475523	0.111167	1.01637	0.103215	0.402019	0.6145
eanc_s040.g0239.t1	0.286699	0	0	0	0.879931	0	0.278841	0	1.89077	0	0.732622	0	0.527152	0	0.602223	0.153054
eanc_s040.g0240.t1	0	0	0	0	0.0567351	0	0	0.129179	0.19962	0	0	0	0	0	0	0
eanc_s040.g0241.t1	0	0	0.269604	0.311466	2.37584	0	0.214754	0.383695	0.946235	0	0	0	0.901994	0	0.368578	0
eanc_s040.g0242.t1	10.1224	1.31918	5.37683	5.77572	11.0137	1.11983	8.68442	17.9968	7.96092	1.9007	4.75612	1.40499	9.76639	1.01075	6.27808	6.46449
eanc_s040.g0243.t1	0.342825	3.91458	2.28961	1.04175	0	2.47651	4.04711	1.54154	0	0.676262	4.37439	0.350647	0	0.264158	2.40284	3.37596
eanc_s040.g0244.t1	9.14667	8.88851	5.90893	31.9247	16.5789	24.9761	7.60518	81.1474	26.2465	33.4786	20.4475	38.7256	28.2065	18.3763	24.0224	96.2476
eanc_s040.g0245.t1	0.558284	0.954922	1.02164	1.68517	0.628392	1.9653	8.37964	4.84464	0.344579	2.55059	22.8111	0.410791	1.24838	1.05934	12.6833	2.34757
eanc_s040.g0246.t1	12.2994	5.79353	10.1928	6.53518	14.1918	38.1149	3.22618	7.82161	20.0087	35.3054	14.7029	4.89322	21.9629	26.2653	9.33322	12.318
eanc_s040.g0247.t1	0	0	1.4316	0.780823	0.254471	0.298802	4.5613	5.48372	0.29845	0.713077	3.59383	1.2688	0.359403	0	5.33894	10.5114
eanc_s040.g0248.t1	9.92767	2.94671	10.0246	5.38731	13.6665	23.1997	21.7505	13.4341	15.1013	16.1163	33.0142	4.48607	14.5969	9.31755	46.9182	14.9632
eanc_s040.g0249.t1	39.8248	38.7165	25.7355	41.8256	36.788	38.946	25.9689	45.0367	37.5094	50.5039	37.5396	41.7788	36.2616	46.8807	31.3577	48.6459
eanc_s040.g0250.t1	68.3226	28.921	44.6313	29.6982	55.7715	69.0271	52.7568	55.3638	173.248	146.278	122.825	51.5217	112.495	35.8507	85.553	71.6583
eanc_s040.g0251.t1	13.3731	4.40421	12.404	7.3414	2.75424	4.11477	1.55716	3.97876	13.861	17.9509	4.39245	21.8445	9.86436	3.90677	1.15525	10.7336
eanc_s040.g0252.t1	3.03995	0.835301	0	0	1.56726	1.84029	0	0	0.91906	1.46392	0.461126	0	2.65032	0.385754	0.548032	0.386786
eanc_s040.g0253.t1	0	0	0	0	0.408157	0	0	0	0.239348	0	0	0	0	0	0	0
eanc_s040.g0254.t1	11.507	0.202505	18.5255	7.3838	60.8984	0.892296	76.2445	68.0156	43.0532	0.975984	40.8042	15.3651	78.2772	0.187039	107.842	89.0803
eanc_s040.g0255.t1	3.3626	0.503977	1.62548	0.322389	3.67735	1.35708	1.59665	0.478449	12.6922	5.15231	6.74032	0.392901	2.00329	0.387906	5.29046	0.466733
eanc_s040.g0256.t1	8.98127	0	10.3431	5.01452	37.7694	0.319823	44.1231	48.5682	30.7174	0	23.0799	11.9423	48.989	0	64.9413	61.8578
eanc_s040.g0257.t1	1.11855	0.445756	0.392101	0	9.58586	0.654711	0.355537	2.06267	11.3921	0.712665	0.50323	0.74246	6.72835	1.23473	0.292456	0.410544
eanc_s040.g0258.t1	5.32861	0.581557	2.07947	1.72541	5.44674	1.37628	3.66815	14.9829	7.70107	0.301943	3.03036	5.75547	6.36144	1.19138	4.22952	16.016
eanc_s040.g0259.t1	23.789	0	11.8622	8.99594	121.161	0	49.049	56.1642	115.459	1.18944	28.9024	19.8985	110.337	0.62685	77.8102	63.7961
eanc_s040.g0260.t1	10.287	0	4.68858	5.5799	53.6904	0.177926	27.8156	61.8066	56.9637	0.636918	15.7793	21.722	50.9688	0	31.5098	65.7314
eanc_s040.g0261.t1	4.23996	0	9.59062	1.7303	3.16826	0.937991	0.992484	2.02857	10.6018	10.4094	6.86905	7.40553	5.04019	3.0216	0.511793	7.10294
eanc_s040.g0262.t1	3.72204	3.70112	2.47518	3.24363	21.3507	15.432	9.69517	7.07289	4.38564	2.22455	4.58604	2.46798	5.87863	3.54355	5.47426	5.70041
eanc_s040.g0263.t1	0.726848	0.645704	8.74646	3.18329	3.43364	3.54386	12.044	8.39581	3.18329	1.94844	4.34139	3.91437	3.00449	1.41853	8.35709	15.31
eanc_s040.g0264.t1	66.3263	59.3077	45.6478	49.0831	54.7118	85.9523	41.7124	48.9578	60.1567	46.7734	36.9356	52.8107	44.5297	62.6528	38.3032	55.354
eanc_s040.g0265.t1	0.241309	0	0	0.572604	0.684246	0.584325	0	2.05365	0.437726	0.174308	0.109812	0.232614	0.351416	0.183725	0.130507	0.0921084
eanc_s040.g0266.t1	1.09477	0.902443	0.793818	2.88642	0.658483	0.883652	2.17287	5.46167	2.5375	1.58159	1.8267	1.40709	1.46144	0.416762	1.38153	3.90018
eanc_s040.g0267.t1	14.0091	80.0661	229.435	257.959	1.34819	7.01067	3.86341	8.66082	6.21181	39.128	104.721	127.48	1.6321	23.7498	5.65714	11.5502
eanc_s040.g0268.t1	0	0	0.319793	0.872105	1.19373	2.46963	1.52034	4.01223	0.33334	1.19466	1.90664	0.566853	0.240851	0.335788	0.119262	1.01006
eanc_s040.g0269.t1	1.63089	0	0	0	0	0	0	0	0	0.30607	1.19769	0	0	0	0.498616	0.416464
eanc_s040.g0270.t1	0.73346	0.608258	4.13963	0	1.1386	3.08041	1.20316	3.54654	1.09222	4.70432	2.01372	1.65282	1.4856	0.791022	2.32459	4.00033
eanc_s040.g0272.t1	4.05129	3.69266	5.72299	6.58031	6.26863	25.8262	9.29217	38.1085	5.99768	16.3319	4.36827	10.2817	4.27143	3.65427	4.6147	27.6178
eanc_s040.g0271.t1	0.109674	0	0.156545	0	0.111306	0.327459	0.202975	0.303671	0.326354	0.313225	0	0.0693718	0.0786013	0.575315	0.350287	0.314055
eanc_s040.g0273.t1	0.28522	1.44172	0.275751	0.306214	0.245078	1.09848	0.717872	1.23399	0.574578	1.03803	0.433858	0.802038	0.277601	1.23628	0.727264	1.09225
eanc_s040.g0274.t1	13.4582	33.8467	10.1886	26.1615	16.923	86.5748	40.9413	73.1313	16.4819	77.2267	27.9017	41.6809	24.0092	59.899	18.0906	63.4702
eanc_s040.g0275.t1	15.7455	20.213	17.0886	16.389	21.9415	22.3094	16.9024	22.2355	15.6318	13.4203	15.2569	11.0845	17.7326	17.2872	13.3427	29.9073
eanc_s040.g0276.t1	270.639	487.714	338.409	366.059	456.171	454.688	468.139	319.25	421.476	345.251	406.223	323.774	629.473	504.161	475.463	628.987
eanc_s040.g0277.t1	0	0	0.345794	0.752901	1.13675	0.326225	1.34536	1.95832	2.49094	0.344477	2.19121	1.10115	2.09858	0.189533	4.06038	3.95133
eanc_s040.g0278.t1	4.72835	0	1.2871	0	1.70468	0	0	0	2.40684	0	0	0	0.719732	0	0	0
eanc_s040.g0279.t1	347.844	212.017	412.13	251.471	393.134	191.433	363.111	167.754	308.331	126.184	264.984	144.526	504.963	265.01	400.302	492.208
eanc_s040.g0280.t1	5.50046	10.5507	6.70094	38.1311	7.66696	6.89848	8.48205	56.5396	12.4646	11.7835	9.44387	144.384	7.09025	6.52112	4.3376	55.71
eanc_s040.g0281.t1	1.05454	0	0	0	0.837077	0.212795	0	0.206313	1.01299	0	0.319924	0.227028	2.68904	0	0	0
eanc_s040.g0282.t1	55.1868	6.19456	44.3759	42.8412	121.785	27.5324	114.349	125.309	195.305	33.0871	138.305	54.9813	166.881	15.9519	321.711	215.5
eanc_s040.g0283.t1	0	0	0	0	0	0	0	0	0	0	0	0	0	0	0	0.548182
eanc_s040.g0284.t1	0.516648	0	5.49446	21.4766	0.0887869	1.04254	20.8027	57.0296	0.312394	0.746392	0	54.1328	0.376194	2.22904	15.6191	31.1605
eanc_s040.g0285.t1	0	0	0	0	0	0	0	0	0.182386	0.217885	0	0	0	0	0	0
eanc_s040.g0286.t1	0.354734	3.90226	4.371	4.66091	1.77668	2.91249	1.21608	5.84489	1.30289	1.24881	2.21343	3.48151	1.65371	3.89921	3.43471	9.14848
eanc_s040.g0287.t1	3.63774	0	7.01709	5.99031	10.148	6.19964	12.9406	30.6906	23.0177	9.37717	17.0602	14.6992	17.2172	2.08184	30.8813	42.216
eanc_s040.g0288.t1	0	0	0	0	1.09338	2.67369	1.58107	0	0.211441	1.42035	0.988182	0.291095	0.269301	0.317801	1.19132	0
eanc_s040.g0289.t1	1.4843	2.22623	28.9731	52.8409	2.45274	6.14209	54.8406	242.075	1.95745	4.69616	67.2009	68.1443	3.656	3.20707	149.25	418.052
eanc_s015.g0001.t1	0.166025	0.547432	0.963078	0.525281	0.17119	0.100506	0.416239	0.292333	0	0	0	0	0	0.252812	0	0.126744
eanc_s015.g0002.t1	0.453282	0.265755	0.243117	0	0.363835	0	0.110025	0	0.180705	0.122493	0	0	0.154757	0	0.339128	0
eanc_s015.g0003.t1	0	0	0	0	0	0	0.282949	4.7693	0	0	0	0	0.986137	0	0	2.06778
eanc_s015.g0004.t1	0	0.354221	4.05059	0.679776	0	0	0	0	0	0	0.195742	0	0	0.490753	0	0.328044
eanc_s015.g0005.t1	13.709	10.4314	17.4172	15.0139	20.6596	13.4067	15.8233	9.90301	41.4461	9.90259	36.4703	2.03308	22.2679	15.255	10.267	8.05042
eanc_s015.g0006.t1	11.3497	20.5828	25.6947	21.5454	9.36225	30.9178	7.86773	20.6505	10.9803	13.9372	20.6595	4.3763	13.2228	43.2066	17.1859	24.2604
eanc_s015.g0007.t1	32.9147	20.9177	37.8664	76.5035	39.8163	55.2127	34.2297	45.9759	29.7974	17.0016	30.9608	11.817	33.6069	79.3808	21.8786	45.7625
eanc_s015.g0008.t1	0.128652	0.106051	0.0932856	0.203519	0.0994908	0.194705	0.0806354	0.188773	0.23337	0.325257	0	0.248032	0.281032	0.0489758	0.208737	0.14732
eanc_s015.g0009.t1	0.404205	0.666392	2.34472	0	0.83356	1.71285	1.52007	0.237239	1.22202	0.875922	2.20728	0.51952	1.17728	1.231	2.18606	0.308572
eanc_s015.g0011.t1	12.0591	38.3388	0.617227	0.448863	17.5542	43.6277	0.355684	0	9.43615	20.2892	5.42311	0	15.1855	41.692	0.46037	0.216611
eanc_s015.g0010.t1	0	1.81509	0	0	0.373057	0.330725	0	0	0.109382	0.394237	0	0.116255	0.263443	0.967155	0.195673	0
eanc_s015.g0012.t1	5.07515	0.430032	8.95265	0	4.97588	0	8.60399	0.510313	6.50854	0.12561	10.3425	0.335254	7.59716	0.132397	25.9856	0.132751
eanc_s015.g0013.t1	0.69966	0.288373	0.760987	0.830113	7.21427	1.16477	4.93343	1.23195	1.05763	0.75809	0.636783	0.562041	2.54727	0.932225	3.40558	1.7359
eanc_s015.g0014.t1	47.177	0.164939	2.89793	0.158264	59.441	0.545076	3.69033	0.352314	71.3202	0.722665	3.1817	0	77.486	0.609368	8.1782	0.361405
eanc_s015.g0015.t1	0	0	0	0	0	0	0	0	0	0	0	0	0	0	0	0
eanc_s015.g0016.t1	0	0	0	0	0.390461	0	0.411084	0	0.299723	0	0	0	0	0	0	0
eanc_s015.g0017.t1	0	0	0.505783	0.551728	0	0	0	0	0	0	0.518671	0	0	0	0.754496	0.473394
eanc_s015.g0018.t1	0	0	0	0.769946	0	0.29464	0	0.856991	0	0.175786	1.10743	0.469173	0.177198	0.370567	0.526456	0.928895
eanc_s015.g0019.t1	0	0.234061	0	0.44918	0	0.343781	0	0.666616	0	0.307656	0.129213	0.274807	0	0.648557	0.153565	0.727893
eanc_s015.g0020.t1	0	0.598909	0	0.574675	0	2.19914	0	2.13193	0	1.31204	0.661252	0.466911	0	2.1546	0	0.554649
eanc_s015.g0026.t1	2.5059	1.7214	8.47949	1.32139	2.26088	1.26416	8.11492	1.22565	10.6064	1.81012	15.7749	0.805203	4.56165	1.90792	6.55046	1.91302
eanc_s015.g0021.t1	1.77697	0	0	1.15509	0.319763	0.0909172	0	2.22224	1.84797	0	0.245253	7.71719	17.353	0.581031	0.198495	41.1695
eanc_s015.g0024.t1	2.13006	2.23703	0.983839	1.78876	2.14237	4.41361	2.01984	3.52039	1.72636	3.28754	2.45636	2.62038	3.10812	5.62069	3.60648	3.47836
eanc_s015.g0023.t1	0	0.0817568	0	0.0784485	0	0.212784	0.0310818	0.0582117	0	0.047248	0	0.0318689	0	0.334145	0.0541225	0.0378574
eanc_s015.g0022.t1	0.275664	0	0	0	0.07106	0.0834392	0	0	0.166681	0	0	0	0	0	0	0
eanc_s015.g0025.t1	0.828412	0	0	0	0	0	0	0.243109	0	0.299198	0	0	0.301602	0	0	0
eanc_s015.g0027.t1	0.546639	0	2.37821	0	0.281823	0.330919	0.685236	0	0	0.39486	0.995027	0	0.398033	0	0	0
eanc_s015.g0028.t1	0	0	1.07801	1.17593	0.383237	0.675	0.46591	0	0.224735	0.536951	1.01482	0.716563	0.270633	0.565963	0.402025	0
eanc_s015.g0029.t1	0	0	0	0	0	0	0	0	0	0	0	0	0	0	0	0
eanc_s015.g0030.t1	0.972442	0	0	0	0	0	0	0.680256	0	0	0	0	0	0	0	0
eanc_s015.g0031.t1	0	0	0	0	0	0	0	0	0	0	0	0	0	0.427836	0	0
eanc_s015.g0032.t1	0	1.63004	0	0	0	1.37584	0	1.25604	0	2.13878	0.477857	0	0	2.66487	0	1.02427
eanc_s015.g0033.t1	1.70486	0	1.64827	0	0	0	0.356187	0	0	0	1.55165	0	0	0	1.22939	0
eanc_s015.g0034.t1	0	0	0.468755	0	0	0.195676	0.202594	0.189715	0	0	0.293009	0	0.235597	0.492201	0	0.248733
eanc_s015.g0035.t1	12.9956	5.35566	0	14.1195	13.0746	0.353696	0.366201	7.53535	43.5172	1.91296	0	31.9967	24.9614	0.197065	0	26.213
eanc_s015.g0036.t1	0	0.500675	0	0	0	0.556311	0.379545	0.181808	0	0.877467	0.30984	0	0	0.693657	1.06364	0
eanc_s015.g0037.t1	0.181965	0.600594	0	0	0.28022	0.128773	0.397581	0.218193	0.110026	0.262882	0	0.130621	0.417366	0.415629	0.604646	0.187255
eanc_s015.g0038.t1	0	0	0	0	0	0	2.35901	0	0	0	0.570917	0	0	0	1.35703	0
eanc_s015.g0039.t1	0	0	0	0	0	0	0	0	0	0	0	0	0	0	0	0.337799
eanc_s015.g0040.t1	0	0	0	0.221614	0.0722245	0.0848065	0.702439	0.246669	0.254119	0	1.02001	0.450142	0.102006	0.106661	1.21224	0
eanc_s015.g0041.t1	0	0	0	0	0	0	0	0	0	0	0	0	0	0	0	0
eanc_s015.g0042.t1	0	1.41642	0	0	0	6.93859	0.632655	0.396862	0	2.7596	0.705252	0.173815	0	1.85797	1.66522	0.103238
eanc_s015.g0043.t1	0	0	0	0	0	0	0.256395	0	0	0	0	0	0	0	0	0
eanc_s015.g0044.t1	0	0	0.346823	0	0.123297	0.289554	0.749477	0.140366	0	0.172751	0.86869	0	0	0	4.78436	0
eanc_s015.g0045.t1	0.692724	0	3.01377	6.57507	3.21424	1.67741	12.5912	13.8237	3.76973	1.00077	11.9846	11.1294	2.52202	2.10968	21.3586	15.3361
eanc_s015.g0047.t1	0	3.77432	4.98002	0.603599	0	0.230983	0	0	0.23071	0.275615	0	0	0	0.290506	0	0
eanc_s015.g0046.t1	0	0	0	0	0	0	0	0	0	0	0	0	0	0	0	0
eanc_s015.g0048.t1	10.0725	1.10706	11.0365	1.06227	11.0782	5.55556	26.9361	0.656868	37.7603	5.82061	26.0758	0.57538	7.66019	4.09007	22.2742	1.367
eanc_s015.g0049.t1	0.969442	0.355171	1.24968	0.681598	0.1666	0.717286	2.0254	0.316107	1.43288	0.466845	2.35285	0.346115	0.470596	0.574081	3.72838	0.657847
eanc_s015.g0050.t1	0	0	0	0	0	0	0	0	0	0	0	0	0	0	0	0
eanc_s015.g0051.t1	28.0156	48.0453	43.0099	43.3839	29.2401	21.8733	16.5629	32.9189	15.9785	10.1262	15.2159	33.464	36.1227	45.5738	28.0004	38.2174
eanc_s015.g0052.t1	0	1.0562	0.427311	0	0	0	0	0	0	0.61658	0	0	1.12139	0	0	0
eanc_s015.g0053.t1	43.8096	61.849	54.181	48.4019	37.0971	29.8306	34.9223	35.8213	19.474	12.9124	19.0531	33.8865	44.0897	67.6798	37.2754	43.8874
eanc_s015.g0054.t1	4.53861	6.29722	6.87517	6.78882	14.8387	26.3736	14.5895	41.6406	63.7982	60.7159	68.239	13.0675	14.6424	13.1893	36.9894	34.305
eanc_s015.g0055.t1	107.661	98.0266	99.2033	83.5582	126.271	197.97	98.0523	128.58	126.705	132.602	110.68	113.52	114.752	137.129	103.652	162.174
eanc_s015.g0056.t1	36.4518	38.7286	75.1822	94.8259	22.9691	15.6919	39.6014	30.4278	23.5101	14.043	40.3095	87.976	31.8506	49.9559	30.6666	26.5907
eanc_s015.g0057.t1	96.3299	58.7006	64.7402	21.1577	132.502	37.535	90.6251	14.7394	177.586	100.527	112.843	40.5364	98.176	34.9529	55.9121	4.55321
eanc_s015.g0058.t1	0	0	0	0	0	0	0	0	0	0	0.385324	0	0	0.322342	0.915889	0
eanc_s015.g0059.t1	12.0315	66.1191	14.2758	13.2655	29.6988	32.6654	21.9375	1.29549	17.6362	2.37024	10.2866	0.468606	15.663	49.4108	5.91546	3.33998
eanc_s015.g0060.t1	12.7504	4.02401	6.20282	0.721851	14.7032	2.46208	13.4767	1.58603	19.4584	10.5484	19.6795	7.33111	10.7748	2.54572	8.49609	1.21922
eanc_s015.g0061.t1	0.639268	0.351309	0.154511	0.168547	2.41691	1.41523	1.33558	0.375204	1.4173	0.46177	1.06667	0.0684703	1.39644	1.16366	0.806716	0
eanc_s015.g0062.t1	1.08972	0.359313	0.316063	0	3.20232	0.39581	0.136601	0.0639586	1.05425	0	0.297537	0.0700303	0.872822	0.082968	0.117871	0.0831899
eanc_s015.g0063.t1	3.69219	1.53527	0.408542	0.713045	8.61749	8.24339	1.72929	4.58334	1.81793	0.163242	0.192913	0.368528	3.67376	1.31048	0.730593	3.63364
eanc_s015.g0064.t1	5.26873	4.13916	0	0	13.6644	47.3794	4.27481	32.8009	3.10423	3.16349	3.57963	3.42274	8.56063	14.2637	1.05523	24.3446
eanc_s015.g0065.t1	15.2717	9.62673	3.25692	25.2247	1394.17	1225.24	17.0323	1674.43	145.844	4.54233	11.242	40.7003	222.563	57.966	9.95985	437.536
eanc_s015.g0066.t1	17.1213	10.9144	26.8157	7.94488	4.00156	5.66604	7.44027	5.89539	5.65935	4.94697	9.14181	20.5388	5.98406	3.47617	10.8647	6.09957
eanc_s015.g0067.t1	18.5888	10.7531	16.5529	6.70671	9.24731	9.87115	17.9875	17.6096	10.6483	10.1295	7.4203	24.1016	11.1607	10.4285	11.288	12.4481
eanc_s015.g0068.t1	0.05791	0.477366	0.419906	0	0.388126	1.64768	0.544446	2.27726	0.455203	1.17126	1.05412	2.49344	0.463836	1.58727	1.19014	0.884177
eanc_s015.g0069.t1	8.96089	13.4135	8.45166	1.46971	17.9932	17.1887	11.7512	13.4406	6.84329	10.1267	7.63977	2.93092	14.4379	19.2634	9.8989	14.9157
eanc_s015.g0070.t1	14.0565	7.65127	19.6304	5.14767	2.69894	0.913792	5.4149	2.1334	5.51636	1.95642	5.58398	1.66644	9.44212	1.14916	9.66599	0.661104
eanc_s015.g0071.t1	1.66368	1.37141	0.402113	0.657961	0.643291	0.503572	0.521376	0.488231	0	0	0	0.178193	0.201901	0.31667	0.899771	0.529194
eanc_s015.g0072.t1	0	0	0	0	0	0	0	0	0	0	0	0	0	0	0	0
eanc_s015.g0073.t1	0	0	0	0	0	0.260691	0	0	1.50866	3.75609	0	0	1.88138	0	0	0
eanc_s015.g0074.t1	20.9381	0.207193	8.69478	10.8858	5.48326	0.295827	3.48704	6.84795	20.605	2.48854	12.8354	12.7754	12.6447	0.347338	7.76541	17.0295
eanc_s015.g0076.t1	237.104	1.60645	25.4355	5.13816	30.644	97.7226	7.73592	120.481	10.2124	2.11156	4.7298	5.2183	101.696	35.3631	23.5388	32.7301
eanc_s015.g0075.t1	0.639282	0	0	0	0.328272	0	0	0.374838	0	0	0	0	0	0	0	0
eanc_s015.g0077.t1	7.86056	2.49121	6.21378	0.879242	1.78136	1.05213	0.289253	0.308524	1.43202	0.399461	0.472261	0	0.343237	1.46748	1.57637	2.55152
eanc_s015.g0078.t1	0	0	0	0	0	0	0	0	0.0686266	0	0	0	0	0	0	0
eanc_s015.g0079.t1	0.963501	0	0	0	0	0	0	0	0	0	0	0	0.350784	0	0	0
eanc_s015.g0080.t1	3.52438	2.2348	8.25635	2.14437	0.559082	0	1.35938	0.795599	2.65658	0.768638	1.97394	0.696901	0	1.03206	1.75947	0.827857
eanc_s015.g0081.t1	142.093	35.457	49.2261	68.5538	25.5663	22.0657	14.8083	23.6894	92.6429	51.0368	41.7211	57.0002	47.1847	31.4176	36.5116	68.829
eanc_s015.g0082.t1	536.313	123.047	216.757	273.507	88.853	70.9511	55.0486	72.3736	194.949	104.777	100.734	139.94	139.907	131.325	113.359	249.493
eanc_s015.g0083.t1	13.3989	1.86677	2.46311	1.79124	4.28115	3.08458	4.37647	0.996871	9.47105	1.90846	1.88882	1.45534	4.9469	1.86789	2.4524	3.6017
eanc_s015.g0084.t1	3.24721	0	0.543359	2.76601	0.965837	0.0756062	0.939351	1.17285	12.6869	8.11936	13.9813	4.1736	1.09128	0.285269	0.540366	2.09756
eanc_s015.g0085.t1	0	0	2.16872	0.788573	0.770992	0.301768	0.312437	0.292575	0	0.360077	0	0	0	0.759064	0	1.14164
eanc_s015.g0086.t1	2.65026	14.8558	4.6121	14.2547	13.3903	10.9098	19.9333	15.5551	7.37147	8.42333	9.64835	13.2848	13.1225	23.8104	12.6134	10.9254
eanc_s015.g0087.t1	4.41516	17.4064	12.8058	12.147	15.2411	15.8044	17.446	16.5623	12.0715	13.8663	19.2183	11.3495	9.50486	19.4386	12.4584	11.5771
eanc_s015.g0088.t1	2.57861	2.92271	2.10347	3.82425	4.98531	1.95126	4.34354	1.70264	1.55917	0	1.32012	0.414283	12.0871	9.44827	9.76214	4.92132
eanc_s015.g0089.t1	0.356188	0.293614	0.516544	0.563466	0.0918173	0.215625	0.111624	0.836225	0.323056	0.514578	0.324178	0.572255	0	0.135595	0.192637	0.67979
eanc_s015.g0090.t1	0.482812	0.265329	0.233392	1.14567	0.892821	0.438419	0.302613	0.730116	0.632525	0.406881	2.12387	1.34484	0.468742	0.490131	0.783358	1.10574
eanc_s015.g0091.t1	0	0	0	0	0	0	0	0	0	0	0	0	0	0	0	0
eanc_s015.g0092.t1	0	3.12565	0	1.34523	0.168361	8.69218	1.74574	4.67477	0.227031	5.57623	2.03599	1.52333	1.25367	1.76856	6.01665	6.6895
eanc_s015.g0093.t1	1.01265	0	6.25385	8.49986	0	2.11918	2.69188	5.7737	0	0	3.58903	3.40668	0.475507	0	4.36933	6.0061
eanc_s015.g0094.t1	3.1354	0	5.84611	2.12572	1.38555	0	1.12296	1.57736	2.70834	0	0.407662	2.3028	3.26147	0.341029	0.968984	3.76135
eanc_s015.g0095.t1	0	0	0	0	0.389849	0.305176	0.631931	0	1.37167	0.182072	0.458811	0	1.28474	0.191909	0	0.192422
eanc_s015.g0096.t1	0	0	0	0	0.454254	0	0	0.517139	0	0	0	0.566232	1.28313	0	0	0
eanc_s015.g0097.t1	0	0	0	0	0.924731	0.434331	0	0	0	0.259127	0.326493	0	0.783627	1.36564	0	0.273858
eanc_s015.g0099.t1	1.07284	0.353748	0.311168	0.169717	1.71464	0.259787	1.61383	0.692649	8.62771	0.0774959	0.390572	0.758403	1.71947	0	1.85649	0.655212
eanc_s015.g0098.t1	0.619521	0.0680914	0	0	0.489742	0	0.162257	0.315132	0.591637	0.268503	0.126527	0.212337	0.842055	0.0314456	0	0.070059
eanc_s015.g0100.t1	44.0248	29.8146	35.2561	45.4211	69.8041	53.0905	74.9895	46.4014	44.9501	31.7729	63.6013	38.3239	42.4238	39.5085	64.6259	60.2579
eanc_s015.g0101.t1	0	0	0	0	0	0	0	0	0	0	0	0	0	0	0	0
eanc_s015.g0102.t1	2.34706	0	2.08379	1.36004	1.6843	2.90708	1.79169	1.66063	1.90798	1.24203	2.87609	0.66742	3.42488	2.34969	3.40108	1.71869
eanc_s015.g0103.t1	0	0	0	6.02116	0	3.35839	7.64789	8.2143	0.516096	1.75024	3.78019	4.7832	0	1.04472	4.15914	6.48425
eanc_s015.g0104.t1	0.608633	5.27274	0	1.27172	1.03306	12.292	3.14364	0.597439	0	4.4705	4.21376	1.7047	0	3.89708	3.61974	0.392312
eanc_s015.g0105.t1	0.390077	0	0	0	4.82656	4.48668	4.6453	6.86841	5.66069	3.94477	12.0707	0.752044	3.12436	3.26692	1.26579	0.893362
eanc_s015.g0106.t1	28.4121	31.7314	28.0781	50.202	40.223	45.3135	17.2335	65.7621	20.3661	31.162	17.2044	36.0025	38.6235	51.3763	19.2077	78.2764
eanc_s015.g0107.t1	3.86941	3.08939	4.6372	5.47936	24.8912	3.17199	27.0696	5.27815	12.1073	1.72083	9.70828	3.61467	14.26	2.30332	14.306	6.14429
eanc_s015.g0108.t1	4.8287	6.73316	0.295618	6.69127	5.62872	6.84066	0.72992	7.08954	1.58199	1.40767	0.927632	3.13209	6.88236	4.26945	0.661476	8.35725
eanc_s015.g0109.t1	4.15559	0	0	0	0.451039	0.926824	0.137085	1.41207	1.19022	0.473961	0.398119	0.702781	1.75182	0.499569	0.236576	3.33937
eanc_s015.g0110.t1	213.773	287.392	312.933	225.45	233.707	146.228	180.163	169.891	245.129	216.94	178.439	302.701	196.697	206.898	131.509	135.535
eanc_s015.g0111.t1	2.96314	3.07585	3.50138	1.38889	7.35541	9.16828	7.01614	4.63773	5.57411	3.48806	4.59463	1.34002	2.39733	2.00537	4.98573	1.92696
eanc_s015.g0112.t1	1.29097	0.709454	2.49623	1.36149	1.7009	1.21569	0.809147	3.36759	1.30099	0.621683	1.82771	0.553092	0.731124	1.20133	2.32733	4.16116
eanc_s015.g0113.t1	0	0	0	0	0	1.2118	0.179234	0.671361	0	0.826255	0	0.183773	0	0.217725	0	0.65492
eanc_s015.g0114.t1	18.6476	14.5765	18.8056	9.57878	14.8075	28.4387	13.1991	22.55	18.3386	23.1078	28.0424	7.85142	20.5623	13.8305	25.2709	18.7763
eanc_s015.g0115.t1	3.6243	1.7072	1.50171	4.91436	3.47013	1.14842	0.649032	1.52368	2.19145	4.73593	0.471228	1.99341	5.65504	6.30688	8.81724	4.31465
eanc_s015.g0116.t1	29.7707	21.4474	13.0609	18.6007	23.6031	23.1715	13.7986	21.4378	28.2873	15.9026	17.9876	8.84252	21.1309	20.3808	27.6016	20.2444
eanc_s015.g0117.t1	9.49873	0.549476	5.3167	0	39.0911	33.7953	22.2474	7.33561	5.74346	0.120374	2.42669	0.535466	28.8792	7.10517	14.24	11.8312
eanc_s015.g0118.t1	3.8192	2.04637	12.4619	19.7867	31.9472	22.6001	81.5078	131.301	3.98354	3.51743	5.21396	0.490878	22.9427	16.3565	35.424	34.7685
eanc_s015.g0119.t1	0.626476	1.37712	0.908517	0.991045	0.645966	1.01133	0.785315	1.96104	0.252534	0.150843	0.190059	2.41561	0.91233	0.47698	1.58115	1.43477
eanc_s015.g0120.t1	26.7482	16.5369	36.3659	33.4985	22.6963	27.9996	29.3388	41.8646	15.1626	26.5668	33.4735	45.8389	21.0996	41.579	19.2883	38.287
eanc_s015.g0121.t1	2.63031	3.25234	19.0724	6.24147	1.01705	1.19423	2.06076	3.0876	0.397607	0	0.598482	4.64847	2.87287	4.00528	0	1.506
eanc_s015.g0122.t1	25.2118	3.97967	16.9198	12.0923	6.98302	7.38768	7.73293	13.5381	21.7314	21.4082	18.308	14.5648	16.8931	21.4418	39.3042	38.8008
eanc_s015.g0123.t1	0.45826	0.377755	0.498428	0	0.649711	1.52579	1.1489	2.55517	4.71052	5.04806	3.7537	1.03075	3.08654	1.6573	1.48705	1.3119
eanc_s015.g0124.t1	15.8597	2.4902	24.6427	15.5313	10.1234	20.5736	44.4953	43.2181	1.94076	15.5476	25.2603	7.64413	7.14887	9.48759	31.4506	23.2059
eanc_s015.g0125.t1	140.214	130.324	105.368	112.351	141.947	87.4445	111.466	83.425	90.5417	90.021	80.229	77.4296	157.594	159.876	195.591	200.93
eanc_s015.g0126.t1	91.6048	110.921	95.1601	90.1014	138.195	176.605	127.697	153.705	138.473	145.197	115.336	92.4981	135.563	106.696	119.878	118.666
eanc_s015.g0127.t1	25.9885	29.4678	35.6213	42.6734	44.7182	64.2582	66.5988	63.4591	49.2639	60.2781	49.2021	68.2148	47.029	30.9743	34.9901	35.1591
eanc_s015.g0128.t1	2.97807	0.169439	0.64367	0.511617	2.7431	1.11243	1.21729	1.13813	4.49197	0.552044	0.861879	0.551024	3.12122	1.1386	2.17477	1.51443
eanc_s015.g0129.t1	11.7896	2.667	9.61539	4.6363	18.8736	4.42621	17.392	6.6705	13.0432	3.65105	12.985	1.94395	17.1148	4.65256	12.7801	4.65501
eanc_s015.g0130.t1	53.2284	49.4456	32.1307	106.43	41.2329	67.5535	33.1927	75.1692	27.9371	36.107	24.0995	31.0814	43.0863	37.6464	33.3176	70.1312
eanc_s015.g0131.t1	16.334	7.464	13.1311	13.9027	15.881	26.7623	14.6888	24.5923	17.8205	15.5178	15.5124	15.4602	19.3916	11.9631	19.6842	36.5951
eanc_s015.g0132.t1	0	0	0.36854	0	0.655091	0.461528	0.318563	1.64071	0	1.46855	2.31292	0.653262	0	0.580461	0	0.582013
eanc_s015.g0133.t1	78.2739	79.0788	60.5785	92.1387	71.2659	69.2422	54.511	74.0162	60.4756	55.3983	61.5251	81.7201	58.7219	71.8355	50.885	87.2178
eanc_s015.g0134.t1	1.97532	1.30264	3.15107	2.18738	1.42574	2.15243	1.85711	0.695621	0.955509	1.56954	1.61802	1.26943	1.15065	2.40632	0.85465	3.76992
eanc_s015.g0135.t1	9.11218	19.7522	17.8641	10.4108	11.5706	48.6246	21.6816	44.5682	11.6316	77.4007	23.8048	45.7627	15.8503	22.3549	27.9262	21.7706
eanc_s015.g0136.t1	86.2145	56.5257	121.167	47.6561	36.9831	27.3049	25.3493	33.7996	20.2281	15.3887	24.3883	42.3562	31.5095	24.9639	30.6049	34.8142
eanc_s015.g0137.t1	354.111	277.172	226.153	294.847	66.9098	113.458	44.0814	102.095	155.615	281.334	91.4771	226.239	40.0823	37.2764	30.5417	33.8164
eanc_s015.g0138.t1	0	0	0	0	0	0	0.950281	0	0	0	0.689948	0	0	0	1.63996	0
eanc_s015.g0139.t1	0	0	0	0	3.20146	1.84661	4.30177	4.7956	0.658726	0.393468	0.198304	0.210034	0.872585	0.414727	0.824872	1.74651
eanc_s015.g0140.t1	0.256728	0	0.372308	0	0.264715	0	0.16091	0	0	0	0.70097	0	0.186935	0	0.277693	0.195988
eanc_s015.g0141.t1	11.249	2.31388	9.95148	20.5159	7.46597	22.2708	20.0503	15.9068	91.4573	133.766	105.953	22.5386	31.4493	40.9241	125.147	27.3189
eanc_s015.g0142.t1	0	0	0	0	0	0	0	0.55701	0	0	0	0.272781	0	0	0	0
eanc_s015.g0143.t1	0.515018	0.598368	0.394758	0.143539	0.312721	0.384447	0.192906	0	0.752735	1.9318	0.70624	0	0.264541	0.145283	0.793607	0.485226
eanc_s015.g0144.t1	0	0	0	0	0	0	0	0	0	0	0	0	0	0	0	0
eanc_s015.g0145.t1	0	0	0	0	0	0	0	0	0	0	0	0	0	0	0	0.488409
eanc_s015.g0146.t1	0	0	0	0	0	0	0	0	0	0	0	0	0	0	0	0
eanc_s015.g0147.t1	0	0	0	0	0.178723	0	0	0.203465	0	0	0.315507	0	0	0	0	0
eanc_s015.g0148.t1	0.652375	0	0.362784	0	0.224299	0	0.544688	0	0	0	0	0	0.316788	0	0.25953	0
eanc_s015.g0149.t1	4.66094	4.27273	6.37047	5.22981	5.52538	4.65437	6.29684	4.89763	7.5519	7.80629	7.74596	3.70334	8.94927	6.91065	13.2024	5.71981
eanc_s015.g0150.t1	1.72817	0	2.41424	1.00734	2.48211	0.302083	4.27126	0.23559	7.05764	2.02836	5.27873	0.591975	3.93807	0.370126	7.95625	0.292639
eanc_s015.g0151.t1	0	0	1.33261	0	0	0	1.33574	0	0	0.390498	2.00016	0	0	0	3.92839	0
eanc_s015.g0152.t1	0	0	0	0	0.130523	0	0	0.445776	0	0	0	0.162698	0	0	0	0.579813
eanc_s015.g0153.t1	2.30908	1.26895	0	2.34633	3.17416	1.39691	0.786348	1.80702	0.465399	0.555981	1.40104	0.494639	0	2.34643	0.832547	1.17518
eanc_s015.g0154.t1	0	0	0	0.314493	0	0.240698	0	0.46673	0	0.143603	0	0.255519	0	0.151362	0	0
eanc_s015.g0155.t1	0	0	0	0	0	0	0	0	0	0	0	0	0	0	0	0
eanc_s015.g0156.t1	0	0	0.688962	0	0.742159	0	1.60741	1.87456	0.72109	0	0.407472	0.257615	0.308942	0.544188	1.82587	2.44239
eanc_s015.g0157.t1	0.274627	0	3.55531	6.55705	0.283171	0	3.76824	4.77272	0.166055	0	3.0791	2.04373	0.231963	0.209093	4.03191	10.6744
eanc_s015.g0158.t1	0	0	0	0	0	0	0	0	0	0.434648	0.897769	0	0	0	0	0
eanc_s015.g0159.t1	0	0	0	0	0	0	0.132238	0.184936	0	0	0.186027	0.508484	0.326744	0	0.463317	0.314344
eanc_s015.g0160.t1	1.38505	0	0	0.3018	1.78941	0	0	0	0.780955	0.136016	0	0	0.920864	0	0	0
eanc_s015.g0161.t1	30.1011	37.568	31.4991	35.3267	38.5181	57.6412	41.2482	57.4677	30.437	31.3041	43.5932	60.4179	38.8488	44.6924	67.4998	71.8243
eanc_s015.g0162.t1	0	0	0	0	0	0	0	0	0	0	0	0	0	0	0	0
eanc_s015.g0163.t1	0	0	0	0	0.172124	0	0.157345	0	0.177005	0	0.545118	0	0	0	0.312303	0
eanc_s015.g0164.t1	1.68917	0	0	0	1.04922	0	1.05978	0.525248	7.58478	0	0.769837	0	1.95488	0	2.74386	0
eanc_s015.g0165.t1	0	0	0.176779	0	0.75415	0	0.152806	0.143092	0.442242	0	0.110944	0	0.443801	0	0.263707	0
eanc_s015.g0166.t1	0	0.876182	1.01272	3.98505	2.75584	0.464251	0.391061	1.87561	2.10932	1.31713	0.70716	0.425213	1.86368	0.626777	1.26353	9.51809
eanc_s015.g0167.t1	0	0	0	0	0	0	0	0	0	0	0.686286	0	0	0	0	0
eanc_s015.g0168.t1	0	0	0	0	0	0	0	0	0	0	0	0	0	0	0	0
eanc_s015.g0169.t1	0.489876	0	0	0	0.602513	0	0.541577	0.0775593	0.412891	0	0.457431	0	0.448562	0	0.249097	0
eanc_s015.g0170.t1	0	0.374055	0	0.437631	0	0.165487	0	0.405529	0	0	0	0	0	0	0	0
eanc_s015.g0171.t1	0.445432	0	0	0	0.229645	0.269651	0	0	0.269333	0	1.21621	0	0.324339	0	0.963613	0
eanc_s015.g0172.t1	0.629749	0	0	0	0	0	0.197355	0	0.380781	0	0.286577	0	0.458548	0	0.340587	0.240377
eanc_s015.g0173.t1	0.541847	0	0.392894	0	0	0	0.339615	0	0.327631	0.195699	0	0	0.197272	0	0.293048	0
eanc_s015.g0174.t1	0	0	0	0	0.115684	0	0	0.0996142	0.546832	0.11477	0	0.126675	0.162412	0	0.131562	0.209965
eanc_s015.g0175.t1	0	0	0	0	0	0	0	0	0	0	0	0	0	0	0	0
eanc_s015.g0176.t1	5.90099	1.56511	8.16908	2.53396	14.3927	1.79761	7.62605	6.06234	9.39487	4.09713	10.4783	2.34892	11.749	1.08135	11.2377	12.8477
eanc_s015.g0177.t1	4.16784	0	2.41769	0	5.58676	0	0.261229	0	4.7882	0	0.758657	0	2.12435	0	1.35246	0
eanc_s015.g0178.t1	0	0	1.92156	0	0	0.812988	13.8135	0.198108	0.19719	0.959712	20.7935	0.745264	0	0.248298	10.2136	0.259667
eanc_s015.g0179.t1	0.571115	0.469372	1.24235	0.903469	0.437982	0.518604	3.07201	0	0	0.20627	3.63853	0.367024	0.624198	0.217415	2.16214	0.653989
eanc_s015.g0180.t1	0	0	0	0	0	0	0	0	0	0	0	0	0	0	0	0
eanc_s015.g0181.t1	0	0.604098	0	0	0	0	0	0	2.08574	0.233978	0	0	2.06949	0	0	0
eanc_s015.g0182.t1	0.388943	0	0	0.580183	0	0.863555	0.49227	0	0.147803	0.826425	0	0	0.168242	0	0	0
eanc_s015.g0183.t1	0	0	0	0	0	0	0	0	0	0	0	0	0.601963	0	0	0
eanc_s015.g0184.t1	4.88172	0	0.80689	0	3.92083	0	0.353911	0	1.82935	0	0.257344	0	4.64748	0	0	0
eanc_s015.g0185.t1	1.84455	0	0	0	1.07732	0.649116	0	0.794917	0.705852	0.694551	0	0	3.00338	1.05669	0	0.55278
eanc_s015.g0186.t1	0.532394	0.87773	1.02944	1.96516	0.548957	2.68579	1.54676	1.43989	1.07305	2.17923	2.09971	1.02642	1.16298	3.76825	2.68739	3.65789
eanc_s015.g0187.t1	0.158743	0	0	0	0.654729	0.0960984	0	0	0.095985	0	0	0	0.924706	0	0	0
eanc_s015.g0188.t1	5.57324	14.2001	4.40854	10.4195	7.05268	15.3358	6.66874	13.3817	10.7224	13.5413	8.76139	10.7448	9.59193	8.48659	11.5087	13.1507
eanc_s015.g0189.t1	1.20293	0	0.472759	0	0.248072	2.41317	1.99213	0.141207	0.72736	1.89148	3.08588	0.463835	0.175182	2.48313	4.79948	0.183665
eanc_s015.g0190.t1	2.81484	1.46806	0	0	1.07774	4.90162	7.28761	1.04807	0.678067	7.34628	8.40884	0	0	4.01571	8.61646	0
eanc_s015.g0191.t1	1.70607	0	0	1.34945	4.39787	1.5492	0	1.00134	3.8687	0.616183	0.776375	0.548199	7.14304	1.62369	0	1.95364
eanc_s015.g0192.t1	1.76354	0	3.0137	6.79603	6.16902	0.472127	1.23688	1.08341	3.21198	0	0	10.2512	0.963801	0	0	3.46458
eanc_s015.g0193.t1	18.2766	19.5267	30.6508	16.4753	25.6359	22.0664	21.1187	15.4613	23.7073	18.7335	17.0059	21.1942	26.6161	24.4878	15.3514	12.2377
eanc_s015.g0194.t1	9.70539	9.04529	20.5033	39.3906	10.6724	9.32533	10.1902	15.8531	2.17279	2.39799	5.76683	1.22049	13.9819	13.1744	17.3473	15.7871
eanc_s015.g0195.t1	14.7973	2.12136	4.19853	0	22.9388	2.14209	9.9645	0.944017	13.5528	2.32364	17.1222	5.78835	22.5466	3.67377	26.7921	1.47344
eanc_s015.g0196.t1	0	0	0	0	0.101044	0.118646	0.859888	0.460128	0.592532	0.141572	0.356754	0	0.285418	0.298442	0.211995	0.14962
eanc_s015.g0197.t1	31.8725	25.3728	25.6428	26.9362	105.224	34.4255	135.589	20.2439	237.986	101.335	221.626	77.3693	19.3131	6.06653	15.4661	8.33255
eanc_s015.g0198.t1	1.79794	1.7785	1.91208	2.84423	3.58416	1.88659	1.50253	4.22104	6.30537	4.15593	1.96364	3.38928	2.7056	4.83677	2.46337	4.94121
eanc_s015.g0199.t1	52.3566	27.6109	41.7366	46.0423	60.1049	38.29	30.9812	31.6838	65.2816	35.4703	23.0858	51.6077	41.9118	24.5119	25.8538	45.431
eanc_s015.g0200.t1	9.38222	5.45929	3.60162	4.36532	8.53598	10.8583	2.59434	5.34472	4.33818	3.98657	2.76264	2.48271	4.82232	7.56353	4.77571	10.3223
eanc_s015.g0201.t1	51.4605	43.3076	38.7192	69.4857	41.2947	78.0771	39.0017	90.358	47.3899	81.1876	54.6745	101.565	39.8224	52.1314	41.2231	87.4467
eanc_s015.g0202.t1	47.4885	55.8169	52.1398	47.6337	111.679	59.9447	97.2745	43.4351	48.1891	30.1909	38.5851	47.4621	58.4671	74.1376	46.3432	40.8275
eanc_s015.g0203.t1	0	1.15803	1.01864	0	1.0864	0	0.880505	2.06132	0.849434	1.01476	0	4.06261	2.55729	0.534795	0	0.536226
eanc_s015.g0204.t1	15.2228	1.40995	13.6426	1.89405	8.3773	3.93468	10.8277	2.30896	32.2676	8.15439	45.4561	7.69439	16.1907	4.55794	14.0608	9.27084
eanc_s015.g0205.t1	2.70769	0.343387	1.20822	0.988476	2.04026	1.89133	1.04437	1.71147	1.13346	0.752261	0.568698	3.07861	2.12325	1.58581	0.450585	1.27204
eanc_s015.g0207.t1	23.9439	17.9062	20.2852	22.258	104.1	85.7738	116.552	63.6013	42.3388	27.3996	28.3072	8.24892	11.8028	3.57085	10.1461	3.32915
eanc_s015.g0206.t1	0.325767	0	0.314953	0.343562	2.4073	2.10357	2.65437	1.08456	1.18186	0.313754	1.18597	0	0.55348	0.0826765	0.35237	0
eanc_s015.g0208.t1	4.72443	11.6053	6.54382	5.13954	3.51226	8.28703	8.99848	5.20108	2.08789	4.22752	3.01277	3.59731	8.4014	15.9001	22.4745	10.3796
eanc_s015.g0209.t1	1.35355	2.97538	0.981464	2.14124	1.62932	1.36567	3.39348	1.72658	0.954838	0.977728	2.66914	0	2.47644	5.15277	6.34437	3.44437
eanc_s015.g0210.t1	1.02593	0.317137	0.371952	0.507174	41.1238	49.3748	26.9266	31.9137	5.54423	1.01897	3.03463	7.66446	8.49742	8.44577	5.1324	24.3771
eanc_s015.g0211.t1	47.0553	62.8577	34.6448	41.6092	117.193	119.933	98.3098	72.9402	70.7657	97.7866	69.8402	62.9609	150.582	182.439	145.907	179.796
eanc_s015.g0212.t1	7.3624	7.43822	3.78799	5.00922	10.4079	6.325	5.1182	9.3667	7.3226	7.02931	4.63898	5.47137	13.9679	11.9311	13.4528	22.3498
eanc_s015.g0213.t1	105.719	89.2724	145.496	127.192	174.993	244.786	281.709	356.337	176.747	182.024	265.827	141.905	171.88	167.051	327.337	265.384
eanc_s015.g0214.t1	66.233	53.7785	26.8255	27.69	58.0385	32.3899	25.7573	31.8577	30.9085	22.847	17.2943	21.8758	73.7491	76.7797	61.6652	72.9919
eanc_s015.g0215.t1	35.9306	24.6757	44.2661	35.4931	98.9235	52.1148	165.088	42.6783	56.886	45.9836	43.0972	36.031	45.7658	37.6743	41.3467	27.63
eanc_s015.g0216.t1	1.48624	0.816761	1.4369	1.95928	4.72514	1.9494	3.10527	1.45386	4.04068	0.536786	1.80356	0.477562	7.57538	0.565788	4.33866	1.1346
eanc_s015.g0217.t1	136.902	129.743	130.169	150.147	173.891	160.958	160.739	121.08	190.945	141.206	139.358	117.548	144.629	131.799	112.727	195.012
eanc_s015.g0218.t1	4.04876	5.10439	2.76307	9.41894	7.8583	8.50639	5.22457	11.3225	6.04825	5.33307	5.63574	5.66299	6.243	10.8798	4.37938	13.9997
eanc_s015.g0219.t1	142.801	202.708	203.581	157.749	96.3325	46.5937	89.5039	58.8118	81.955	53.4988	91.1979	126.301	102.57	147.792	83.2527	33.6285
eanc_s015.g0220.t1	2.54061	4.78694	12.1059	5.1674	5.05219	6.59147	10.4642	10.4381	5.04749	7.07859	12.5524	8.86329	8.19257	8.01372	15.3107	5.81856
eanc_s015.g0221.t1	15.1036	4.02528	5.92873	8.62304	32.6986	43.7913	39.6812	46.221	89.6357	48.4187	62.892	29.0094	51.3927	11.3266	54.4772	45.6309
eanc_s015.g0222.t1	42.806	38.8126	30.4892	46.7169	53.3005	120.495	41.5392	108.459	79.2709	84.1088	92.9144	23.0944	48.5602	37.8214	73.3262	90.9992
eanc_s015.g0223.t1	782.531	512.161	642.623	813.652	1408.71	1176.21	1957.12	900.351	2042.95	1141.96	1551.36	1141.77	1148.91	605.231	1274.98	1301.18
eanc_s015.g0224.t1	2.30742	1.42655	1.67311	1.8251	0.892203	1.92066	1.62701	1.69286	0.348798	20.4176	2.88758	5.00463	0.420034	2.196	1.5599	2.42206
eanc_s015.g0225.t1	0	0	0	0	0	0	0	0	0	0	0	0	0	0	0	0
eanc_s015.g0226.t1	0	0	7.60295	0	0	0	1.49362	0.839201	0	0.688546	3.4702	0	0	0.362874	4.63975	0.363845
eanc_s015.g0227.t1	3.53602	2.55047	2.56397	2.09766	2.10786	3.87983	1.03888	2.01053	2.40533	0.957829	0.90513	0.5681	2.17243	2.77635	1.07572	3.03684
eanc_s015.g0228.t1	23.4189	11.4622	14.8584	14.4715	25.6567	18.3859	20.1826	15.0338	26.5506	12.423	13.6544	19.0477	22.9141	12.8156	12.6656	20.1129
eanc_s015.g0229.t1	3.25275	6.86418	10.189	6.3806	0.335395	0.551352	1.14169	3.36007	2.83218	3.38342	7.81554	5.26772	4.54747	5.4484	7.74042	2.68182
eanc_s015.g0231.t1	0	0	0	0	0.0263168	0	0.031994	0	0.18519	0.0737447	0	0	0.52036	0	0.055214	0
eanc_s015.g0230.t1	0	0	0	0	0	0	0	0	0	0	0	0	0	0	0	0.680091
eanc_s015.g0232.t1	28.6179	22.9696	17.4744	13.105	28.6346	29.7468	22.0081	31.2726	27.8343	20.1279	24.8465	22.7469	41.1275	29.1712	38.5917	43.5504
eanc_s015.g0233.t1	4.53089	5.45097	4.79484	6.78014	6.12391	5.33746	3.91437	7.83416	4.36859	1.5922	2.22903	9.20743	4.36914	5.40761	3.57632	10.3767
eanc_s015.g0234.t1	24.8197	9.61184	16.1851	9.74993	4.37982	3.12603	2.29691	4.00847	2.41729	0.360973	1.51606	0.749341	4.60906	1.77556	3.06303	1.01732
eanc_s015.g0235.t1	23.3399	25.1637	41.0008	22.6261	0.393938	2.29954	5.05321	14.8705	0.25201	1.57876	5.68462	7.49669	7.43524	3.25672	11.7698	15.3065
eanc_s015.g0236.t1	121.542	80.5022	140.855	103.273	194.553	144.907	133.064	123.671	108.472	138.308	115.45	185.209	264.342	327.724	344.457	292.54
eanc_s015.g0237.t1	10.0181	6.08498	0.764649	5.00465	2.99021	2.87274	2.64383	0.928407	2.86935	0.380869	2.39943	1.35539	5.37501	2.40868	2.85164	1.20756
eanc_s015.g0238.t1	35.2311	23.4722	30.4454	22.9041	33.4658	24.3225	22.9138	17.4206	23.2724	13.8575	13.1774	12.5612	31.4517	18.9237	21.7947	32.2379
eanc_s015.g0239.t1	7.2938	7.16377	8.32696	6.13741	4.08039	3.85177	2.52894	4.28093	1.68902	1.00888	1.55365	12.2668	2.93797	3.89911	3.02148	7.46366
eanc_s015.g0240.t1	2.58261	2.43303	8.56069	0.583646	6.27696	4.91364	3.46866	2.16543	2.90009	3.73105	3.35787	1.6597	12.6263	3.37083	7.98144	7.323
eanc_s015.g0241.t1	0	0	0	0	0	0	0	0.315895	0	0	0	0	0	0	0	0
eanc_s015.g0242.t1	0	0	0	0	0	0	0	0	0	0	0	0	0	0	0	0
eanc_s015.g0243.t1	10.3761	1.24745	8.77834	0.478787	7.02169	0.732882	9.57815	1.93315	23.1025	1.20363	16.605	4.37601	7.71835	1.49783	11.0405	1.50184
eanc_s015.g0244.t1	6.5227	5.33112	7.40515	3.5398	15.4932	4.28398	13.1807	6.36352	43.6771	20.1144	41.3095	31.1531	7.3792	3.12907	7.41249	5.27974
eanc_s015.g0245.t1	1.54503	0	0.652477	0	0	0.272369	0.286792	0.326128	5.03831	0.321422	3.86475	0.290007	0.312538	0	1.24148	0.343473
eanc_s015.g0246.t1	2.36865	5.43917	2.06197	4.17693	3.53136	11.1272	3.78109	5.99121	8.4435	17.0366	10.5022	17.3745	1.48023	5.10453	1.53201	7.75756
eanc_s015.g0247.t1	2.35429	0.771885	2.26513	2.71871	2.0658	2.04528	2.72112	2.99498	2.88958	2.26315	3.73156	3.95065	2.26433	1.56014	3.01776	4.2171
eanc_s015.g0248.t1	0.290527	0.123099	0.567503	0.428176	0.418014	1.17522	0.875699	0.248218	0.904347	1.5599	1.62558	0.240544	1.00227	1.87601	1.52571	0.360017
eanc_s015.g0249.t1	0	0	0	0	0	0	0	0	0	0	0	0	0	0	0	0
eanc_s015.g0250.t1	0.422038	0	1.83612	0.667637	0.870335	2.04391	1.85165	0.495411	4.08299	7.62138	14.5962	0.54244	1.53652	1.60663	0	0
eanc_s015.g0251.t1	1.80943	3.45308	4.15524	2.36719	1.33511	0.922534	3.69643	0.795976	7.84676	8.37202	69.9214	2.46777	1.75456	1.73869	2.92818	1.02435
eanc_s015.g0252.t1	0	0	0	0	0	0	0	0	0	0.27693	0	0	0	0	0	0
eanc_s015.g0253.t1	7.70982	0	4.57262	0	4.80139	0	5.99693	1.30786	5.00165	0	6.26725	1.27684	2.8054	0	16.7323	5.89611
eanc_s015.g0254.t1	0	1.40636	1.26182	0	0	0	0	0	0.57614	0.616183	0	0	0	0	0	0
eanc_s015.g0255.t1	5.19424	0.333809	4.45013	0.331215	0.696105	0.174942	1.47133	0	3.19461	2.1168	2.18708	3.31588	1.10465	0.187516	1.97471	0.423574
eanc_s015.g0256.t1	0.178308	0	0.578055	0	0	0	0	0	0	0	0.482074	0.138909	0.304119	0	0	0
eanc_s015.g0257.t1	7.6211	0	34.6368	0	3.57606	0	12.7883	1.57814	3.1173	0	4.61462	2.61801	7.5733	0	9.80475	0.855101
eanc_s015.g0258.t1	51.0954	0.848714	53.4255	9.45643	13.3599	0.830278	31.726	13.0358	28.3273	2.36822	32.0474	17.2279	18.7542	1.58202	23.9592	5.227
eanc_s015.g0259.t1	0	1.58131	0	0.381008	0	0.142572	0	0.943744	0	1.95505	0	2.7426	0	0.10419	0	0.208416
eanc_s015.g0260.t1	25.3974	0	72.4761	0.54417	5.73944	0.208241	22.1183	1.62769	4.9561	0.248478	27.319	5.07185	15.4187	0.261903	20.2772	1.27625
eanc_s015.g0261.t1	240.899	3.87777	252.172	3.85042	57.1639	3.57119	165.807	11.0771	190.521	9.67764	205.793	17.0869	107.897	4.64225	113.702	7.47164
eanc_s015.g0262.t1	1.42881	0.461096	1.45703	0.521484	0.144377	0.0551937	0.175522	0.0763119	0.387037	0.266497	0.552168	0.212079	0.261472	0.365512	0.952003	0.336101
eanc_s015.g0263.t1	1.26854	1.71112	1.83963	1.64188	0.832364	0.279248	1.30104	0.473797	8.01891	5.6645	6.92721	2.22332	4.53442	7.02418	10.8523	8.09941
eanc_s015.g0264.t1	4.60418	1.86186	5.2912	1.37425	8.55431	7.94097	8.16728	8.25992	6.25073	3.01204	8.06456	9.32317	12.1449	5.02673	14.2827	3.11695
eanc_s015.g0265.t1	20.0257	16.6815	16.5077	15.673	15.3236	31.2645	14.1664	21.404	6.24514	11.7246	12.2786	14.6305	19.9538	28.5681	20.749	47.9553
eanc_s015.g0266.t1	0	1.78568	1.32368	4.46569	0	2.54806	0.308749	9.45569	0	1.64347	0.231575	5.013	0	1.20909	0.586413	11.7818
eanc_s015.g0267.t1	0	0	0	0	0	0	0	0	0	0	0	0	0	0	0	0.382445
eanc_s015.g0268.t1	2.18829	4.54427	10.3535	1.27201	2.66268	5.15142	11.1212	2.37416	2.75258	4.00132	5.83215	1.34902	3.19022	4.42442	10.1862	3.02472
eanc_s015.g0269.t1	0	0	0	0	0	0	0	0.329581	0	0	0	0.180434	0	0	0	0.21434
eanc_s015.g0270.t1	5.10667	2.98742	2.38894	4.9513	2.37799	3.59004	1.75523	3.9641	2.68935	2.37985	2.54876	2.75246	2.15907	3.88807	1.78183	5.03028
eanc_s015.g0271.t1	3.57015	3.16935	3.98265	2.17222	5.9466	5.65253	3.27045	2.74017	5.1477	2.3805	4.99894	5.11815	6.19902	5.22732	6.53518	6.28956
eanc_s015.g0272.t1	100.989	146.014	112.465	106.979	37.1095	46.7144	84.6907	68.0685	205.34	255.25	336.181	119.677	208.014	229.062	394.829	67.1716
eanc_s015.g0273.t1	29.1775	13.7146	22.327	18.4628	13.6344	8.71882	24.2797	14.0644	35.2846	18.9236	42.3755	9.0961	44.5521	9.35859	73.8641	28.9091
eanc_s015.g0274.t1	70.0832	55.3249	35.4232	53.0862	58.2581	68.8217	28.4733	69.6728	66.2558	47.4909	46.3324	67.1911	52.5267	40.1498	35.3104	85.2237
eanc_s015.g0275.t1	2.25038	3.1393	4.26767	2.46459	2.40964	2.72462	2.27846	4.47044	0.942026	0.750251	2.04814	10.7908	3.5293	2.76776	3.93209	7.13612
eanc_s015.g0276.t1	45.9584	12.2967	15.7476	14.5754	44.5042	52.1244	115.634	65.1502	43.0431	20.9961	71.5772	11.9127	24.5193	6.68093	28.1184	6.44759
eanc_s015.g0277.t1	11.8144	5.60725	8.95605	9.91118	11.9513	7.74809	7.96593	8.30003	11.1484	7.49962	5.8651	10.8135	8.66778	4.42943	5.22785	7.72098
eanc_s015.g0278.t1	0	0.919991	0	0	0	0	0.699162	0	0	0	0	0.358613	0	0.424865	0	0
eanc_s015.g0279.t1	18.0672	14.6568	24.9534	14.5174	17.2986	5.55546	17.7857	9.42589	8.32336	3.1073	12.2671	9.21491	19.0024	16.1576	26.367	7.66255
eanc_s015.g0280.t1	88.7587	99.8426	145.185	122.747	84.1048	124.419	114.584	162.172	101.958	127.408	145.546	161.756	70.1413	103.602	156.19	147.509
eanc_s015.g0281.t1	0	0	0.552286	1.20491	0.196341	0.230545	0	0.670565	0	0	0.346609	0.244741	2.21842	0.289955	0	0.872193
eanc_s015.g0282.t1	0.753808	0.155346	0.683234	0.596238	2.04031	3.42249	1.35834	2.26746	0.455794	0.136127	0.686065	0.181662	2.12692	2.22397	2.24225	2.37378
eanc_s015.g0283.t1	0.179606	0	0.130233	0.142063	0.97227	1.03292	0.562862	0.316248	0.1086	0	0.163466	0	0.196169	0.136747	0.485683	0.205669
eanc_s015.g0284.t1	229.234	109.609	135.058	70.2538	53.7378	22.8518	30.1272	19.6257	12.5576	2.73616	3.32862	3.02187	34.9048	15.9117	28.9632	4.08828
eanc_s015.g0285.t1	22.6975	8.37766	12.7734	7.50275	2.2705	1.0254	1.69865	0.994163	0.819353	0	0.308324	0	1.97338	1.54757	2.1986	0
eanc_s015.g0286.t1	313.135	165.756	178.972	116.919	56.4639	29.4565	39.2529	31.7574	18.7482	2.55019	6.49619	3.05798	54.8783	21.5038	44.0816	5.5075
eanc_s015.g0287.t1	37.1574	8.95971	16.6789	6.39789	8.92675	4.51409	4.03996	4.30239	3.66814	1.00423	0.805193	0.324884	6.53392	1.15471	6.15179	1.54374
eanc_s015.g0288.t1	35.4394	15.8869	18.1324	14.2362	3.32573	2.36235	3.34435	1.58924	2.35956	0.17258	0.362411	0.0511797	6.14682	2.18286	4.39327	0.121594
eanc_s015.g0289.t1	0	0	0	0	0	0	0	0.330274	0	0	0	0	0	0	0	0
eanc_s015.g0290.t1	0	0	0	0	0	0	0	0	0	0	0.449229	0	0.718806	0	0.533894	0
eanc_s015.g0291.t1	35.1882	8.55928	13.5941	13.4601	8.32723	2.35717	4.42907	2.70858	2.44159	0	0.525014	0.0926783	5.04041	1.4274	4.8357	0.770656
eanc_s015.g0292.t1	0	0	0.40632	0	0.288898	0.339226	0.17561	0	0.169413	0	0	0.360114	0	0	0	0.213892
eanc_s015.g0293.t1	18.912	2.15601	10.9413	8.11595	8.3499	3.77565	2.96338	4.25106	1.33817	0	0.366222	0.193942	2.49044	1.37863	6.52864	0.767955
eanc_s015.g0294.t1	0.324016	0	0	0.512573	0	0	0	0	0	0	0	0	0	0	0	0
eanc_s015.g0295.t1	29.1761	8.01686	16.3075	3.84623	5.95409	3.67965	3.80975	1.6054	2.94025	0	0.829817	0	9.73704	2.31394	6.57473	0.232013
eanc_s015.g0296.t1	24.098	5.77879	12.0726	6.23807	12.6498	3.71336	6.04159	2.82876	1.32464	0.632982	2.39262	0.563144	4.78551	1.00077	5.6871	1.00345
eanc_s015.g0297.t1	6.24234	2.33896	4.32059	5.38636	5.26627	2.31888	3.11224	2.74785	1.5441	0.409918	0.77473	0.273519	2.16936	0.864133	3.5295	0.433222
eanc_s015.g0298.t1	2.56728	4.23255	1.86154	4.06128	0.441192	1.55415	0.536367	0.502269	0.25872	0	0	0	0	0.325775	1.38846	1.30659
eanc_s015.g0299.t1	3.93902	5.81047	3.60782	8.19905	0.32065	1.50604	1.16946	1.2168	0	0	0.188686	0	0.90574	1.10491	3.3637	0.4748
eanc_s015.g0300.t1	0	0	0	0	0	0	0	0	0	0	0	0	0	0	0	0
eanc_s015.g0301.t1	0.720035	1.78063	1.0442	0.569525	0.928046	0.653831	0	0.211304	0	0	0	0	0.262145	0	0.778834	0.27484
eanc_s015.g0302.t1	0.583982	1.92556	0	0	0	0	0	1.71378	0	1.68734	0	0.750586	0.425224	0	0	0
eanc_s015.g0303.t1	4.30401	2.48353	5.61752	3.74477	2.21896	0.390828	0.404646	0.757843	0.130122	0	0.195861	0.276595	1.88037	0.655389	1.16387	0.164286
eanc_s015.g0304.t1	7.14173	5.31738	5.67962	5.46666	1.90036	0.418392	1.58834	1.35215	0.835796	0	0.209675	0.444154	1.17424	1.05242	0.996765	0.703489
eanc_s015.g0305.t1	6.96418	8.83191	2.33065	11.0169	14.0562	7.78515	6.04379	9.1182	10.0437	9.29137	4.87563	6.88985	8.5691	6.11806	4.63562	7.77027
eanc_s015.g0306.t1	6.49528	1.22382	5.11343	4.11005	1.53083	1.90985	2.21001	1.19814	1.12212	0.134052	0	0	1.08103	0.141295	1.00367	0.850035
eanc_s015.g0307.t1	1.17962	3.11165	0	1.11965	8.46767	15.3353	0.295742	7.00828	47.2317	25.6513	23.6261	23.6637	9.07089	4.57938	1.02076	5.94351
eanc_s015.g0308.t1	16.8798	6.37989	12.5006	2.64008	1.14759	0.336877	2.21026	0.979843	3.70127	1.60386	2.83016	0.406614	3.24078	8.9233	2.4089	1.5523
eanc_s015.g0309.t1	0	0	0	0	1.80393	2.1402	0.0937893	0.912347	8.13458	9.78	5.30722	20.2833	1.11105	7.23526	0.161858	0.571175
eanc_s015.g0310.t1	0.275286	0	0.39922	0.217742	0.0709626	0	0.0862708	0.0807864	0	0	0	0	0	0	0.148883	0
eanc_s015.g0311.t1	5.44954	0.408381	3.95147	2.35113	0.383119	0.149954	0.776277	0.436157	0	0	0	0	0.360732	0	1.07174	0
eanc_s015.g0312.t1	2.96882	0.593277	1.43513	1.13854	0.974012	0.762461	0.281935	1.16165	0.543972	0.259939	0.573155	0.173445	0.720576	0.136992	0.778485	0.343396
eanc_s015.g0313.t1	5.71173	2.16771	3.07661	4.38872	1.43029	0.296375	0.511422	0.957821	0.19735	0.117881	0	0	0.356483	0.372749	1.23563	0.124582
eanc_s015.g0314.t1	48.9675	47.3346	91.3204	41.7968	51.172	66.9642	82.9663	44.2477	38.7678	40.1425	42.2423	30.8461	45.0182	60.215	41.8204	46.5931
eanc_s015.g0315.t1	1.53602	2.1706	0.954662	0.694255	1.24442	1.19554	0.687669	1.4167	3.44969	1.42654	3.59482	1.41017	1.11845	1.00241	1.18675	1.17261
eanc_s015.g0316.t1	0	0	0	0	0	0	0	0.168199	0	0	0	0	0	0	0.619956	0
eanc_s015.g0317.t1	18.3561	12.0628	16.94	23.3524	11.9784	10.1797	18.2633	23.3555	44.7844	44.3215	38.9038	24.5828	16.1699	4.30023	11.5243	6.85958
eanc_s015.g0318.t1	66.0182	22.0353	66.3718	82.0116	68.6986	41.6817	82.2491	57.5276	125.877	69.0448	111.692	75.7426	49.5454	19.7357	47.7523	53.1815
eanc_s015.g0319.t1	3.46362	1.98619	6.55167	5.00277	4.27012	3.92005	5.47444	4.94965	2.73169	2.50192	5.07117	5.12919	5.04403	2.52244	5.21247	7.35763
eanc_s015.g0320.t1	11.4899	11.4866	14.3583	14.8891	10.713	13.0233	12.7176	20.1595	9.16469	13.8621	17.1321	12.0982	16.2876	22.1493	19.4355	18.9426
eanc_s015.g0321.t1	6.66301	4.39399	6.76391	1.05405	4.4657	1.21008	4.59381	7.82141	2.41729	1.44389	1.81927	1.71278	4.36648	3.55111	0.720712	2.54329
eanc_s015.g0322.t1	7.06944	4.31667	5.31591	6.0059	8.1668	7.29121	3.77449	13.9845	7.12428	4.06633	5.12347	4.03834	7.53071	5.48213	8.49637	16.7902
eanc_s015.g0323.t1	1.36197	0.641543	0.282161	1.53896	0.601859	1.76677	0.609744	1.37036	0.588228	0.983804	1.59373	0.125037	1.27505	0.444411	0.631365	2.52506
eanc_s015.g0324.t1	29.0324	17.0443	16.3277	34.1655	50.5255	88.0909	43.317	66.9959	46.5838	44.7046	44.1462	20.8418	53.2104	34.2348	56.9087	81.6265
eanc_s015.g0325.t1	3.43401	2.83074	8.71503	5.43239	1.77043	0	0	1.00776	0	0	0	0	0	1.96092	0	1.31077
eanc_s015.g0326.t1	2.14211	2.86941	3.49481	2.32972	2.07071	2.99878	1.09088	1.72874	0.566667	0.483542	0.731101	2.83927	1.94971	3.36381	0.868889	3.2706
eanc_s015.g0327.t1	4.11238	2.37295	4.77103	6.18025	6.25448	8.83776	9.66276	13.2752	3.60553	7.57489	6.73706	6.07844	7.18659	10.0193	8.89641	14.1274
eanc_s015.g0328.t1	287.423	197.25	420.453	330.56	226.208	126.16	206.308	174.249	178.671	101.698	189.167	251.049	152.76	160.79	140.85	143.377
eanc_s015.g0329.t1	5.05995	7.70038	7.33796	10.1596	3.31103	9.54286	9.27225	13.7069	2.52999	8.7158	4.60522	8.94232	6.80193	13.1133	21.9979	18.0512
eanc_s015.g0330.t1	8.61318	6.6824	7.34757	10.0188	10.579	10.5817	5.87484	13.233	4.74847	9.51548	4.61126	10.4192	14.7568	6.7507	13.4268	21.2732
eanc_s015.g0331.t1	0.576028	0.474834	0	2.2781	0.890924	0.523065	0	0.50713	0.174149	0.624134	0	5.55272	0.209716	1.09643	0	1.31923
eanc_s015.g0332.t1	1.15987	2.67634	0.33641	3.30272	1.31711	6.18019	1.0925	3.53478	1.29717	4.02155	2.11127	6.09472	2.0016	2.48926	1.00467	6.31452
eanc_s015.g0333.t1	0	0	0	0.877887	0.572209	2.68757	1.73842	0.977136	1.67775	2.0051	3.03044	1.0699	0	0.422518	0	1.69247
eanc_s015.g0334.t1	0	1.30392	1.14697	0	0	0.47879	9.41863	0	0	0	4.31897	0	0	2.40868	8.55491	0
eanc_s015.g0335.t1	5.28989	2.07647	7.67141	5.97734	5.7142	5.18474	3.63132	3.25263	3.19856	2.91132	4.12671	4.53269	4.03523	5.37008	2.7247	4.42294
eanc_s015.g0336.t1	0.351428	0.286149	0.352139	3.33454	0.717901	0.691496	0.433207	1.46633	0.311206	0.346578	0.819557	1.02265	0.487882	0.227792	0.528088	4.53325
eanc_s015.g0337.t1	0	0	0	0	0.270241	0.475979	0	0.769131	0.158472	0	0	0	0.190838	0	0	0.600237
eanc_s015.g0338.t1	0	0	0	0.477528	0.415006	0.42639	0	1.06303	0.121682	0	0.0915784	0.323318	0.586134	0.15322	0.108838	0.537703
eanc_s015.g0339.t1	0	0	0.318917	0	0.340131	0.532513	0.137835	3.48496	0.132971	0	0.200149	0.423976	1.92154	0.167435	0.475741	2.01459
eanc_s015.g0340.t1	4.63302	7.81585	5.78131	8.18137	6.49916	5.4137	7.42845	9.61222	2.41049	2.49051	5.68759	4.36222	5.17795	10.2542	12.7032	5.7577
eanc_s015.g0341.t1	0	0.266128	0	0	0	0	0.101175	0	0	0	0.440746	0	0	0.123271	0	0
eanc_s015.g0342.t1	0.22563	3.91446	0.311218	10.4016	0.135421	3.5123	2.59135	10.4404	0.537763	0.842482	3.33133	11.85	0.737664	1.95995	5.66954	13.1118
eanc_s015.g0343.t1	0	0	0	0	0	0	0	0	0	0.569063	0	0	0	0.59981	0	0
eanc_s015.g0344.t1	0	0	0	0	0	0	0	0	0	0	0	0	0	0	0	0
eanc_s015.g0345.t1	0.189251	0.312008	0	0	0	0	0	0	0	0	0	0	0	0	0	0
eanc_s015.g0346.t1	0	0	0	0	0	0	0	0	0	0	0	0	0	0	0	0
eanc_s015.g0347.t1	0.818289	0	0	0	0.140624	0	0.17096	0	1.48435	0	0.24825	0.350579	0.595833	0.207673	0.295037	0
eanc_s015.g0348.t1	0	0	0	0	0	0	0	0	0	0	0	0	0	0	0.257001	0
eanc_s015.g0349.t1	0	0	0.321913	0	0.343326	0	0.278259	0	0	0	0	0	0	0.169007	0.240105	0.169459
eanc_s015.g0350.t1	60.2017	68.7011	75.9806	71.8469	50.5076	15.3718	32.3954	22.476	232.332	95.8347	84.7277	122.356	117.394	24.8325	37.608	55.0848
eanc_s015.g0351.t1	0	0	0	0	0	0	0	0	0	0	0	0	0	0.568593	0	0
eanc_s015.g0352.t1	0	0	0	0	0	0	0	0	0	0	0	0	0.107715	0	0	0
eanc_s015.g0353.t1	0	0.561112	0.246786	1.34602	0	0.515089	0.21332	2.89651	0	0.36877	1.39392	1.42169	0	1.29565	1.10442	1.81876
eanc_s015.g0354.t1	0	0	0	0	0	0	0	0	0	0	0	0	0	0	0	0
eanc_s015.g0355.t1	9.05466	0	0.622494	2.42649	8.2885	2.72216	3.85903	5.25759	8.09339	1.38625	4.74092	1.19981	8.26997	1.10109	1.15065	4.76345
eanc_s015.g0356.t1	0	0.448169	0.788447	0	0	0.164564	0.511146	0	0	0.0981807	0.371116	0	0.197939	0	0.588078	0.103762
eanc_s015.g0357.t1	0.834622	0.52471	7.10826	2.2154	1.1521	1.73602	6.1839	2.7037	0.81091	3.08793	7.12158	1.51354	1.67217	1.31089	14.0459	5.97698
eanc_s015.g0358.t1	0	0	0	0	0	0	0	0.122757	0	0	0	0	0	0	0	0
eanc_s015.g0359.t1	0.123132	0.609004	0	0.194787	0.515025	1.48924	0.0771757	0.289078	0.446714	1.16765	1.02081	0	0.089658	1.78123	0.133187	0.451857
eanc_s015.g0360.t1	0	0	0	0	0.160698	0	0	0	0.18847	0	0	0	0.226962	0	0.337152	0
eanc_s015.g0361.t1	0	0	0	0	0	0	0.606076	0	0	0	0	0.621424	0	0	1.56892	0
eanc_s015.g0362.t1	0	0	1.28058	0	0	0	0	0	0	0	0	0	0	0	0.477571	0
eanc_s015.g0363.t1	0	0	0	0	0	4.02008	0	8.32015	0	0	0	5.41001	0	5.43853	0	4.94828
eanc_s015.g0364.t1	0	0	0	0	0	0	0	0	0	0	0	0	0	0.323707	0	0
eanc_s015.g0365.t1	0.920458	0.758755	0.667425	0	0.711821	0	0.576917	0	0.556559	0	0.837738	0	0.670227	0	6.47155	0.351341
eanc_s015.g0366.t1	2.27709	8.75961	0.366916	0.800491	1.56529	26.038	18.5487	1.33649	1.52984	17.5449	8.98039	1.95147	1.29015	9.43907	4.85438	2.12464
eanc_s015.g0367.t1	0	0	0	0	0.065385	0.0767756	0	0	0.15337	0	0	0	0	0	0	0
eanc_s015.g0368.t1	0	0	0.270628	0	0.481049	0.225941	0	0.109529	0.112837	0	0.169843	0	0	0	0.201853	0.142462
eanc_s015.g0369.t1	0.329491	0	0.970091	0.862646	1.25864	0.833054	3.73025	1.44733	0.185133	0	0.927292	0.372995	1.76371	0.773731	2.6693	2.06627
eanc_s015.g0370.t1	3.18893	0	10.7041	0	0	0.419716	3.53597	0.812027	1.93743	0	22.4376	0.445782	5.61885	1.28141	21.0159	0.991352
eanc_s015.g0371.t1	0	0	0.218389	0.238227	0.310554	0.6376	0.0937262	0.176773	0.0910563	0.544003	0.162552	0	0.12314	0.114427	0.488669	0
eanc_s015.g0372.t1	35.8084	0	2.85657	0	37.2618	0	1.13629	0	47.53	0	2.12298	0	58.5784	0.272035	4.52676	0.172931
eanc_s015.g0373.t1	0	0	0	0	0	0	0.425379	0	0.410368	0	0	0	0.494179	0	0.734104	0
eanc_s015.g0374.t1	0	0.881428	0.387666	1.26864	0	0	0.502644	3.45172	0	0	0	1.71791	0	0.203528	0.867444	5.10181
eanc_s015.g0375.t1	0	0	0	0	0	0	0	0	0	0	0	0.0439343	0	0	0	0
eanc_s015.g0376.t1	0	0	0	0	0	0	0	0	0	0	0	0	0	0	0	0
eanc_s015.g0377.t1	1.54828	0	0	0	0.399113	0	0	0	3.74471	0	0	0	0	0	0	0
eanc_s015.g0378.t1	5.12742	0.867007	0	0	1.49119	0	0	0	5.08771	0.094968	0	0	2.39327	0	0	0
eanc_s015.g0379.t1	2.52957	0	4.89118	0	3.69504	0.510441	9.24854	0.247445	1.52952	0	2.68595	0.270936	3.99077	0	10.4885	0
eanc_s015.g0380.t1	0.692461	0	5.14979	0	1.91552	0.614205	8.83865	0	0.539402	0.916105	14.0784	0	0.738772	0	7.18746	0
eanc_s015.g0381.t1	0.126497	0.192388	0.168892	0	0.213698	0.682627	1.25715	0.365059	0.191147	0.472127	1.15129	0	0.169601	0.618647	1.40917	0.0895308
eanc_s015.g0382.t1	0	0	0	0	0	0	0	0	0	0	0	0	0	0	0	0
eanc_s015.g0383.t1	1.55583	2.56245	1.86632	0	1.60103	0	0	0	2.42468	0.928486	2.12189	1.49827	1.69478	0.591688	1.6812	0
eanc_s015.g0384.t1	0	0	1.44581	0	1.02799	0	0	0	0	0	0	0	0	1.51813	2.15677	0
eanc_s015.g0385.t1	0	0	0	0	0	0	0	0	0	0	0	0	0	0	0	0
eanc_s015.g0386.t1	1.83323	0.125978	1.51217	0.25675	0.687643	0.240172	0.646372	0.0984882	1.14127	0	0.182836	0	1.08447	0.323589	0.932161	0.735652
eanc_s015.g0387.t1	0	0	0	0	0	0	0	0	0	0	0	0	0	0	0	0
eanc_s015.g0388.t1	0	0	0	0	0	0	0	0	0	0	0	0	0	0	0	0
eanc_s015.g0389.t1	50.078	41.2805	46.0879	55.1495	38.4291	60.748	48.047	76.9848	24.8062	21.0084	16.8287	45.3029	55.9583	59.0982	44.7923	172.034
eanc_s015.g0390.t1	77.1232	60.3387	65.1309	71.0473	91.3677	93.9352	76.488	68.5762	62.9684	57.0437	54.7458	66.4795	82.3859	64.433	57.196	89.6366
eanc_s015.g0391.t1	8.769	7.88563	4.85552	12.8631	5.26069	3.7642	3.09784	6.36327	3.27774	5.87354	3.19238	6.96735	8.1265	6.19089	5.86351	6.93774
eanc_s015.g0392.t1	13.4696	10.1516	15.0688	12.1761	12.103	20.0358	11.0957	18.9737	6.05018	9.17369	10.5078	21.0222	14.2914	17.2876	11.2394	16.4525
eanc_s015.g0393.t1	0	0	0	0	0	0	0	0	0	0.236145	0	0	0	0	0	0
eanc_s015.g0394.t1	0	0	0	0.216851	0.0706721	0	0.0859176	0.160911	0.331543	2.77251	1.37236	0.26428	1.09795	0.521841	2.07583	0.627883
eanc_s015.g0395.t1	0	0	0	0	0	0	0	0	0	0	0	0.309224	0	0	0	0
eanc_s015.g0396.t1	9.99389	2.90911	6.17346	0	14.6356	7.19936	9.23862	9.85221	8.28082	4.99126	8.78834	6.85027	7.71221	2.37445	9.75604	8.85892
eanc_s015.g0397.t1	3.66744	6.33231	5.26005	8.87193	9.32712	6.3958	9.09403	5.72782	13.8467	8.66628	8.75342	16.2113	9.96874	3.9691	8.07787	6.58269
eanc_s015.g0398.t1	8.23015	17.9136	2.25148	17.4822	10.2986	13.8582	5.35107	5.35451	34.2077	31.9136	12.2264	26.5642	7.31611	5.03627	5.31693	9.00373
eanc_s015.g0399.t1	8.14605	4.78016	6.00683	19.8758	25.4832	21.3135	19.7306	28.7679	50.9252	47.373	52.0235	65.0384	9.85233	6.83288	5.07768	21.1859
eanc_s015.g0400.t1	1.30448	0	0	0.687868	0.896709	0.962371	1.09015	3.57475	0.26292	0.314093	0	0.838317	0.94985	0	0	1.9917
eanc_s015.g0401.t1	17.9565	6.01141	15.9328	11.2207	26.821	12.3018	23.7579	23.7824	27.7851	16.6881	20.3766	23.9294	25.6335	10.3478	26.0049	17.056
eanc_s015.g0402.t1	15.8153	15.5831	20.7654	10.3516	11.4285	24.1309	14.5555	23.5801	5.66075	15.7137	15.6887	26.7522	10.5995	15.3163	17.4884	41.4986
eanc_s015.g0403.t1	0	0.202011	0	0	0.0631716	0	0.153598	0.0719169	0.0740891	0	0.11152	0.314976	0.267661	0.373166	0.530149	0.093541
eanc_s015.g0404.t1	1.63992	1.01387	5.64826	0.324281	0.105684	0	0.513927	0.120314	0.495792	0	0	0.131736	0.298524	0	0	0
eanc_s015.g0405.t1	0.758686	6.89957	2.26228	5.14313	2.51984	17.3728	10.3122	10.2307	0	9.40514	6.92159	9.58084	0	7.58083	6.29131	8.45044
eanc_s015.g0406.t1	0	0	0	0.889622	0	0.465173	0	3.98937	0	0	0.592824	1.84678	0	0.500591	0	5.52713
eanc_s015.g0407.t1	28.8008	2.95478	5.21544	2.24194	113.839	3.13126	24.2491	2.47544	67.8355	4.19709	19.1319	1.02461	66.0581	2.54164	56.5248	5.17883
eanc_s015.g0408.t1	0	3.19997	0.25589	2.79107	0.545823	1.25608	0.442379	1.47092	0.213384	1.36482	0.481782	0.113396	0.256964	0.603208	0.601211	0.538816
eanc_s015.g0409.t1	4.66324	5.71928	5.36888	5.94852	4.77912	1.48822	6.88108	2.65808	3.02699	1.23829	6.42056	2.48375	5.1682	4.00749	9.93543	8.72153
eanc_s015.g0410.t1	2.28088	4.95412	1.59914	0.631799	4.18006	2.02728	6.10912	0.972915	2.6175	0.605976	2.17986	0.288873	3.64093	0.734197	6.91736	0.229279
eanc_s015.g0411.t1	0.483342	4.86591	0	0	1.09367	0.884521	0.151246	0.157918	0.980069	0.895593	0.446274	0	2.25521	0.183725	1.77125	0.642364
eanc_s015.g0412.t1	14.3371	1.05339	0.30915	0.307257	59.8278	8.07688	3.83183	2.10731	29.056	4.0291	1.68406	0.573961	13.4904	1.01182	4.77296	2.43749
eanc_s015.g0413.t1	0	0	0	0	0	0	0	0	0	0	0	0	0	0	0	0
eanc_s015.g0414.t1	0	5.15195	0	0	0	5.76822	0	1.5721	0	4.51457	0.812606	0.573781	0	2.03935	0.482877	3.40801
eanc_s015.g0415.t1	0.574381	1.89391	0.416485	2.27159	2.07288	2.95556	4.86008	3.03408	2.08381	4.35644	3.65934	1.29193	1.67293	1.74927	9.94057	5.48108
eanc_s015.g0416.t1	0	0	0	0.2071	0	0	0	0.230514	0	0	0	0	0	0	0	0
eanc_s015.g0418.t1	6.51121	0.631452	4.99901	3.0295	7.5141	0.231864	5.79868	2.248	4.23764	0	2.09155	1.96913	5.11565	0.874842	8.93208	1.46197
eanc_s015.g0417.t1	1.40482	0	0	0	0.547906	0	0.880505	0.412265	0.870033	0	0.327635	0.225701	0.259565	0	1.15561	0
eanc_s015.g0419.t1	10.0059	4.98802	3.40038	3.8128	2.54998	3.54407	0.73257	2.66447	0.54605	0.694895	0.543289	1.08301	0.880766	1.1446	1.65995	0.889664
eanc_s015.g0420.t1	38.5818	23.5262	20.6944	30.099	45.7767	44.3449	29.3497	55.0919	43.1394	40.8495	32.9019	30.4326	56.5712	36.2963	42.5328	41.9613
eanc_s015.g0421.t1	109.665	92.7991	104.147	148.918	116.579	142.763	116.788	141.261	80.3926	106.555	75.961	213.921	85.5049	217.974	61.9342	177.068
eanc_s015.g0422.t1	0.97587	0.689514	0.808691	0.661614	1.0781	3.71336	0.961162	2.37288	0.50577	2.41684	1.90322	0.716729	1.31964	3.18428	2.86509	3.08637
eanc_s015.g0423.t1	0	0	0	0	0	0	0	0	0	0	0	0	0.661887	0	0	0
eanc_s015.g0424.t1	0	0	0	0	0	0	0.148306	0	0	0	0	0	0	0	0	0
eanc_s015.g0425.t1	0	0	0	0	0	0.132188	0.273722	0	0	0	0	0	0.317993	0.166252	0	0
eanc_s015.g0426.t1	1.1887	0	0	0.940222	3.67642	23.387	0	16.7785	10.2066	10.7876	2.70468	3.05564	6.05881	8.59786	0	12.6668
eanc_s015.g0427.t1	2.0583	4.977	2.58835	5.6439	3.67171	16.6634	1.63411	13.0478	5.204	10.9594	4.52145	5.96774	3.91471	7.50841	3.38558	8.63198
eanc_s015.g0428.t1	0	0	0	0	0	0	0	0	0	0	0	0	0	0	0	0
eanc_s015.g0429.t1	0	1.4184	0.623835	1.36101	0.221777	0.260412	0.539239	1.2624	0.260105	0	0	0.276447	0	0	0	0.328395
eanc_s080.g0001.t1	38.5333	30.9892	28.622	46.833	41.1857	33.2834	24.7406	47.9905	30.6869	34.9624	27.7997	60.398	29.7686	37.567	21.3483	44.8423
eanc_s080.g0002.t1	39.432	13.4704	28.077	39.619	41.7576	22.5806	17.3672	35.5495	42.5301	28.2284	33.4634	29.5642	48.1123	23.9367	79.156	76.2057
eanc_s080.g0003.t1	8.98924	5.15481	10.2023	3.09139	8.46291	3.3124	6.61407	3.89967	4.72642	6.4933	3.20141	3.76753	7.68381	5.65385	11.8371	6.56407
eanc_s080.g0004.t1	0.343989	0	0	0	0.177346	0	0	0.201897	0.207995	0	0	0.221063	0	0.261903	0	0.525207
eanc_s080.g0005.t1	0.432952	0	0	0.684903	0.446422	0	0	0.254112	0	0	0	0	0.315252	0	0	0.330518
eanc_s080.g0006.t1	1.02593	1.90689	2.43524	2.99829	0.206228	0.398277	0.919275	0.770265	2.1236	0.558228	2.6457	2.28497	0.939442	0.885006	0.899579	0.679968
eanc_s080.g0007.t1	0	0	0	1.0523	7.54483	0.402691	1.25078	12.1031	1.20665	0	0	3.84738	0	0	0	0
eanc_s080.g0008.t1	0	0	0	0	0	0	0	0	0	0	0	0	0	0	0	0
eanc_s080.g0009.t1	2.32889	1.45288	0	0.808639	10.2271	0	2.45192	0	1.40694	0	2.75464	0	10.4285	0	3.86928	0.487007
eanc_s080.g0010.t1	1.20088	0	0	0	13.0842	0	0.215051	0	1.3485	0.247841	0.330542	0	21.974	0	0.742254	0
eanc_s080.g0011.t1	0.123435	1.0175	0	0	0.890924	0.224171	0.232096	0.724472	0.223906	0	0.224684	0	0.179757	0.281938	0	0.282692
eanc_s080.g0012.t1	1.29262	0.975542	0.429059	0.49518	1.99284	1.07463	0.370875	1.08965	0.178894	0.641139	0	0.190134	0.901574	0.45052	0.319702	0.687977
eanc_s080.g0013.t1	0.951857	2.966	0.434266	0.508226	2.17437	2.67265	1.00127	0.342214	0.744675	0.281217	1.10765	0.187267	1.14355	1.77906	0.906823	0.868812
eanc_s080.g0014.t1	0	0.383774	0	0	0.240023	0.281837	0.583602	0.409876	0	0	0	0	0	0	0.25179	0
eanc_s080.g0015.t1	0	0	0	0	0	1.06908	0	0.283432	0.291993	0.710905	0	0	0	0	0	0
eanc_s080.g0016.t1	0	0	0	0	0.79061	0.582998	0.271288	1.35009	0.458291	0.266406	0.348924	0	0	0	0.414685	0
eanc_s080.g0017.t1	0.56193	0	0	0	0	0	0	0	0	0	0	0	0	0	0	0
eanc_s080.g0018.t1	0	0	4.17679	0	0.742436	0	2.70779	0	0.290249	0.346741	3.93196	0.616969	0.699054	1.09643	7.78834	0.366453
eanc_s080.g0019.t1	13.6601	2.66707	0.720744	5.34087	6.21547	1.17696	0.371667	8.44875	15.9215	14.2244	2.6556	7.97687	8.03209	1.90125	1.98901	13.27
eanc_s080.g0020.t1	60.7713	27.5734	60.7287	38.5757	95.1118	80.2084	94.5842	112.4	67.7787	37.9954	53.2183	52.0998	87.385	95.3576	78.0245	77.0945
eanc_s080.g0021.t1	0	0	0	2.21653	0	0.236227	0.121521	2.2938	0	0	0	4.34148	0.128805	0	0	1.80489
eanc_s080.g0022.t1	5.81675	2.10627	2.38714	0.579755	5.8332	1.13498	4.01177	0.429341	2.98558	0.792596	1.33153	0.833837	7.97379	1.54469	4.35183	3.76944
eanc_s080.g0023.t1	4.63511	2.08409	3.972	9.6655	4.56207	5.22928	4.35774	4.699	4.58614	2.58719	1.72578	7.31143	3.22162	3.52903	5.01362	5.79022
eanc_s080.g0024.t1	12.7955	14.7667	4.63903	8.09669	9.56537	9.29523	6.8169	8.63655	8.51057	8.31847	8.15194	8.63413	11.6463	20.9456	4.84415	10.2566
eanc_s080.g0025.t1	8.71624	7.05696	7.98167	4.35336	9.89258	7.1048	10.8495	8.08664	9.34184	11.9607	8.34869	4.4359	11.6448	7.61987	17.9587	9.45408
eanc_s080.g0026.t1	1.15497	3.02478	0.549163	0	1.8422	1.01806	1.01845	0.670329	0.712099	1.88603	0.703084	0.982432	0.916264	0.766631	1.16246	1.5232
eanc_s080.g0027.t1	3.18873	4.73138	3.69944	6.05324	0.328793	3.28161	0.399721	1.31009	0.385616	1.15168	0.580433	0.614766	1.85749	3.39892	2.06947	2.92115
eanc_s080.g0028.t1	0	0	11.3843	0	21.3178	3.39565	0	0.472618	28.2574	6.38651	0	0	20.3188	0	52.8557	0
eanc_s080.g0029.t1	0	0	0	0	0.142364	0	0.173075	0	0	0	0	0	0.201068	0	0	0.210805
eanc_s080.g0030.t1	7.49398	7.44104	11.9793	7.00523	10.976	11.0838	21.4035	22.6419	13.9543	13.3485	17.9039	11.6021	20.7727	15.3016	26.4365	13.1322
eanc_s080.g0031.t1	2.54112	6.98236	3.27568	3.57324	5.53149	9.29127	7.25566	7.75059	3.75589	4.22138	6.12161	2.81228	10.6508	19.1964	11.6579	11.4452
eanc_s080.g0032.t1	0	0	0	0	0	0.385337	0	1.16422	0	0.226676	0.258406	0.38738	0.209544	0.862841	0.737264	0.717768
eanc_s080.g0033.t1	42.8457	27.9884	42.7911	47.3176	32.9256	21.2883	38.5084	37.9582	17.5971	15.1826	29.4304	59.2253	37.0843	39.0842	24.9211	39.1887
eanc_s080.g0034.t1	50.152	43.4318	41.2685	42.7887	54.6901	44.5174	64.4572	30.6759	47.7869	32.8688	41.9267	32.0489	39.6979	43.1182	34.2856	23.6601
eanc_s080.g0035.t1	3.776	3.46177	2.23349	5.1773	1.58179	5.42239	2.17194	2.93826	1.28034	2.50298	1.05111	1.60835	4.05847	4.54003	2.91531	4.26191
eanc_s080.g0036.t1	7.13516	6.62725	12.9707	14.149	4.66298	3.77188	6.42473	8.1397	9.96544	7.83992	10.7927	14.079	9.22006	7.80443	9.56575	12.812
eanc_s080.g0037.t1	109.537	128.529	119.059	117.817	92.0621	100.19	104.961	77.1992	55.698	45.6176	60.2517	66.8945	73.2574	103.294	83.1491	107.394
eanc_s080.g0038.t1	2.63235	2.96935	3.61652	4.82172	8.35702	6.70966	6.42586	4.06578	8.79603	5.60429	6.93517	2.67105	3.73258	4.74677	2.99717	3.49027
eanc_s080.g0039.t1	35.8108	29.9997	37.3664	35.2338	33.3975	30.1388	27.0985	37.1666	17.4282	25.447	23.4507	29.5622	28.4074	28.8169	25.3511	31.3389
eanc_s080.g0040.t1	79.8238	57.6539	39.1381	73.9618	35.5632	40.7293	19.536	38.8192	16.3185	18.9454	15.5679	54.2297	54.5252	51.8038	39.0596	97.2106
eanc_s080.g0041.t1	51.9897	27.4431	38.0285	24.529	51.9613	20.4298	27.7264	24.6255	22.1981	16.9653	28.432	17.2916	49.4785	44.2709	55.2486	28.3743
eanc_s080.g0042.t1	97.1517	28.0522	131.338	34.7317	62.5381	95.6951	89.7898	41.2355	76.0011	62.6436	53.9517	30.6879	82.7304	72.7146	67.0883	66.6238
eanc_s080.g0043.t1	39.4475	21.6783	34.9597	42.7579	24.4802	19.0158	17.3988	21.4378	8.39241	11.0812	13.2972	42.7206	14.3617	26.1408	14.2229	25.653
eanc_s080.g0044.t1	7.04513	3.75778	3.00496	8.19482	5.34141	7.65174	3.76633	10.9455	4.13458	3.44255	3.206	8.1229	4.67724	11.0434	8.06871	14.553
eanc_s080.g0045.t1	0	0	0	0	5.98722	7.86967	2.60733	7.42646	0.83844	0.125204	0.315507	0	0	0	0.374969	0
eanc_s080.g0046.t1	1.90869	0	0.922664	0.503238	0.656025	0.192577	0.398772	0.933553	0.19235	0	0.868581	0.817741	1.3898	0.242203	0.688186	2.91421
eanc_s080.g0047.t1	142.186	115.084	110.891	114.502	204.301	304.677	199.556	179.729	283.374	185.142	239.74	111.123	156.753	109.541	192.991	219.871
eanc_s080.g0048.t1	2.65339	3.45356	7.08835	0.662763	0.287994	0.760871	0.262591	0.491795	0.844415	1.41227	2.79624	0.538481	0.508436	1.27592	3.02113	0.319834
eanc_s080.g0049.t1	14.5809	1.24339	4.15614	1.51123	2.43663	6.63535	2.39503	3.62975	2.24971	1.19851	2.60835	2.35874	14.9004	2.14373	7.01565	2.7636
eanc_s080.g0050.t1	6.1172	2.01642	9.75449	1.93483	15.3504	6.15615	15.1742	7.17855	9.61399	1.32522	13.1175	1.98741	8.01518	2.79363	15.0135	7.93647
eanc_s080.g0051.t1	29.1043	20.1425	48.7527	50.8423	20.9828	21.2934	22.1925	30.0079	15.9982	21.9789	16.7148	3.80076	15.4125	9.71685	27.2723	12.1785
eanc_s080.g0052.t1	55.8463	122.884	73.5226	50.2807	14.5402	14.2277	6.17285	6.76574	2.30081	6.22482	10.4914	1.07884	52.9694	77.3704	48.0591	5.72432
eanc_s080.g0053.t1	1.85796	2.80505	4.86946	2.87135	3.23233	3.71569	2.63646	2.66777	4.13796	4.299	2.06446	2.46314	6.55867	3.59953	7.53879	4.17222
eanc_s080.g0054.t1	21.4952	22.0246	16.6059	32.574	8.33738	5.10773	5.72901	6.83865	11.904	11.4104	9.14181	5.93864	14.1157	6.42396	7.93126	9.66171
eanc_s080.g0055.t1	0.635727	0	0	0	0.327753	0	0	0.373126	1.92198	0	0	0	0.462902	0	0	0
eanc_s080.g0056.t1	7.09475	0.965561	1.08499	0.211863	1.97266	1.02002	0.322501	1.53063	16.6215	5.97771	3.14927	0.496633	14.9923	1.66987	3.53564	1.56036
eanc_s080.g0057.t1	9.84505	14.8318	29.7854	19.6021	1.22516	9.04259	6.06421	3.18804	3.59224	3.0653	3.55322	1.19992	4.94388	10.4682	11.9342	3.49872
eanc_s080.g0058.t1	20.6788	13.6848	13.9383	17.2777	25.076	52.2771	18.346	24.3593	21.661	20.3793	27.833	11.4174	25.8728	38.1409	25.0452	27.1257
eanc_s080.g0059.t1	10.7372	9.993	8.53901	9.86261	24.0175	29.6693	14.1109	18.9059	9.9479	10.1328	14.5008	19.5877	19.4195	19.3826	11.9887	20.6243
eanc_s080.g0060.t1	242.569	91.9767	132.714	76.3844	60.174	34.6618	30.0594	40.3558	20.2695	6.53972	8.09142	4.2457	41.5134	14.6555	35.5541	16.5627
eanc_s080.g0061.t1	53.4532	17.9156	35.9905	15.5645	13.1734	7.64523	8.19166	7.75709	5.77156	0.954678	2.00478	0.566232	10.8012	3.01878	10.4835	1.9058
eanc_s080.g0062.t1	477.996	200.046	258.738	186.608	104.53	63.0739	56.0756	68.8282	41.1094	9.3842	15.6863	7.34698	61.6766	25.1237	65.6709	17.5874
eanc_s080.g0063.t1	0	0	5.24246	0	0	0.937886	3.88418	1.21242	0.936779	1.11911	3.29011	0.331879	0	0	1.1172	0.394243
eanc_s080.g0064.t1	4.02048	5.30268	1.9435	2.96807	3.31645	3.56968	0.839975	2.67436	1.29653	2.12972	0.731833	3.27274	3.90332	3.06107	2.02944	3.88773
eanc_s080.g0065.t1	2.38268	0.491025	0.863843	2.82694	6.44913	0.901502	1.4934	1.04885	7.2035	0.860555	1.62642	0	3.68674	0.680288	3.22157	0.682108
eanc_s080.g0066.t1	9.12234	3.26946	10.9285	3.45088	4.19187	5.28228	3.10741	4.423	7.0747	4.44071	5.23421	5.86243	4.47639	3.17076	3.86111	9.68912
eanc_s080.g0067.t1	3.03367	1.80053	1.23184	2.68748	3.62854	2.35071	3.04228	4.84308	1.24734	0.876539	1.21486	4.28906	4.41791	2.40214	5.11899	4.2613
eanc_s080.g0068.t1	1.8044	0	0	0	0.310089	0.364109	0	0.353017	5.4552	12.5995	0	24.3514	0	0	0	0
eanc_s080.g0069.t1	3.77661	0.99359	0	17.1086	1.50703	0.364838	3.38907	0	0.445871	0.434464	0.547414	661.76	0	3.85172	0	1.37841
eanc_s080.g0070.t1	8.87733	2.13118	0.938264	78.8285	3.04872	0.390884	6.8978	4.93656	2.25882	0.934693	1.17769	4627.06	1.88441	5.21611	0	1.97467
eanc_s080.g0071.t1	5.20946	1.07357	2.83304	6.18078	11.4145	1.97103	4.48958	10.7015	4.33115	0.940753	6.51928	0.836958	4.74155	5.4537	2.11308	6.46252
eanc_s080.g0072.t1	0	0	0	3.47317	0	0	3.44022	3.86583	0	0	0.999105	4.23281	0	0	0	5.02821
eanc_s080.g0073.t1	0	0	0	1.25363	0	0	0	0	0.495939	0	0	0	0.673393	0	0	0
eanc_s080.g0074.t1	0	0	1.33466	0	0.590025	0	0	0	0.759182	0	0.571363	0	0.914231	0	2.26666	0
eanc_s080.g0075.t1	1.89184	0	1.37658	0.748193	0	0	0.98714	0.555187	0.285978	0.170819	0.430456	0.151973	0	0	1.02317	0.18053
eanc_s080.g0076.t1	1.02168	0	42.786	0.746874	0.730222	0.142905	0	0.138552	0	0	0.214849	1.7305	0.311977	0.179731	0	0
eanc_s080.g0078.t1	2.30191	0	0.59973	0	0	0	1.27184	0	0.981568	0	0	0	1.82772	0	3.07285	0
eanc_s080.g0077.t1	0	0	0	0	0.50399	0	0	0	0.295545	0	0.444857	0.314114	0.355905	0	0.528698	0.37314
eanc_s080.g0079.t1	0.56302	0	0.356314	0	0.777257	0.201578	0.128973	0	0.259131	0.0974802	0	0	0.305122	0	0.611721	0.0468921
eanc_s080.g0080.t1	0	0	0	0	0.15736	0	0	0	0	0	0	0	0	0	0	0
eanc_s080.g0081.t1	0	0	0	0	0	0	0	0	0	0	0	0	0	0	0	0
eanc_s080.g0082.t1	0	0	0	0	0	0	0	0	0	0	0	0	0	0	0	0
eanc_s080.g0083.t1	34.6621	182.677	45.4148	170.365	6.71614	28.5843	30.5563	129.484	4.56027	174.969	29.4086	524.821	15.9931	154.712	23.7318	176.6
eanc_s080.g0085.t1	475.085	1174.57	20.4443	17.8411	60.3249	2.13355	0.441797	0	140.222	1.01832	5.77378	0	104.19	53.6672	0	0.538107
eanc_s080.g0084.t1	0	0	0	0	0	0	0	0	0	0	0	0	0	0	0	0
eanc_s080.g0086.t1	0.695308	0	0	0	0	0	0	0	0	0	0	0	0	0	0	0
eanc_s080.g0087.t1	0	0	0	0	0	0.146738	0	0	0	0.153611	0.194714	0	0	0	0	0
eanc_s080.g0088.t1	0.814153	5.02097	3.29188	3.77284	1.95047	0.916102	1.42274	3.66202	0.915021	1.66099	0.698979	9.64779	0.5515	4.1703	0.818436	3.69567
eanc_s080.g0089.t1	7.25145	5.26835	6.23835	6.02732	6.20976	13.3926	5.70052	17.4571	7.50589	12.6956	9.84374	9.16225	6.62251	7.11185	12.2307	23.8321
eanc_s080.g0090.t1	21.5465	11.9105	13.7854	21.4537	12.0886	26.7778	13.9814	27.0779	11.4189	13.8245	12.4582	9.04113	11.536	10.5184	23.5802	40.9284
eanc_s080.g0091.t1	13.7674	3.40465	14.6414	16.3344	7.57107	8.19548	5.60888	10.774	4.02353	3.81217	6.47393	10.7645	6.01481	4.89165	6.70127	17.3417
eanc_s080.g0092.t1	9.38529	4.42087	9.28976	4.24198	4.99225	2.79569	2.80116	2.97283	4.68401	1.07609	2.44053	5.36125	5.42369	2.49532	2.0948	3.18435
eanc_s080.g0093.t1	9.0742	6.80858	7.48357	13.3357	6.90078	7.39921	5.58368	12.3653	9.67855	7.3899	7.89685	7.92367	8.09143	7.33517	11.651	15.1031
eanc_s080.g0094.t1	35.8586	24.1847	28.0922	45.123	73.3667	97.7986	83.2211	77.2683	129.183	128.832	109.41	45.7261	45.7843	28.5904	69.5723	100.932
eanc_s080.g0095.t1	46.0053	46.456	50.0378	46.6989	50.0061	62.5469	65.2389	67.6169	36.7421	54.1397	33.1478	44.9636	27.4967	47.2865	26.3325	37.7548
eanc_s080.g0096.t1	7.3409	7.67479	6.23168	10.1966	6.55389	7.9124	4.37719	8.09171	3.081	5.43197	4.07389	2.99164	6.12747	8.31554	7.35936	7.2443
eanc_s080.g0097.t1	8.41091	5.68714	15.6507	15.9077	7.89375	7.64709	7.45343	8.21015	10.0585	7.74926	7.65703	8.20806	6.74148	9.02289	7.65511	14.4262
eanc_s177.g0001.t1	0	0	0	0	0	0	0	0	0	0	0	0	0	0	0	0
eanc_s144.g0001.t1	3.22677	2.16924	3.49824	2.67617	4.16701	3.79298	3.53438	10.0026	3.94005	4.72955	5.67398	3.64402	6.02216	3.76863	9.55589	10.236
eanc_s144.g0002.t1	34.6832	23.7716	41.2554	35.7558	22.703	12.2674	17.5862	17.3831	25.2128	9.28936	14.1871	28.0491	29.227	24.6265	18.1255	24.0974
eanc_s144.g0003.t1	9.3491	6.56213	5.43666	7.46806	17.8005	27.3737	9.65989	18.3904	23.8153	23.1349	15.2908	12.9681	11.0875	8.77432	12.916	28.9019
eanc_s144.g0004.t1	3.36687	2.15864	2.44132	2.07129	1.25364	0.792633	0.820657	0.439135	0.565498	0	0	0	2.04297	0.569652	1.21394	0.142794
eanc_s144.g0005.t1	3.87999	3.52924	3.10443	3.80973	4.0007	6.72251	3.10273	5.81097	3.15504	3.96241	1.94831	3.35327	4.2865	4.58396	4.19683	8.17106
eanc_s144.g0006.t1	6.22914	7.70225	4.89316	6.15882	4.54958	3.77093	3.74158	5.48408	2.04018	1.12489	2.59845	4.83711	3.40179	6.52119	2.52668	6.93491
eanc_s144.g0007.t1	0.512474	0	0.743192	0	0	0	0.321205	0.300785	0	0	0.466419	0	0	0.390182	0	0
eanc_s144.g0008.t1	20.3568	15.1404	15.0937	23.4866	11.5998	33.2639	9.20958	33.1489	7.77402	16.5841	11.7015	29.6071	17.3861	21.9085	10.9268	28.6273
eanc_s144.g0009.t1	1.22681	0	0.44478	0	0.316244	0.185668	0	0	1.11269	3.32315	10.6073	0.197101	0	0	0	0
eanc_s144.g0010.t1	0.542213	0	0.262106	1.42958	0.372721	2.95415	0.453125	0.21216	4.15279	3.65552	8.88273	2.20685	0.131603	0.412824	0	0.551905
eanc_s144.g0011.t1	6.05603	2.18406	8.23357	5.08951	9.17152	4.23897	6.8798	9.88581	3.20408	1.50374	3.9616	12.7702	7.99252	4.61088	7.36939	9.9688
eanc_s144.g0012.t1	0	0	0	0	0	0	0	0	0	0	0	0.401558	0	0	0	0
eanc_s144.g0013.t1	0	0	0	0	0	0	0	0	0	0	0	0	0	0	0	0
eanc_s144.g0014.t1	23.9593	9.98365	20.0457	12.287	35.2925	22.9518	22.5256	16.3031	18.9447	13.7884	14.9768	6.26046	23.5807	8.21889	23.78	29.5465
eanc_s144.g0015.t1	55.554	56.9852	92.5725	48.7392	56.6371	25.5873	69.217	35.8837	57.9838	44.8582	55.381	58.2647	45.9898	32.4742	43.8443	28.004
eanc_s144.g0016.t1	24.6364	12.147	21.7037	24.4037	42.3776	27.6677	46.4685	32.5682	58.9595	35.6749	50.6074	22.5649	32.6923	13.2353	38.3535	45.8763
eanc_s144.g0017.t1	13.539	0	0	17.3659	16.771	1.3291	0.458697	14.819	2.65506	0.528638	0.333035	6.58438	9.32549	0.8358	0	27.3758
eanc_s144.g0018.t1	22.8085	0	0	13.4149	9.94995	0.17702	0.366557	6.86508	9.90158	0.211224	1.06455	5.82551	10.859	0.445274	1.26518	21.4303
eanc_s144.g0019.t1	34.7832	23.7998	18.5889	26.0851	48.4406	52.0578	40.2092	64.1307	63.0202	49.5315	51.1387	33.5498	55.5023	30.2729	75.651	60.8502
eanc_s144.g0020.t1	20.9094	9.81501	6.52784	16.9981	22.0839	25.2279	13.1054	23.6071	29.5003	16.1526	15.9907	11.3844	30.3277	14.2678	24.0304	41.0144
eanc_s179.g0001.t1	0	0	0	0	0	0.24531	0.380975	0	0	1.46355	0.184404	0.390623	0	0	0.219158	0
eanc_s179.g0002.t1	0	0	0	1.19622	0	0.610352	0.315965	0.591758	0	0.910358	0.458811	0.647934	0	0	0.272641	0.769689
eanc_s179.g0003.t1	2.93365	7.94509	0	1.49428	4.16552	35.8675	4.10331	3.26822	2.33389	7.68956	2.09978	5.77248	2.13933	6.19467	1.68989	4.79147
eanc_s141.g0001.t1	1.85763	1.31254	1.15455	0.419809	4.2413	6.74733	1.99597	0.155757	0.802305	0	0.724582	0	4.05788	2.82869	3.44457	1.21554
eanc_s141.g0002.t1	33.3879	5.87557	22.0334	19.2873	25.7232	28.047	20.1036	17.5045	33.6847	9.61988	15.8765	14.1035	28.1354	9.28277	18.6658	36.944
eanc_s141.g0003.t1	5.10737	5.77861	4.21167	6.33626	4.33692	7.57805	5.90017	12.6717	5.93418	8.31893	7.01814	6.87993	10.4275	7.77719	14.9485	10.0218
eanc_s141.g0004.t1	11.3236	12.4458	14.597	9.95183	11.2435	9.52082	9.72599	8.98462	6.7201	6.66481	8.01579	12.1285	10.841	8.30217	9.29967	10.8857
eanc_s141.g0005.t1	10.0792	54.7219	11.5928	31.0647	2.50861	6.10167	5.77279	9.58765	23.8525	76.3214	61.5254	106.542	15.6906	9.6587	27.6318	13.2665
eanc_s141.g0006.t1	0	1.10583	0.486362	0.530543	0	0.203026	0	0.196841	0	0	0.305236	0	0	0.255345	0	0.256028
eanc_s141.g0007.t1	0	3.39689	0	2.7162	0.177043	3.32616	0.645704	1.00776	0	0.744159	0.312541	0.220685	0.750138	1.30728	2.60011	1.83508
eanc_s141.g0008.t1	0.4039	0	0.146434	1.11815	61.689	64.4281	41.0741	37.9296	29.1233	29.7589	38.6902	5.19129	3.0145	4.38212	3.60429	2.38963
eanc_s141.g0009.t1	23.2008	27.0179	26.4361	47.7712	27.7199	46.7055	39.4702	55.2253	32.9559	31.2567	44.0751	34.9081	23.3292	28.7397	48.1992	53.9784
eanc_s141.g0010.t1	3.17864	0.349364	3.07311	0.670454	0.655506	0.513133	1.72664	1.4925	0.512528	0.153071	14.8506	0.544729	86.8712	86.6402	282.621	126.992
eanc_s141.g0011.t1	315.759	409.312	385.399	406.579	306.293	375.951	412.256	445.566	252.03	258.649	300.112	545.617	286.952	537.793	259.089	411.097
eanc_s141.g0012.t1	55.4871	33.0646	47.5049	59.223	40.325	49.1711	35.092	47.7713	34.7632	27.8874	33.7684	42.1028	35.1697	32.8298	40.3134	41.8488
eanc_s141.g0013.t1	9.55102	3.41169	7.84886	6.29546	7.79647	9.44377	5.687	4.57803	3.85005	2.41469	1.44878	1.63678	6.02726	5.69629	6.54295	5.83305
eanc_s141.g0014.t1	15.1146	13.3342	17.9944	18.8119	24.0421	13.5524	18.5883	17.1107	16.3986	7.25279	14.2704	12.2109	25.1949	19.6356	26.6287	29.9186
eanc_s141.g0015.t1	54.9895	72.6691	94.4731	78.9574	50.4621	50.6201	56.3372	52.8825	47.2289	38.3165	56.7338	47.1414	67.7303	64.8985	46.5089	49.3195
eanc_s141.g0016.t1	14.6492	1.93131	20.8433	11.8987	28.6868	48.2131	20.2755	29.3683	44.5138	24.7538	45.337	6.24896	26.2618	14.3956	49.0077	21.4947
eanc_s141.g0017.t1	7.07865	4.29955	5.17133	5.3043	6.9696	3.99522	5.8044	11.4331	6.98338	6.22811	7.1691	16.315	12.0525	7.61819	14.2196	6.13523
eanc_s141.g0018.t1	0	0	0	0	0	0	0	0	0	0	0	0	0	0	0	0
eanc_s141.g0019.t1	210.58	236.013	202.408	190.909	244.168	204.183	217.118	302.438	188.284	113.171	195.806	174.263	226.738	221.956	202.938	245.427
eanc_s141.g0020.t1	11.9029	2.22155	20.8443	5.68443	8.33654	2.03934	8.02347	5.93164	7.33296	0.324452	4.29241	3.31953	7.19529	1.53892	5.10139	3.08607
eanc_s141.g0021.t1	332.713	192.476	267.943	398.769	338.184	277.396	359.278	235.198	321.586	233.484	266.437	328.948	284.385	197.262	253.7	253.727
eanc_s141.g0022.t1	467.076	450.566	456.661	503.141	643.073	597.065	742.931	399.928	736.137	658.04	655.623	712	430.971	356.018	441.994	365.01
eanc_s033.g0001.t1	20.0942	13.5288	16.4775	22.3285	19.3634	26.9399	15.1422	31.0592	23.5801	21.5824	22.7887	16.8991	22.675	22.0905	23.3283	43.6816
eanc_s033.g0002.t1	7.82806	5.70253	8.1842	8.63965	8.44702	9.14712	8.1427	8.22736	4.51312	1.31501	3.9765	4.82382	7.29065	6.12845	5.5136	10.8673
eanc_s033.g0003.t1	8.80175	7.91508	9.28314	10.6011	7.27078	7.32642	8.46311	13.6194	6.04775	7.87509	11.4699	8.99881	10.4145	12.2605	13.0907	8.78091
eanc_s033.g0004.t1	8.9986	18.4793	9.73011	18.7306	8.95304	18.684	9.00433	14.501	7.87525	10.8336	9.05201	16.436	8.96635	18.2099	10.6457	13.6187
eanc_s033.g0005.t1	0	0	0	0	1.04616	0.245682	1.52621	4.04936	0.490784	0	0	0	1.47754	0.308993	1.31694	3.40801
eanc_s033.g0006.t1	2.10797	12.5111	4.27979	2.66774	1.08678	1.78654	0	0.247445	0	0.304535	0	0.270936	0.306982	2.88891	0.456023	0
eanc_s033.g0007.t1	0	0.989139	0.290026	0	1.95901	2.42136	1.00279	1.29117	0.846474	0.144461	0.182017	0.257045	0.87373	0.456799	1.08161	0
eanc_s033.g0008.t1	1.0302	0.566148	0.664666	1.08648	1.47535	1.73237	0.430469	1.14213	2.14561	0.992213	1.25016	0.294247	1.08353	1.13393	0.123815	0.524659
eanc_s033.g0009.t1	0	1.66291	0	0.531875	0	0	0	0	0	0	0.153001	0.108034	0.244815	0.255986	0.181837	0.641676
eanc_s033.g0010.t1	0.37779	0.622843	0	0.29882	0	0	0	0	0	0	0	0	0	0	0	0
eanc_s033.g0011.t1	8.22226	8.44551	6.4457	12.716	13.5337	22.8087	12.3962	17.5443	12.2771	17.1722	11.7304	5.56962	14.4016	13.6289	11.7781	14.8492
eanc_s033.g0012.t1	6.69865	9.43318	10.9287	11.4799	8.70577	3.54827	6.21033	8.92806	6.66624	2.82258	5.20756	7.17476	8.53579	11.3691	8.15138	5.75302
eanc_s033.g0013.t1	9.33713	4.50925	7.11231	3.72999	3.25783	0.456761	4.13796	1.60532	4.7333	0.545018	3.94858	0.969771	2.95301	0.78989	1.32621	1.44
eanc_s033.g0014.t1	0	0	0	0	0	0	0	0.13211	0	0	0	0	0	0	0	0
eanc_s033.g0015.t1	0	0	0	0	0	0.438837	0	0.212734	0	0	0	0	0	0	0	0
eanc_s033.g0016.t1	1.62994	0.671798	0	0.966922	16.8065	20.5977	4.4695	16.2631	2.09429	0.735857	3.33778	0.65467	6.82428	7.29079	7.05216	25.8193
eanc_s033.g0018.t1	3.76879	3.77242	0.975984	6.60077	11.3742	7.08897	10.1236	3.23901	1.7905	0.583361	0.73502	0.0864997	2.35219	3.79176	1.89268	1.1303
eanc_s033.g0017.t1	0	0.244155	0	0.234276	0.541404	0.268955	0	0	0	0	0	0	0	0	0	0
eanc_s033.g0019.t1	0.510521	0	0	1.61522	151.867	51.921	25.2784	86.2959	10.4954	0	7.8989	0	69.5141	38.0921	72.8918	64.6967
eanc_s033.g0020.t1	0.167898	0.553609	0	0	0	0	0	0	0.406081	0.12128	0.305619	0	0.489016	0.639162	0.908043	1.92261
eanc_s033.g0021.t1	1.11761	0.92127	0	0.441996	2.01666	2.53712	0.700485	2.62382	2.19624	1.00912	0.254292	0.538668	2.84823	4.46729	1.20887	5.75902
eanc_s033.g0022.t1	18.3434	6.8288	19.3077	20.5935	11.2874	9.8508	12.2389	15.6284	6.0824	4.48797	7.53964	6.46455	13.3567	17.5703	8.00054	29.588
eanc_s033.g0023.t1	0	0	0	0	0.15321	0.3598	0.372521	0.17442	1.07813	0	1.35234	0.572933	0.649158	0.22626	0.642884	0
eanc_s033.g0024.t1	1.59294	0.762443	1.11778	1.38189	4.95398	2.89295	7.24651	4.67469	1.55351	0.593881	0.841809	0.792536	14.2554	5.24249	7.00323	8.90468
eanc_s033.g0025.t1	30.5387	21.8464	13.9299	17.2302	40.5069	40.2331	29.6203	32.8892	64.3815	45.9805	53.1002	24.4214	31.6514	19.3124	21.8206	12.4841
eanc_s033.g0026.t1	118.799	45.9641	113.433	79.8776	336.981	214.158	324.44	264.633	404.21	193.709	311.541	115.862	200.073	102.597	241.755	197.938
eanc_s033.g0027.t1	0.472265	5.83949	0.17122	0.653707	1.49347	4.78874	0.629006	4.01919	0.642504	3.2408	1.28958	0.244392	0.988648	1.44124	1.78804	0.811193
eanc_s033.g0028.t1	0.16426	0	0	0.259849	0.508111	0.298314	0.720675	0.578452	0	0	0	0	0.23921	0.125063	0	0.250794
eanc_s033.g0029.t1	45.9599	16.4964	23.2529	17.0465	18.6382	49.8183	26.9476	45.3624	10.2504	46.5223	19.8668	37.6999	12.4823	24.0269	41.2793	87.791
eanc_s033.g0030.t1	1.81288	0.747201	0.328631	3.58483	1.81087	1.44042	1.98846	0.997527	1.78127	0.572915	2.06245	0.873779	2.80509	0.86267	1.59325	2.07595
eanc_s033.g0031.t1	0.554179	0.456823	0.401836	0.219169	26.6425	32.6257	11.8097	24.3947	9.54998	2.40184	8.57439	0.623245	80.0992	24.1558	59.1941	49.8157
eanc_s033.g0032.t1	23.2435	11.861	24.8795	11.3811	8.13152	7.53797	5.37642	3.89778	1.50581	2.79829	0.755522	0.533474	7.05192	4.00286	5.38747	12.2519
eanc_s033.g0033.t1	13.8112	22.7698	11.8353	25.8208	0.323656	0.380039	0.393476	0	1.51836	12.2437	5.14227	12.1032	2.74269	1.91189	1.35809	0
eanc_s033.g0034.t1	79.1588	68.0896	107.852	66.0446	49.3741	44.7498	53.2724	50.6762	50.1258	36.9668	51.344	61.8914	53.3897	63.5731	54.7081	53.6905
eanc_s033.g0035.t1	47.0708	47.9956	56.2616	59.7688	42.8602	35.724	43.0874	38.7787	40.5083	34.1476	34.0512	50.9502	41.5346	49.5306	46.3495	43.2066
eanc_s033.g0036.t1	10.6585	12.2241	9.40862	5.13164	12.6625	15.71	17.4273	22.5752	6.72493	12.0507	11.8095	14.2949	14.5096	13.0547	16.5415	13.0896
eanc_s033.g0037.t1	23.9602	12.19	4.78691	11.6967	8.71308	4.55598	2.81368	9.45432	9.1012	8.20214	7.6307	8.10327	40.0904	24.1264	28.706	59.419
eanc_s033.g0038.t1	0.696751	0.507095	0.111514	0.243288	2.53721	10.2411	1.30129	9.52288	0.557944	0.22218	1.11976	0.247083	3.75141	2.75166	2.41208	8.86409
eanc_s033.g0039.t1	1.60865	4.29387	6.33208	4.96839	4.02827	10.1093	7.00979	23.1095	0.370544	0	0.209155	0.0492282	2.73311	1.39975	7.45721	5.55548
eanc_s033.g0040.t1	0	0.362756	0	0.348078	0.226878	0.399603	0.275821	0	1.33044	1.74833	2.00259	0.141403	1.60216	1.34021	0.952003	0.335949
eanc_s033.g0041.t1	0	0	0.245953	0	10.0553	14.3738	15.2009	9.05834	1.33313	0.367525	0.308715	0	1.97588	2.96993	1.46759	2.07156
eanc_s033.g0042.t1	13.2732	9.42397	9.85018	13.7939	42.9526	32.4339	26.9009	21.0966	6.56114	6.01859	8.81776	6.03944	42.1159	41.6034	30.8101	42.7501
eanc_s033.g0043.t1	0.0660387	0	0	0	0.136187	0.399778	0.0413913	0.0775199	0.0798613	0.19081	0.120208	0.0424395	0.0480858	0.10056	0	0.151243
eanc_s033.g0045.t1	0.712015	1.17386	0.590038	0.643636	3.93303	10.4679	5.99278	5.19391	4.48974	27.9936	12.6828	5.29477	5.33263	24.1625	11.4424	9.86166
eanc_s033.g0044.t1	0	0	0.845658	2.99605	0	1.70822	1.59899	1.02097	0	0	0.767013	1.89119	0	1.4135	1.10324	2.46774
eanc_s033.g0046.t1	0	0	0	0	0.154813	0.363565	0.18821	0.35249	0	0.216907	0.273298	0	0.21865	0.228627	0.324805	0
eanc_s033.g0047.t1	0	0	0	0	273.451	356.505	338.642	187.844	17.427	1.55365	0.391512	0	1.87936	8.5155	3.25709	5.91111
eanc_s033.g0049.t1	0.52247	0	0	0	10.2358	11.7026	9.16916	15.3326	4.10689	4.15142	0.951034	0.671526	0	0	0	0.398857
eanc_s033.g0048.t1	0	0	0	4.4926	0	0	0	3.29586	0	0.0823559	0.311299	3.22759	0	0	0	7.51258
eanc_s033.g0050.t1	0.613404	0	0	0	4.42742	4.45603	4.61358	12.9609	1.85449	1.32926	1.67484	0.788402	0	0	0	0.936553
eanc_s033.g0051.t1	13.43	2.76766	9.73809	5.31134	2.01947	2.37128	1.75365	0.656868	5.07531	10.9136	8.65799	3.59612	6.51931	3.83444	5.4475	3.4175
eanc_s033.g0052.t1	90.3752	99.2304	73.4482	95.0703	146.734	592.372	235.377	357.304	678.385	879.079	630.303	429.668	245.502	287.531	323.635	438.613
eanc_s033.g0053.t1	0	0	1.83516	0	304.675	91.1615	190.752	128.492	19.5116	1.37113	0	0	1.84286	0.481737	1.36879	1.44908
eanc_s033.g0054.t1	0	0	0	0	27.1223	14.0502	24.5682	25.4281	1.87115	0.745115	0	0	0.375551	0	0.557881	0.393737
eanc_s033.g0055.t1	0	0	0	0	0	0	0	4.9884	0.934377	0	0.703216	0	0	0	0	0
eanc_s033.g0056.t1	12.1947	7.58774	11.4554	11.7764	9.74389	5.92238	6.83362	7.91973	5.5634	4.12689	4.756	5.77554	9.4606	6.53991	9.33217	7.60223
eanc_s033.g0057.t1	22.2553	109.856	26.3544	40.8311	97.7651	209.025	83.4462	202.735	18.2343	56.5986	37.2807	28.3506	32.7937	215.766	38.3168	128.881
eanc_s033.g0058.t1	0	0	0	0	0	0	0	0	0	0.0356626	0	0	0	0	0.0534025	0
eanc_s033.g0059.t1	0	0	0	0	0	0	0	0	0	0	0	0	0.988171	0	0	0
eanc_s033.g0060.t1	26.2599	33.9171	24.1653	50.3455	62.7731	54.4799	39.5965	35.5173	142.102	116.8	77.6848	75.9911	94.4506	64.8856	89.9287	106.616
eanc_s033.g0061.t1	11.1229	1.78904	7.08165	12.4457	10.0703	7.71883	4.76103	5.41372	6.56146	4.11524	2.22218	6.79937	14.6178	5.37034	12.3246	14.4973
eanc_s033.g0062.t1	0.482908	1.06153	0.933753	0.76393	0.66391	0.877014	0.605347	1.13373	0.681317	0.813924	0.732517	1.24135	1.05488	1.10302	0.522343	0.860195
eanc_s033.g0063.t1	22.9107	21.0538	20.8556	18.6708	45.7781	58.2896	52.2329	25.7878	54.1816	64.8225	44.2108	22.4902	48.429	31.172	68.2834	30.0967
eanc_s033.g0064.t1	31.2063	19.9227	26.6634	27.9806	38.0824	29.2256	52.752	27.9398	46.4371	40.2972	35.9982	41.3902	32.429	20.503	29.4678	24.3526
eanc_s033.g0065.t1	561.749	231.654	708.241	295.591	436.257	274.426	993.714	221.606	615.473	375.411	804.612	463.236	419.093	170.424	629.431	212.72
eanc_s033.g0066.t1	24.4496	12.8822	23.0287	20.3357	2.46904	4.42505	2.05377	3.69849	1.37167	7.82908	0.688217	33.8539	1.28474	6.14109	0.817922	2.30907
eanc_s033.g0069.t1	61.0368	28.7077	44.125	80.8986	52.7299	74.8983	50.7785	79.8244	39.6769	45.943	42.7063	76.9199	38.4377	34.3303	25.9723	55.2714
eanc_s033.g0067.t1	0	0	0.851845	0	0.151418	0.355592	0.552246	0.689519	0	0	1.06922	0	1.06928	7.37924	1.58841	0.448423
eanc_s033.g0068.t1	3.43401	0	0	0.603599	1.77043	0.461966	3.82639	0.671839	4.61421	1.10246	3.12541	0.245206	1.38914	0.871518	0.412716	1.16513
eanc_s033.g0072.t1	11.8885	7.92336	9.24395	8.08293	16.1706	13.0769	10.9075	6.65105	12.7556	8.98951	9.48483	9.55821	14.8819	5.46943	12.8046	8.53505
eanc_s033.g0070.t1	3.14382	3.10983	3.34339	3.14911	35.4254	30.0802	59.399	39.5142	5.15328	4.22752	2.86129	2.42443	3.35636	6.22338	7.70586	7.59363
eanc_s033.g0071.t1	15.8066	10.0238	13.2659	9.99702	12.7937	9.63118	10.3657	8.97371	9.92592	6.25828	8.3783	6.08305	10.8603	8.4984	10.0156	9.26484
eanc_s033.g0073.t1	33.4864	43.3639	41.5037	36.9817	46.6812	47.271	89.0547	36.892	46.5144	71.0794	37.3388	27.6673	44.0705	46.773	51.1947	39.6468
eanc_s033.g0074.t1	39.4567	27.2341	41.5892	35.3213	26.5545	26.5164	22.1063	31.1066	29.9699	32.3039	27.5405	46.6707	24.7635	25.4204	24.2798	29.2981
eanc_s033.g0075.t1	21.4494	12.5949	13.4651	21.3816	15.5726	36.2508	13.2229	28.4206	17.873	20.5452	20.3241	26.7001	30.4663	33.5567	29.176	41.5422
eanc_s033.g0076.t1	10.3706	6.61154	2.598	3.96015	8.03093	15.0405	5.11122	8.699	12.1511	9.5444	8.39679	7.38933	9.8892	15.2231	15.7655	17.5749
eanc_s033.g0077.t1	70.2945	50.2119	69.0124	38.286	14.0196	6.58478	8.1811	7.02259	2.95965	0.49107	0.989977	0.699023	8.51426	4.86546	6.76518	1.45316
eanc_s033.g0079.t1	20.7147	12.5453	20.8444	11.6364	9.72057	7.16572	9.80377	13.1009	4.85672	3.42013	5.61744	6.3029	10.6506	5.66487	16.4617	10.7146
eanc_s033.g0078.t1	85.0958	59.5182	49.1488	43.5123	10.4456	5.94682	9.00472	4.46839	4.23211	0.354795	2.45868	0.236737	17.0776	6.07692	8.23489	0.281223
eanc_s033.g0080.t1	29.1178	17.7774	25.5774	27.6634	20.5388	19.1731	19.1703	20.5835	15.0639	12.2508	18.0281	24.3047	18.884	26.1234	16.7679	20.8022
eanc_s033.g0081.t1	1.33042	2.33642	1.78823	3.98876	1.42569	2.8485	1.22474	2.50446	1.27748	3.12578	1.02925	0.837992	1.76386	2.4023	1.13379	2.24558
eanc_s033.g0082.t1	0	0	0	0	0.601152	1.61343	0.104405	3.51963	0.100721	0	0.454817	0	1.3342	2.15603	1.26125	1.7803
eanc_s033.g0083.t1	21.5177	16.7839	28.8563	26.1703	21.8889	20.7298	29.1487	41.0793	18.8866	15.1253	24.4273	35.7601	23.9232	21.5797	23.2749	32.8535
eanc_s033.g0084.t1	0.579769	1.91167	0	6.4201	0	1.05292	1.81691	0.680564	0.35056	0	2.63833	1.49034	0	0.882837	1.25423	1.7704
eanc_s033.g0085.t1	0	0	0.690767	0	0	0	0	0	0	0.172034	0.650277	0.612215	0	0	0	0
eanc_s033.g0086.t1	0	0.504873	0	0.484444	0.315762	0	0.383879	0.359475	0.185166	0.221206	1.39357	0.1968	0	0	0	0.233781
eanc_s033.g0087.t1	38.944	23.8711	33.824	30.9163	47.3998	43.999	52.8833	47.7241	51.7963	38.5383	45.701	29.1525	50.897	27.3157	63.0321	52.8717
eanc_s033.g0088.t1	13.1121	11.8498	37.5391	12.6951	12.67	7.64639	26.7129	16.5254	9.71585	6.60854	14.6356	10.7568	16.4622	11.6117	39.4431	19.2207
eanc_s033.g0089.t1	0.198462	0.669218	1.63231	16.2193	0.553166	6.11003	1.72839	29.5189	0.195958	1.27319	1.69403	9.15984	0.388545	2.14817	3.85499	41.8808
eanc_s033.g0090.t1	0	0	0	0	0	0	0	0	0	0	0	0	0	0	0	0
eanc_s033.g0091.t1	2.09079	6.0322	1.76871	8.26874	0.359306	16.0322	1.41965	17.0777	0.10535	8.68401	2.53719	13.8842	0.380599	10.0818	0.942302	17.0253
eanc_s033.g0092.t1	0	0	0	0	0	0	0	0	0	0	0	0	0.108918	0	0	0
eanc_s033.g0093.t1	0	0	0	12.287	0	0.134341	0.278182	18.1026	0.0670914	0	0	9.41249	0.0807937	0	0.240038	16.7718
eanc_s033.g0094.t1	40.6796	22.9895	18.9214	35.6044	90.5159	113.936	48.0955	89.741	142.301	117.986	81.8626	38.6752	49.6398	28.4359	74.4456	103.714
eanc_s033.g0095.t1	2.66963	1.11518	0.483939	1.0558	2.75269	2.02014	1.4641	2.74204	3.83374	0.964193	0.911144	0.64336	0.97194	1.52443	1.44382	2.03801
eanc_s033.g0096.t1	97.8927	39.8834	41.5753	37.8301	112.474	150.65	132.004	87.6203	195.088	170.113	189.455	73.2455	81.9721	43.708	82.2135	77.6678
eanc_s033.g0097.t1	1.90723	0	7.8548	14.247	4.81023	0.234418	3.80441	7.66794	2.99146	1.87653	6.13461	3.13372	3.49851	0.818023	6.01035	12.3226
eanc_s033.g0098.t1	118.646	107.346	144.518	179.575	170.056	105.344	243.132	141.472	196.495	238.501	191.264	173.352	164.994	174.434	182.801	103.297
eanc_s033.g0099.t1	0	0	0	0	0.926842	0	0.11759	0.790318	1.86422	0	1.39189	0.200299	0.794292	0	0.389831	0.345892
eanc_s033.g0100.t1	27.8792	18.3854	15.3636	22.9337	29.8554	71.897	32.0023	62.6005	18.0614	31.4158	32.9859	19.6613	29.3735	36.5701	53.9363	67.6197
eanc_s033.g0101.t1	339.433	6.24163	385.696	251.541	7.80739	3.53331	221.57	261.462	2.38455	3.30445	796.095	372.552	2.29724	11.5299	1415.7	145.232
eanc_s033.g0104.t1	24.2686	30.5252	27.9793	23.7725	18.1585	8.92224	11.0303	12.0873	9.34271	10.4305	10.2967	6.31007	11.1445	8.01311	12.3354	10.0958
eanc_s033.g0102.t1	21.1278	2.61844	6.41278	5.66541	30.1121	3.36416	5.71581	4.13493	20.6387	2.69632	4.94342	3.13311	24.9391	3.78713	7.40866	5.30139
eanc_s033.g0103.t1	0.501179	1.64442	0.363227	0.40245	1.55615	1.34049	0.462629	0.866438	0.306164	0.355447	0.230645	0	0.380338	0.76635	0.270121	0.751307
eanc_s033.g0105.t1	4.13223	5.24045	1.84387	5.0284	411.002	289.6	376.94	356.708	27.6765	4.59212	11.8612	1.83846	143.731	195.062	142.342	118.418
eanc_s033.g0106.t1	0.424714	0.851448	9.54679	0	508.872	522.832	576.055	160.16	33.8983	3.68147	4.83183	0.13647	76.3856	64.1879	68.2204	0
eanc_s033.g0107.t1	1.05732	0.290523	1.02221	0.557535	1.90787	1.81352	2.31944	0.620567	0.426207	0.381871	0.962296	0.792724	0.513252	0.268336	0.953047	0.40358
eanc_s033.g0108.t1	108.375	109.673	100.305	142.171	144.68	135.481	111.278	104.979	110.015	63.0088	78.5875	109	135.691	116.391	81.962	187.329
eanc_s033.g0109.t1	0	0	0	0	0.638827	0.189217	0.194159	0	0.374615	0	0.281937	0.402731	0	0	0	0
eanc_s033.g0110.t1	1.78867	0.368611	2.59393	0.70739	22.0165	12.9924	13.8735	14.1725	66.3787	6.78316	16.8897	14.2215	1.46521	0.510689	0.967367	0
eanc_s033.g0111.t1	0	0	0	0	0	0	0	0.526374	0	0.647817	0	0.576343	0	0	0	0
eanc_s033.g0112.t1	5.94484	6.33292	3.18322	11.5746	13.3912	20.3195	8.77057	14.2354	6.47024	5.74763	7.65806	2.88001	9.05698	10.7933	7.51851	15.151
eanc_s033.g0113.t1	22.6575	19.9652	20.1113	29.3539	23.4631	25.5404	26.1986	22.011	23.5025	23.1388	26.4877	23.975	15.6446	24.0915	20.071	19.5335
eanc_s033.g0114.t1	23.0803	18.0243	45.3622	18.2558	11.4295	8.82449	16.1792	15.3289	11.0176	7.8972	12.7142	26.9326	13.2678	15.0292	8.54068	19.938
eanc_s033.g0115.t1	13.9078	20.3813	15.6871	11.0006	7.17022	3.74193	7.26417	4.53491	4.2047	2.23248	6.32895	9.93083	8.43905	6.47102	5.85024	8.25787
eanc_s033.g0116.t1	11.335	14.2804	16.6475	10.442	9.45347	8.43416	9.67721	6.77521	3.88526	4.17211	5.19104	3.71583	5.99302	7.64092	8.35599	8.76346
eanc_s033.g0117.t1	0.869183	1.08369	4.0966	2.06249	1.23231	0.920809	9.72868	2.04059	1.31389	0.470885	10.4817	0.558576	1.424	1.34968	9.40161	1.82473
eanc_s033.g0118.t1	5.09711	2.94117	4.43511	2.41899	6.24113	10.1826	2.63565	4.93619	5.77874	3.10749	2.78343	6.05992	8.62909	5.53012	4.13501	7.58777
eanc_s033.g0119.t1	10.6231	7.50587	9.35341	9.00269	7.43278	2.98577	5.94486	7.79371	3.21165	0.274053	1.3812	11.947	5.5251	3.75518	4.92453	6.95119
eanc_s033.g0120.t1	35.1265	38.6074	54.8217	36.516	48.8098	60.5531	41.0971	61.4736	25.8918	32.6228	34.4055	54.1772	43.8465	63.422	39.4423	59.7608
eanc_s033.g0121.t1	77.6117	35.3068	43.1991	42.0653	89.0428	79.2929	40.4179	77.5627	94.8973	97.5666	97.6821	40.699	103.093	70.1909	177.263	184.313
eanc_s033.g0122.t1	13.5987	153.879	8.96403	90.3516	3.63291	59.0476	23.7877	51.5892	101.062	239.054	198.588	609.118	7.02129	30.5903	10.1627	30.1059
eanc_s033.g0123.t1	0	0	0	0	107.757	157.637	93.2868	100.171	6.27872	1.15396	0.242328	0	1.55098	5.87885	1.72799	1.62609
eanc_s033.g0124.t1	3.96493	6.53678	3.8333	1.56807	520.916	451.647	288.48	281.388	35.9612	2.3867	6.9165	2.54804	181.884	110.689	34.3097	47.9252
eanc_s033.g0126.t1	33.3933	72.0943	45.7367	53.2453	24.1845	43.7998	37.2089	52.5763	16.6659	22.7813	32.0808	48.5405	20.8416	43.3833	29.5269	62.72
eanc_s033.g0125.t1	4.85572	2.05266	5.2362	4.33312	2.50339	2.33653	3.12147	8.98832	1.95736	1.79871	2.94623	5.84094	4.53291	4.07618	5.25224	10.7405
eanc_s033.g0127.t1	4.11971	2.32356	0.786107	1.88653	4.35966	2.29705	1.22311	9.41735	2.94987	2.27103	1.87474	10.6597	7.1836	4.20967	2.93166	7.53147
eanc_s033.g0128.t1	0	0.449385	0	0	0	0	0	0.159983	0	0	0	0	0	0	0	0
eanc_s033.g0129.t1	0.835953	3.44548	0	1.65303	2.53201	4.23825	0.720434	2.69854	0.821377	2.18893	1.42655	1.81312	0.532608	2.94367	0.904217	1.91451
eanc_s033.g0130.t1	12.4236	13.1086	7.92738	11.0059	9.9919	9.32589	8.40972	8.45844	5.10816	4.12808	4.97514	3.34017	10.4936	9.08061	8.86917	7.01835
eanc_s033.g0131.t1	227.347	187.678	173.561	292.455	259.737	251.333	236.147	241.595	279.028	242.136	242.945	316.381	255.889	182.592	269.488	390.067
eanc_s033.g0132.t1	29.7741	53.5749	31.2118	31.7593	41.6648	37.6451	27.5658	27.6608	62.9077	81.7882	47.2285	44.9379	34.5019	45.4029	20.6115	17.5993
eanc_s033.g0133.t1	1.0584	0.528898	0.714208	1.41185	13.6065	7.74126	6.31046	14.7497	1.86697	1.77228	1.70312	1.25753	8.40454	2.73107	5.61667	5.87038
eanc_s033.g0134.t1	6.9644	2.73377	8.65697	17.0505	5.21483	2.60993	3.42972	34.258	1.905	1.43734	1.50917	52.7486	3.50147	3.91374	2.33168	9.49405
eanc_s033.g0135.t1	2.8178	9.13094	0.845459	5.84097	8.51602	11.9407	4.62845	16.5955	3.81886	3.86027	4.15638	7.18094	11.1786	7.10198	4.83461	9.42045
eanc_s033.g0136.t1	3.3675	1.60386	2.49604	2.13087	4.70685	7.02177	3.84608	5.70982	7.05873	7.02836	6.60649	1.44274	4.19569	3.24762	2.99494	2.05661
eanc_s033.g0137.t1	1.12895	0.827216	0.727646	13.8796	0.582035	0.91124	0.602476	11.4668	0.151694	0.0906095	0.342497	6.06036	0.548025	0.19101	0.271364	3.66026
eanc_s033.g0138.t1	17.3003	0.708063	1.08996	1.01912	16.8201	0.649987	1.00945	5.4196	7.01158	0.155116	0.293163	0.966014	13.0539	0.245246	0.812968	1.55738
eanc_s033.g0139.t1	83.7586	50.4886	56.6006	103.93	107.011	39.9301	64.8017	176.823	18.0423	2.64698	15.2463	5.71912	83.4779	48.4263	80.4061	154.06
eanc_s033.g0140.t1	1.68372	4.25962	3.1633	10.2747	1.75041	4.09255	5.92292	21.4066	1.81442	4.11217	5.51268	21.483	2.05289	5.21074	5.80655	6.47701
eanc_s033.g0141.t1	0.803998	2.28952	0.317989	1.85	1.09279	1.4159	0.687169	1.54436	0.309363	0.89754	1.1974	5.16685	1.59662	3.0607	1.42307	5.74718
eanc_s033.g0142.t1	131.036	98.1251	95.2727	120.089	156.549	67.8902	102.978	94.4099	92.2331	67.4496	48.9798	94.8979	93.683	71.0939	46.1318	81.7137
eanc_s033.g0143.t1	136.163	155.965	163.862	159.966	137.683	39.7859	169.643	59.4127	146.064	50.6099	302.725	30.1082	68.9225	60.2041	67.7022	22.0098
eanc_s033.g0144.t1	0.317948	2.09673	1.38327	1.50892	23.2212	37.5969	14.7468	28.8627	3.90905	1.99044	4.24416	4.76764	16.6852	21.7061	17.4248	10.518
eanc_s033.g0145.t1	24.3329	63.8071	49.7361	35.4621	13.1376	7.42318	8.16598	12.9322	23.5176	16.4695	24.413	16.3762	57.5883	62.8728	27.5634	21.2087
eanc_s033.g0146.t1	4.37427	6.35054	1.79892	4.13123	2.35616	5.09848	1.55498	3.75527	0.434241	1.03752	1.36667	3.23067	1.14093	3.87722	1.62424	5.18346
eanc_s033.g0147.t1	18.7816	41.8929	18.6922	48.3538	8.16408	12.0386	11.0794	17.0755	8.68431	18.089	20.1103	59.4029	14.7484	22.9918	13.9419	9.83981
eanc_s033.g0148.t1	14.8325	23.3096	17.6107	22.2292	12.6108	17.5908	7.8831	16.2403	6.39863	8.14527	7.10504	6.85639	14.9056	23.7088	7.78733	23.9046
eanc_s033.g0149.t1	54.967	42.9443	25.9029	27.415	35.0258	34.8844	16.2596	27.5191	24.3645	27.1099	18.4392	26.7152	43.7399	52.3734	45.6555	58.3574
eanc_s033.g0151.t1	69.1237	47.9682	116.42	28.1532	24.0536	29.3945	31.6722	36.5588	36.2546	30.0423	37.5018	34.8081	50.4265	51.6019	45.1958	44.4502
eanc_s033.g0150.t1	1.16256	14.1832	4.04627	13.2415	0	2.95586	0.291463	10.3715	0.984124	6.3822	4.65555	8.96534	1.18511	16.1095	0.251499	8.69753
eanc_s033.g0152.t1	29.5951	14.0881	55.0238	21.674	109.269	53.0953	274.624	154.648	361.266	272.74	422.061	306.127	60.433	32.2164	164.965	58.0706
eanc_s033.g0153.t1	0	0	2.99826	0	0.3553	0	0.863892	0	0	0	1.25445	0	0	0	0.745436	0
eanc_s033.g0154.t1	2.92449	2.22529	2.28367	6.04985	0.695878	0.408553	0.986994	1.71646	0.816141	0.324997	0.614232	0.28914	1.31043	0.685113	0.973325	2.74778
eanc_s033.g0155.t1	7.63546	6.05507	8.59318	13.9139	8.7202	5.80885	10.9652	15.698	7.12994	6.57569	7.12538	11.1802	9.53464	6.87137	6.21608	15.8636
eanc_s033.g0156.t1	8.46013	3.93897	14.4274	6.69173	14.1755	9.19978	39.2049	12.9195	16.0333	5.00773	30.5143	11.1255	12.3775	5.2783	13.6418	10.525
eanc_s033.g0157.t1	14.4869	14.2276	58.2531	31.8011	11.7064	7.07365	25.2904	16.6363	13.9671	3.95257	17.0731	14.2564	19.848	24.7408	43.1734	27.5844
eanc_s033.g0158.t1	22.0049	13.1353	34.9377	21.3064	26.4059	20.8007	25.444	23.2698	15.7141	10.827	21.4086	19.2615	18.9235	18.6315	15.184	28.0944
eanc_s033.g0159.t1	19.5088	18.6106	17.112	16.6131	23.9686	28.3346	18.3907	36.7517	22.9739	25.1157	23.3042	17.4157	24.9738	23.4481	25.6967	34.1702
eanc_s033.g0160.t1	85.6515	62.5717	41.373	50.8107	76.88	122.137	42.7945	60.7318	74.0405	69.8812	53.0975	73.3776	59.7058	56.1335	42.3702	76.0562
eanc_s033.g0161.t1	65.0204	67.079	37.5858	62.6638	62.8421	119.043	43.7323	112.095	55.9924	121.934	64.1215	53.2405	60.6946	71.1332	54.4155	115.215
eanc_s033.g0162.t1	22.3751	13.5437	13.6378	14.8766	40.4026	36.3823	26.2868	30.4524	22.4834	12.727	13.9697	13.1289	34.0801	18.9286	21.3963	37.9585
eanc_s033.g0163.t1	27.3682	16.9202	27.0108	22.2487	22.7325	17.9485	10.0063	23.4254	10.1128	4.11857	9.34074	22.4736	20.7583	21.7055	13.5681	28.4377
eanc_s033.g0164.t1	38.0502	20.6998	18.2082	36.9952	46.646	32.1438	18.8027	34.0897	26.7742	20.0774	10.6422	23.0977	42.4315	21.9649	25.6068	57.5834
eanc_s033.g0165.t1	11.5351	21.6959	18.1419	25.4442	13.653	12.6874	9.06283	15.0663	8.1536	10.21	9.90702	19.6288	9.10904	16.0806	6.67788	13.147
eanc_s033.g0166.t1	10.0637	18.8407	24.4889	22.531	1.40702	1.29073	1.27804	1.20135	13.5109	18.1735	33.4848	8.002	4.90591	4.35056	5.535	3.5158
eanc_s033.g0167.t1	0	0	0	0	0	0	0	0.66898	0.344593	0	0	0	0	0.86781	0	0.435065
eanc_s033.g0168.t1	0.62195	0	0.901954	0	0.961949	0.376509	0	0.365039	1.50426	0	0	0	0.45287	0	0.672739	0
eanc_s033.g0169.t1	1.18811	0.326463	0	1.56626	0.408358	2.51736	0.744675	2.46461	0.239466	0.858222	0.901115	0.509022	0.720931	0.301531	0.428378	2.8722
eanc_s033.g0170.t1	24.7185	24.5203	18.531	23.8595	35.8553	31.45	34.2681	32.0896	20.3926	19.0657	15.0616	33.7897	20.1341	29.8247	16.5407	31.3438
eanc_s033.g0171.t1	91.5406	51.4068	88.6166	63.6834	78.6317	30.2718	68.562	31.8261	53.2402	22.8388	36.3102	29.2065	43.7539	19.0645	29.7006	30.3956
eanc_s033.g0172.t1	0.184387	1.21596	0	0.291689	0.0950619	5.4695	0	0	0.445963	6.12676	2.34943	1.30345	1.34261	1.80215	0.797778	0.281525
eanc_s033.g0173.t1	17.097	3.28848	4.95883	8.11392	67.2837	10.005	20.8961	15.5538	6.03038	0.411663	0.778027	0.732487	56.4359	6.29162	10.4795	11.5292
eanc_s033.g0174.t1	12.1384	9.67241	8.80154	16.6418	10.43	5.38867	7.48119	10.3303	2.56883	2.19201	2.76188	6.24052	7.51271	8.00954	4.81418	13.4364
eanc_s033.g0175.t1	19.1534	15.5327	16.9289	21.8755	12.9263	17.9383	11.0483	29.3432	7.16686	10.4278	12.708	17.3827	15.4903	18.3958	11.1775	30.8577
eanc_s033.g0178.t1	281.71	2.93094	333.083	2.81235	265.655	0.17937	231.961	1.04343	202.412	2.9996	130.337	2.34438	205.642	1.57914	132.082	0.904782
eanc_s033.g0176.t1	0.42788	0	1.55128	0.33844	0.661788	0.129513	0	0.376702	0.38808	0.618152	0.194714	0	0.778898	0.162888	0.231411	0.163323
eanc_s033.g0177.t1	34.8364	11.4866	49.3972	29.7997	85.9424	28.5872	149.93	64.0655	266.03	68.0354	268.207	74.7906	188.835	38.1151	378.766	52.7946
eanc_s033.g0179.t1	13.1492	25.2914	17.4799	26.0014	48.2071	16.0307	51.7385	27.3332	17.9995	8.70667	13.131	5.16403	64.3619	69.3843	20.7418	30.1144
eanc_s033.g0180.t1	12.9565	15.2689	14.006	13.7517	11.6018	10.5581	10.0441	10.2148	6.51641	7.90238	7.15362	10.5295	13.8234	14.2062	13.0783	19.0071
eanc_s033.g0181.t1	2.56128	4.78567	10.6479	3.51155	7.6588	5.37514	11.4571	7.71687	5.05906	2.0968	5.28384	4.16985	9.57359	9.10039	13.8522	4.69271
eanc_s033.g0182.t1	9.51351	2.18852	15.4008	19.5997	1.36877	0	1.24803	0	0.267553	0	0	0	0.644392	0.336898	0.957246	0.168899
eanc_s033.g0183.t1	2.13571	10.5631	3.87151	5.91247	3.9914	5.49479	3.17918	2.19363	4.35836	5.78516	3.88755	2.57344	3.11021	6.70751	2.02135	3.05702
eanc_s033.g0184.t1	155.342	99.5961	204.321	49.6811	491.282	100.279	575.556	144.384	444.221	131.604	522.804	265.387	458.347	229.972	336.701	112.501
eanc_s033.g0185.t1	0	0	2.01381	0	0	0	9.57397	0	0	0	11.7959	0.297467	0	0.352423	11.5156	0
eanc_s033.g0186.t1	58.4423	77.6138	66.0815	57.1357	141.104	63.6316	142.62	87.377	100.508	109.951	119.22	193.86	90.1787	87.6687	54.5858	37.2617
eanc_s033.g0187.t1	1.33982	8.28337	3.1574	0.26494	3.45377	20.3786	4.30379	0.39319	2.32913	12.7025	3.04854	0.322887	1.82922	9.69096	0.724618	0.767122
eanc_s033.g0188.t1	0.790905	0	0	0	0	0.239395	0	0.232102	0	0	0	0	0	0	0	0
eanc_s033.g0189.t1	0	0.481041	10.5785	1.38473	0.601713	1.0598	6.76652	0	0	0.421528	13.2779	0.18751	0.212457	0.444303	20.5144	0
eanc_s033.g0190.t1	30.653	70.0803	13.633	79.5296	4.12341	0.495853	4.28921	0	1.92719	2.04868	11.177	2.3795	17.2714	41.0025	11.1234	15.6013
eanc_s033.g0191.t1	0	0	0	0	0	0	0	0	0	0	0	0	0	0	0	0
eanc_s033.g0192.t1	0	0	0	0	0	0	0	0	0	0.291974	0.36788	0	0	0	0	0
eanc_s033.g0193.t1	115.164	252.086	135.736	286.578	85.0574	125.203	66.6395	125.566	66.9398	65.4285	92.8412	177.401	98.7742	170.274	64.8502	178.962
eanc_s033.g0194.t1	13.8848	28.0701	25.7847	24.7478	15.6858	33.1653	8.62385	23.3419	31.8536	35.5346	24.1876	35.692	17.8414	26.7396	15.0341	37.267
eanc_s033.g0195.t1	0	0	0	0	0	2.50944	0.425396	0.425637	0.401551	0.517603	0.635243	0.890262	0.96712	0	0	1.71612
eanc_s033.g0196.t1	0	0	0	0	0.144752	4.07925	0.351956	0.494372	0.339536	0.202811	0.511073	0	2.65772	0.855075	2.42957	0
eanc_s033.g0197.t1	2.70124	2.37984	1.64053	3.33249	2.92315	9.69463	3.88474	4.05411	1.94874	0.663397	1.29947	0.842239	3.9237	7.4194	5.90592	3.04007
eanc_s033.g0198.t1	15.3712	11.3266	14.5651	17.9292	13.035	10.3885	12.6238	11.6554	9.27592	10.3513	10.1941	6.03408	16.735	13.0559	19.2295	18.0132
eanc_s033.g0199.t1	81.5669	82.4347	62.9425	73.0724	204.895	116.465	250.844	81.8526	77.7846	42.9486	47.4891	32.7452	103.825	75.3621	73.5108	70.8377
eanc_s033.g0200.t1	0	0	0	0	0	0	0	0	0	0	0	0	0	0	0	0
eanc_s033.g0201.t1	0.537858	0.532043	3.58801	0.170171	0.110918	0.130241	0.741652	0.75764	0.260175	0.23311	1.27276	17.6974	0.156655	0.163803	0.698136	0.491739
eanc_s033.g0203.t1	124.805	49.1438	249.166	185.529	21.4647	6.68559	25.9726	15.2009	18.4966	2.61207	14.6767	6.34356	28.1097	8.2596	29.4942	6.7895
eanc_s033.g0202.t1	12.1209	10.0455	6.4435	7.61485	12.6734	20.3714	6.33053	13.7799	12.6893	22.867	8.2988	8.19102	12.6655	11.2494	7.94398	16.8639
eanc_s033.g0204.t1	30.0049	34.0475	46.7783	27.5312	18.4863	20.5448	23.7487	22.451	19.3299	14.8436	23.2141	25.9419	17.042	28.528	17.776	31.717
eanc_s033.g0205.t1	2.88521	1.79498	3.74994	3.35858	6.07625	16.2304	14.7229	23.0648	4.26262	5.52543	6.0942	1.3294	4.22153	5.20555	9.8041	11.9272
eanc_s033.g0206.t1	14.2701	13.3029	15.3525	24.7168	6.48852	8.68795	7.26927	9.04185	3.00187	9.33631	6.24454	7.50723	8.13468	8.82694	8.93337	12.2895
eanc_s033.g0207.t1	13.9107	319.604	20.5295	46.3441	1.72745	16.9804	0.908905	0.935405	0.686895	109.565	7.39758	7.19872	1.85675	78.1132	2.43084	1.83205
eanc_s033.g0208.t1	26.3137	38.7644	25.609	33.8597	23.2699	24.8278	23.0045	30.186	20.2608	24.4283	18.2246	19.4571	28.7661	36.4383	22.7133	30.8636
eanc_s033.g0209.t1	0.720035	3.56125	1.5663	1.13905	1.11365	3.4871	1.35389	3.48652	1.63265	1.82039	2.45748	1.2725	6.16041	5.07097	3.50475	0.961939
eanc_s033.g0211.t1	28.1381	19.1983	19.3358	20.6369	25.4635	18.5572	11.4998	16.4967	15.2852	12.0005	9.16546	10.5451	24.6577	26.0954	18.0833	28.7441
eanc_s033.g0210.t1	2.60588	2.03176	2.5973	1.52294	1.61707	1.95413	1.17056	2.49767	1.2992	1.64659	1.04181	2.36139	1.11003	3.04309	1.73098	1.93507
eanc_s033.g0212.t1	0.850892	0.149491	0	0.573767	2.32192	0.219567	0.113665	1.22399	1.83983	0.0654981	0	1.13385	0.923681	0.138074	0	2.49191
eanc_s033.g0213.t1	2.38045	0	0	0.487977	8.61542	0.0933686	0	2.33607	4.91817	0	0	2.64991	5.57526	0	0	2.6265
eanc_s033.g0214.t1	112.528	161.634	64.9422	89.6956	93.7961	95.1204	54.296	113.983	77.4718	114.991	75.6229	117.708	137.647	103.543	69.0802	65.5122
eanc_s033.g0215.t1	16.3023	15.6498	24.8387	29.7066	8.51114	5.62154	6.855	10.9006	4.49192	3.57747	7.51253	10.8744	12.171	18.6967	8.48197	18.9042
eanc_s033.g0217.t1	21.6116	23.7042	22.0166	29.3849	4.18976	7.51462	6.60486	6.28981	2.32192	1.09664	6.82741	1.8939	8.06328	11.8309	16.2283	8.24922
eanc_s033.g0216.t1	12.1525	9.57048	13.9848	22.0484	4.27253	12.086	2.45544	7.42865	0.592882	0.816301	2.33131	0.193663	6.03436	6.88399	9.86036	5.06121
eanc_s033.g0218.t1	114.152	44.2482	68.6566	32.7999	7.12637	5.57856	5.92018	3.98885	3.20389	0.332824	1.6774	0.296103	11.323	2.80645	7.84952	0.615553
eanc_s033.g0219.t1	0.611847	0	0	0	0	0.370394	0	0.119703	0	0	0	0	0.148505	0.155281	0	0.155696
eanc_s033.g0220.t1	2.23776	2.68311	2.06513	3.21818	1.57321	2.58619	1.02005	1.3134	0.492027	1.17558	0.740603	0	2.81444	2.4782	1.98041	2.01892
eanc_s033.g0221.t1	24.814	24.5379	46.1496	22.8096	2.34033	4.4976	0.414056	1.57778	1.06377	2.69524	1.97667	2.9937	2.38767	14.3784	6.0117	14.1971
eanc_s033.g0223.t1	2.28139	87.4507	10.1862	45.6041	0.620031	9.13439	0.421489	4.71315	0	12.0034	5.74535	2.71429	0.177984	32.6624	2.11881	14.8107
eanc_s033.g0222.t1	0.173705	1.71827	2.26717	0.549581	1.16421	0.841246	2.17954	1.30601	0.945284	1.50569	1.58094	0.334892	1.51779	0.925776	4.51368	0.663037
eanc_s033.g0224.t1	0	0	0	0	1.16698	1.71285	0.354682	0.498202	0.342166	0	0.257516	0	0.412048	0	2.44839	0.864003
eanc_s033.g0225.t1	0	0	0	0	0.433952	0.16985	0.70342	0.329351	0	0	0	0	0	0	0	0
eanc_s033.g0226.t1	0	0	0	0	5.90013	2.87777	5.07621	0.516686	0.425834	0.127179	0.160242	0	0.384602	0.536201	1.3331	0.268818
eanc_s033.g0227.t1	0	0	0	0	0	0	0	0	0	0	0	0	0	0	0	0
eanc_s033.g0229.t1	0.235234	0.387818	0.341137	0	0.848934	6.40816	0.737191	0.414196	0	0	0.642282	0	0	1.4328	0.254443	0.718316
eanc_s033.g0228.t1	0	2.39954	0	3.47725	0	2.65717	0	2.08029	0	14.0962	0	0	0	0	1.3866	0
eanc_s033.g0230.t1	0	0	0	0	0	0	0	0	0	0	0	0	0	0	0	0
eanc_s033.g0232.t1	0.756647	36.1759	3.26554	38.303	0.780188	10.3213	2.84547	18.6521	0	24.0485	2.7546	34.2937	0.550949	6.91306	2.45531	10.975
eanc_s033.g0231.t1	3.44137	1.4184	1.87151	0	4.8791	8.85402	2.15695	2.52479	0.260105	0	0	0	0.626454	0	1.3959	0
eanc_s033.g0233.t1	0	2.46243	0	0	0.770036	3.16464	8.40382	6.13646	0.451558	1.61834	1.35938	2.87957	1.08756	0.568593	1.61557	7.98159
eanc_s033.g0234.t1	1.47801	0.611498	2.95367	1.60239	0.906807	7.08477	1.27414	4.77029	0.5582	0.400653	0.252448	0.236882	0.657844	0.843198	1.40165	1.51264
eanc_s033.g0235.t1	34.2469	60.1202	52.5125	56.128	38.8689	36.1742	36.8329	60.0785	28.6804	37.1104	34.6486	35.3929	26.8201	42.9617	28.6528	46.2762
eanc_s033.g0237.t1	15.1255	9.42983	11.4284	11.4611	10.0261	10.3877	8.9226	12.5331	7.45492	10.9258	10.1801	2.28714	15.1784	13.0645	15.6733	12.4202
eanc_s033.g0236.t1	0	0	0.642406	0	18.5348	0.536329	0.277645	0.361393	6.52129	0.31998	0	0	3.11359	0	0.47915	0
eanc_s033.g0238.t1	4.60053	9.27014	0.7413	39.6233	1.31768	6.80783	1.92232	14.701	0.927245	7.38479	0.465232	26.2801	2.60544	8.56217	2.21165	9.75576
eanc_s033.g0239.t1	17.3517	15.3014	13.6546	11.0648	17.1981	27.7669	9.27375	15.7105	8.9465	10.202	7.59012	12.9663	21.6453	19.8678	15.4223	27.8277
eanc_s033.g0240.t1	30.2527	11.302	17.2897	14.1473	7.42868	4.05977	6.16484	5.77293	2.07227	2.59445	1.22072	1.24504	6.07679	2.83664	6.28672	2.04784
eanc_s033.g0241.t1	8.48287	2.22493	9.506	5.48974	7.85223	3.61803	7.37106	3.2815	7.22752	1.94967	7.3696	2.97353	10.8093	4.69717	12.3036	7.94767
eanc_s033.g0242.t1	52.1974	60.6887	60.2216	44.6235	44.2256	62.5965	34.738	52.0959	37.6637	46.8467	43.1399	36.2556	54.6922	89.3713	39.7278	59.8033
eanc_s033.g0243.t1	62.5332	42.0487	46.3456	68.5417	0.554485	0	0	0	0.278705	0	0	0	3.02063	2.3396	2.16048	0.703758
eanc_s033.g0244.t1	0	1.43369	6.8246	3.01062	0	0	0.524088	0	0	0	0.761025	0	0	0.318317	0	0.370555
eanc_s033.g0245.t1	0.452455	1.5605	9.71169	2.46935	0	0	0.283586	0	0	0	0	0	0.329453	0	1.95761	1.32602
eanc_s033.g0246.t1	1.85794	0	8.04478	3.67393	0.239468	0	0.291126	0	0	0.335517	0	0	0.676425	2.82916	1.50725	0.709182
eanc_s033.g0247.t1	2.14854	1.64145	1.90074	5.46095	4.50916	4.03788	10.8377	2.26221	11.0973	1.50619	11.528	1.32623	3.54917	5.26313	13.0258	1.9553
eanc_s033.g0248.t1	0	0	0	0.446969	0.292064	4.56825	0.177269	0.829168	1.13696	41.2989	1.04764	0	0	0.536513	0.736235	0.215697
eanc_s033.g0250.t1	0.0819791	3.78433	2.85327	1.42654	0.338118	1.48883	1.64423	0.0962316	0.446122	0	2.31297	0.0526835	0.596927	1.81008	6.87274	1.62717
eanc_s033.g0249.t1	0.252851	0	4.40022	0	0.521434	0	3.01112	0	0.152887	0	3.45191	0	0.552336	0	5.87858	0
eanc_s033.g0251.t1	16.7236	15.2961	18.3901	14.9496	0.362112	0.686494	0.599163	0.698883	0.598196	1.36621	2.12137	0.0891638	3.63587	5.30856	3.41417	2.86775
eanc_s033.g0252.t1	2.06678	2.89167	2.98583	8.09605	6.47416	4.43278	7.04544	6.01308	3.0098	6.94347	6.30513	3.87552	4.02375	8.04971	4.05233	4.30877
eanc_s033.g0253.t1	20.0422	8.13385	17.7346	16.4961	16.1224	12.3218	13.5542	10.7594	12.3943	8.91703	7.90395	7.24684	12.4758	9.00038	10.4479	13.983
eanc_s033.g0254.t1	1.56571	0	1.96664	10.0924	2.27915	0.854204	1.28773	5.11383	3.82129	1.03843	1.42008	4.27255	2.8768	2.23385	3.82556	7.92842
eanc_s033.g0255.t1	27.2444	12.8333	8.24932	31.969	12.5797	17.9428	6.1924	29.6966	13.0339	14.1651	10.2181	13.7562	21.0368	14.1326	15.3823	55.5389
eanc_s033.g0256.t1	0.628272	1.5537	0	2.98166	5.18254	6.65589	2.55959	5.1625	1.13966	0.453827	0.285905	0.403756	3.88852	0.478347	0.339788	1.67869
eanc_s033.g0257.t1	19.6131	23.966	22.6707	30.5704	19.569	20.1494	19.0541	28.9141	18.9049	19.9176	20.2131	24.2076	21.3797	31.842	23.461	30.6941
eanc_s033.g0258.t1	2.02868	0.501686	0.735499	0.320924	1.15049	0.307025	0.190728	1.66696	0.919988	0.586159	1.0155	5.34525	3.17592	1.0812	0.987454	1.16153
eanc_s033.g0259.t1	4.73712	2.63995	2.15981	5.08274	5.5773	8.19935	4.6089	3.48204	4.47475	10.0299	3.39239	4.83508	5.41551	3.86339	9.32823	4.81315
eanc_s033.g0260.t1	6.34497	3.71183	1.18729	5.82813	5.17058	4.58448	1.53943	1.80195	3.71276	2.66123	1.1177	0.394603	4.62006	2.49335	2.4353	0.781256
eanc_s033.g0261.t1	2.5033	0.760248	4.68117	4.79376	0.747184	0.478554	0.330316	0.193323	0.438157	0.0475852	0.239825	0.0846702	0.143903	0.300937	0.926326	0.301742
eanc_s033.g0262.t1	11.343	8.35648	10.6334	10.6652	12.6981	31.4737	7.21745	30.3705	47.8021	32.6498	34.4868	5.23392	9.836	9.34813	23.7668	34.9379
eanc_s033.g0263.t1	90.7754	103.588	235.354	65.1823	37.684	10.9905	25.3309	24.0912	46.2966	13.4563	37.5012	23.0302	42.4174	28.7272	40.4706	13.8597
eanc_s033.g0264.t1	1.5727	1.37268	0.670806	1.75618	2.38475	3.19222	2.78323	1.57464	1.11876	0.467777	0.589387	1.07014	0.740984	0.986102	1.70113	2.47185
eanc_s033.g0265.t1	36.94	37.5933	32.4069	49.058	63.247	70.6761	40.875	48.7156	61.7686	49.0841	41.0915	43.3755	43.5012	32.9861	42.9163	66.845
eanc_s033.g0267.t1	1.23672	0.764594	0.896748	0.733655	0.637598	1.12301	0.67825	0.272199	0.373895	0.223334	0.422092	0	0.900512	0.823902	0.501642	0.354045
eanc_s033.g0266.t1	5.22284	9.49414	0	17.1267	21.2915	6.5618	2.98796	26.9943	8.79396	3.10012	5.12297	13.3353	26.1873	13.6713	4.00401	22.2543
eanc_s033.g0268.t1	1.33067	19.8726	7.32908	0	4.08417	7.63543	14.6179	0.612527	0.806432	5.0119	7.02965	0	10.823	17.0428	24.9771	0.411276
eanc_s033.g0269.t1	1.13041	5.59094	1.63932	1.27731	1.99813	3.51933	1.72067	0.758249	0.683507	1.86638	1.32277	0.518894	2.70448	3.81161	2.09522	1.10952
eanc_s033.g0270.t1	8.92596	5.51841	5.01598	0.882519	1.09293	1.0807	0.349659	0.0654861	1.82153	3.2238	3.14797	0.358514	1.86858	2.29363	0.965486	0
eanc_s033.g0271.t1	1.56509	6.90371	3.83902	15.2061	3.16047	19.5704	3.80539	21.7193	1.89267	5.61581	10.6047	8.48229	1.95362	27.1978	9.08914	30.7337
eanc_s033.g0272.t1	8.30632	8.11508	11.1536	12.1667	4.75819	8.93936	1.92821	10.8338	3.53432	2.66667	3.35993	9.4898	6.72023	8.19801	1.66382	9.39421
eanc_s033.g0273.t1	0	0	0	0.851997	0	0	0	0	0	0.389038	0	0	0	0	0	0
eanc_s033.g0274.t1	24.8098	0.58625	26.3866	1.43258	49.2159	1.57082	26.931	2.4804	28.3893	2.39853	21.4837	0.967044	31.4494	2.06846	31.2754	2.52958
eanc_s033.g0275.t1	4.20967	6.85057	9.38189	0.509287	2.27024	4.27651	4.57784	2.0785	1.42434	4.86657	3.22425	2.89649	2.07085	9.13027	2.93731	0.24577
eanc_s033.g0276.t1	5.48514	6.71243	1.51446	0	14.9376	11.5538	5.33261	8.38486	10.7783	8.94007	3.58417	3.97105	13.4211	5.34885	12.1955	8.85393
eanc_s033.g0277.t1	0	0	0	1.7686	1.43227	2.21159	1.28394	0.411481	1.40306	0.603157	0.467955	0	0	0.862292	1.70372	1.83277
eanc_s033.g0278.t1	0	0	5.38767	5.18543	0	0.364656	1.39275	5.1118	0	0.867196	5.7327	0.548051	0	0.457254	4.44918	4.75624
eanc_s033.g0279.t1	0	0	0	1.03855	0	0	0	0.386475	0	0	0	0	0	0	0	0
eanc_s033.g0280.t1	0	0	0.576805	0	0.0991574	0	0	0.451538	0.116294	0	0.350093	0.253876	0	0	0	0.293653
eanc_s142.g0001.t1	1.89967	0	0	0	2.04642	0.943576	0	0	0	0	0	0	0	0	0	0
eanc_s142.g0002.t1	0.48175	0	1.39727	0	3.33063	0.291637	2.0611	0	1.16517	0	0.438456	0.309594	1.75392	0	0	0
eanc_s142.g0003.t1	0.431789	0	1.48969	0	0.60823	0.130696	1.38158	0.126714	0.78325	0.15595	1.86668	0.0693718	1.02182	0.411268	2.54378	0.0824076
eanc_s142.g0004.t1	12.3394	43.831	18.3641	24.4103	10.8554	76.5234	14.7528	52.9251	5.93879	31.398	23.0266	23.9402	13.6764	98.5931	26.9368	89.6519
eanc_s142.g0005.t1	0	0	0	0	0	0	0	0	0	0	0	0	0	0	0	0
eanc_s142.g0006.t1	0	0	0	0	0.455907	0	0.177883	0.694535	0	0	0.642237	0.155356	0	0.184057	0.522972	0
eanc_s142.g0007.t1	0	7.24719	5.63346	7.64933	1.12794	2.75664	1.37787	3.03283	2.39217	1.90518	1.60032	3.10746	3.20081	4.6856	4.27933	6.71162
eanc_s142.g0008.t1	0	0	0	0	0.141779	0	0	0.161407	0	0	0	0	0.200242	0	0	0.209939
eanc_s142.g0009.t1	1.88672	0.887332	3.1221	1.27714	4.5783	0.977462	3.37627	2.21126	0.650872	2.33266	0.734774	1.72941	2.15722	1.22935	2.61976	0.828948
eanc_s142.g0010.t1	0	0	0	0	0.652066	1.02088	1.58546	0.247445	0.254919	0	1.53483	0	2.14887	0.962968	1.36807	0.321848
eanc_s142.g0011.t1	3.7765	1.86827	3.48694	1.4937	2.74879	1.29922	2.10181	1.2316	1.65718	1.28172	2.09677	0.121335	4.75441	2.38024	3.57617	0.864815
eanc_s142.g0012.t1	22.0593	27.8194	21.0211	24.733	29.7308	33.8132	19.1205	30.7732	26.7276	14.7233	18.757	23.0521	24.5255	34.633	16.7872	41.3509
eanc_s142.g0013.t1	0	0	1.09867	0	0.148552	1.17271	0	0.36106	0.227821	0.36483	0	0.324578	0.367761	0	0.819465	0.488517
eanc_s142.g0014.t1	473.089	383.302	527.375	711.523	537.81	1092.6	495.97	894.337	388.175	471.009	422.303	545.346	273.982	495.852	465.784	1237.44
eanc_s142.g0015.t1	1.10989	2.74472	0	1.75577	0.531869	0.782419	0.695648	1.81226	0.506009	0.801719	0	0.356632	0	0.845036	0	2.73931
eanc_s142.g0016.t1	0.480784	0	0.602881	0	0.462634	0	0.836767	0	0.799831	0	0	0	0.317164	1.02965	0.951436	0
eanc_s142.g0017.t1	0.830123	0.684291	0	3.93961	1.7119	2.76392	1.30075	7.06472	0.501938	4.19743	1.8888	1.33369	0.906675	1.26406	4.0406	4.75291
eanc_s098.g0001.t1	0	0.212715	0	0	0	0.078107	0	0	0	0	0	0	0	0	0	0
eanc_s098.g0002.t1	0	0.309674	0	0	0	2.61532	0	0.551228	0	1.49249	0.34191	0	0	1.85916	0	0.860368
eanc_s098.g0003.t1	0	0	0	0	0	0	0	0	0	0	0	0	0	0	0	0
eanc_s098.g0004.t1	1.4114	0	0	0	1.94042	0.284807	1.47438	0.276131	1.42235	0.339839	0.428188	0	3.76826	0	2.54443	0
eanc_s098.g0005.t1	4.07381	4.19768	0	0.805564	7.08843	4.62405	1.91501	1.64383	9.69905	3.31052	4.4029	0.327252	7.972	5.62179	8.26216	5.44245
eanc_s098.g0006.t1	0.329103	0	0	0.260701	0	0	0	0	0	0	0	0	0.119997	0	0	0.125808
eanc_s098.g0007.t1	0.618123	0	0	0	0.318677	0.124731	0	0	0	0	0	0	0.150028	0	0	0
eanc_s098.g0008.t1	0	0	0	0	0	0	0	0	0	0	0	0	0	0	0	0
eanc_s098.g0009.t1	0	0	0	0.799484	0	0	0	0.296623	0	0	0	0	0	0	0	0.385813
eanc_s098.g0010.t1	1.47221	0.220651	0	1.05861	0.276002	0	0.0838855	0.54987	0.242776	0.0966763	0	0	0.389812	0	0	0.408689
eanc_s098.g0011.t1	0	0	0	0	0.296337	0	0	0	0	0	0	0	0	0	0	0
eanc_s098.g0012.t1	205.9	226.056	177.313	190.92	214.26	206.131	190.778	200.531	193.379	151.468	185.506	247.934	218.084	180.683	183.951	211.693
eanc_s098.g0013.t1	7.58075	3.94673	8.10057	6.94289	5.9653	6.03836	2.75081	4.68352	2.65374	0.576409	4.35757	5.64095	4.06728	4.25287	5.17882	5.78719
eanc_s098.g0014.t1	58.797	29.7987	52.4238	49.9515	57.1459	51.9408	48.454	32.848	67.417	39.3255	45.5852	51.9202	49.4725	36.1446	33.2125	51.8683
eanc_s098.g0015.t1	245.455	143.687	268.546	333.583	201.332	242.268	173.168	215.053	287.152	297.645	333.836	402.353	246.496	157.39	193.46	307.928
eanc_s098.g0016.t1	99.3996	58.5939	104.185	108.237	127.772	135.189	101.611	131.294	101.243	74.4089	96.521	103.574	99.7783	91.5972	81.2029	147.412
eanc_s098.g0017.t1	48.0839	19.8926	27.6836	49.8558	53.2937	55.6005	39.6192	44.7109	62.9396	53.2052	51.3023	60.1808	50.4855	25.6405	47.9198	49.6308
eanc_s098.g0018.t1	3.48888	3.45116	2.83337	0.662303	21.1529	20.3603	15.3071	13.0235	7.67884	5.44356	5.96965	1.52464	18.9007	17.5318	15.2461	22.3728
eanc_s098.g0019.t1	53.0395	31.1494	49.518	37.8113	34.8558	38.4475	35.3838	48.0983	20.2334	20.8828	27.3478	47.2516	45.0848	55.2878	40.0906	75.4204
eanc_s098.g0020.t1	26.9959	28.8821	32.0014	33.1652	22.0613	19.2981	14.2202	20.9014	15.455	17.6332	15.4215	32.852	23.2119	26.239	12.1151	30.0363
eanc_s098.g0021.t1	12.1337	4.50427	7.5936	17.7965	11.6827	2.77277	3.727	6.03688	9.47459	15.2657	12.0672	7.84933	8.60108	3.67084	4.25898	9.75373
eanc_s098.g0022.t1	11.6812	8.73338	11.6217	6.23128	15.546	19.5698	21.3685	9.16794	11.6623	8.63406	15.0818	4.28486	15.3299	11.7894	11.9005	7.36213
eanc_s098.g0023.t1	10.2053	23.4087	20.9128	10.5288	16.1274	8.46117	14.7396	4.0366	14.8902	11.2179	20.7975	2.85148	8.88485	9.29026	4.3195	2.54048
eanc_s098.g0024.t1	0.138211	0	0.400868	1.53049	0.427533	0.502013	0.0866269	0.973439	0.16714	0.0998356	0.503161	0.888207	0	0.526149	0.149498	2.63778
eanc_s098.g0025.t1	0	0	0.489632	1.06822	0	0.204391	0.211617	0.198164	0	0	0.307288	0	0	0	0.365201	0
eanc_s098.g0026.t1	1.69009	7.09255	2.8966	5.10417	8.07964	6.4178	10.3041	3.51694	11.5198	11.5423	13.8438	5.23315	5.14626	7.95465	3.49001	5.0436
eanc_s098.g0027.t1	12.4836	11.0821	7.52002	9.72222	13.7631	26.2758	11.3152	24.799	33.4446	48.6941	28.6665	20.4883	15.5227	6.72636	14.334	30.7894
eanc_s098.g0028.t1	3.84813	4.03723	2.0293	6.0875	2.43482	6.45918	3.72748	4.41448	6.0285	4.67489	3.50231	3.37225	3.43881	2.26397	3.78397	7.61128
eanc_s098.g0029.t1	17.7082	9.73154	23.3978	16.1854	23.1282	22.1547	18.4984	28.1778	19.5112	26.4355	16.475	47.7964	15.7595	13.1829	22.1338	27.3375
eanc_s098.g0030.t1	5.77722	11.6893	10.2823	12.6703	9.13852	14.9432	11.1099	12.5614	13.8141	22.3831	13.6231	10.6318	8.70013	9.29705	11.6459	17.6415
eanc_s098.g0031.t1	11.0968	5.04681	9.43358	9.38252	6.60875	8.68661	4.07716	6.40071	5.3215	3.17862	6.79106	7.00833	11.1449	5.09838	6.62232	13.5834
eanc_s098.g0032.t1	33.445	38.4522	30.6328	33.4155	18.3771	38.6283	13.2394	26.3452	17.0296	28.2911	14.8192	35.9163	21.7893	38.531	18.0881	34.9387
eanc_s098.g0033.t1	35.3879	20.3069	28.3534	32.1661	55.3381	76.755	49.8747	54.7367	20.9837	23.0907	18.684	38.0078	55.8771	60.5107	46.2082	59.3293
eanc_s098.g0034.t1	1.03896	0.244696	1.5067	1.40877	4.05556	1.16806	1.11633	4.52989	2.33335	0.857694	0.810504	1.04921	4.64714	0.791031	1.92651	7.13832
eanc_s098.g0035.t1	1.08345	0	0.523741	1.71395	5.3996	1.63972	1.24497	3.70946	1.74697	0.782622	0.657389	1.39255	4.73346	0.824907	1.36725	6.6169
eanc_s098.g0036.t1	0	2.63377	0	7.41164	0	12.6811	0	8.64618	0	1.73095	1.09047	2.80608	0	4.26653	0	12.8152
eanc_s098.g0037.t1	0	1.90891	0.335828	0	0.238897	11.7757	0.435431	0.543667	0.420766	1.17093	0.632287	4.76222	0.505857	2.99732	0.500968	0.530353
eanc_s098.g0038.t1	2.21366	2.43303	3.21026	2.91823	2.66295	0.893389	2.54368	1.73235	1.11542	0	0.335787	0.4742	2.4178	0.561805	3.19258	0.563308
eanc_s098.g0039.t1	84.1343	104.302	101.623	81.3166	62.7422	73.9383	61.9579	65.8839	57.2478	63.4712	54.1811	80.3263	94.5322	82.7895	54.4128	54.3344
eanc_s098.g0040.t1	0.718747	2.36992	0	0.568506	0.697939	0	0.725966	0.215988	0	0.519181	0.327077	0	0.261676	1.36808	0.38872	0.548696
eanc_s098.g0041.t1	0.582075	3.11241	1.09118	0.329512	0.186556	0.866599	0.44726	0.231892	0.424814	1.46325	0.755515	0.890935	0.131544	0.825003	1.11852	0.551657
eanc_s098.g0042.t1	0.572764	0.941934	0.836035	3.32674	0.122439	3.26417	0.778998	2.02482	0.331792	3.2236	0.619076	3.93241	0.328354	2.87788	0.979221	2.76367
eanc_s098.g0043.t1	0.826707	0.296305	0.239779	1.26778	0.511456	1.54793	0.31048	0.855244	1.44343	1.4246	0.987617	0.247151	0.124967	0.755568	0.938928	0.504891
eanc_s098.g0044.t1	1.86893	2.76435	0.813436	1.85101	43.0755	6.07505	9.42678	6.25894	7.22296	6.11284	3.83923	3.75967	2.01944	3.56349	1.58632	8.03928
eanc_s098.g0045.t1	2.59841	0	0.471028	0.513816	465.852	14.9435	84.2808	20.0121	44.3848	7.74239	5.32102	14.6112	14.4267	3.21482	1.4053	31.5479
eanc_s098.g0046.t1	0.523492	0	0.379584	2.07033	0.539778	3.0106	0.32811	1.99713	0.316532	0.567209	0.476446	0.841048	0.381178	1.395	0.28312	0.599455
eanc_s098.g0047.t1	202.901	292.739	151.644	202.002	78.1699	299.648	125.408	347.468	1104	3427.46	1016.26	2279.74	291.09	314.171	314.31	725.968
eanc_s098.g0048.t1	2.56455	0.281869	3.47118	2.43417	0.352578	0.3105	1.50023	1.60555	1.96418	3.45797	5.913	9.55895	1.99186	0.130171	3.88357	3.00195
eanc_s098.g0049.t1	18.1157	21.8664	38.938	15.3524	16.6779	7.6375	23.1143	11.2022	13.1054	10.9826	24.7315	12.6814	36.9815	58.3728	30.4423	16.7931
eanc_s098.g0050.t1	5.93128	3.40125	5.60971	13.4624	2.92495	4.5273	3.71756	6.05431	7.32868	4.84325	3.99001	6.79478	7.13546	4.31955	8.64716	6.10292
eanc_s098.g0051.t1	0	0	0	0	0	0	0	0	0	0	0	0	0	0	0	0
eanc_s098.g0052.t1	2.04468	1.34838	0.29652	0.970367	0.421764	0.866451	1.02524	10.9236	1.48359	3.10161	3.72186	1.7082	1.93547	2.02379	5.30796	12.139
eanc_s098.g0053.t1	0.596998	0.73818	1.51509	1.65272	2.84702	1.89737	1.21609	2.97835	1.26342	1.29371	0.543347	0.671401	1.84748	1.36361	0.807187	1.48119
eanc_s098.g0054.t1	0	6.25585	2.69469	7.05828	0	10.2492	13.6294	19.3091	0	2.47592	7.90362	4.65427	0	9.84969	23.2584	35.8198
eanc_s098.g0055.t1	0.922571	0.760497	0.334479	4.01349	2.85382	9.91331	2.45753	10.6936	1.39459	2.99885	2.51898	3.70183	3.02295	5.97055	5.23902	8.97978
eanc_s098.g0056.t1	2.11835	6.04303	3.07203	4.46812	5.09659	10.8537	3.82295	19.1238	3.41565	17.8341	3.65416	9.07563	5.14154	4.83854	3.81889	20.8931
eanc_s098.g0057.t1	0.188275	1.552	2.93324	0	0.970664	0.455905	5.25149	1.21554	2.59741	1.63199	4.37608	0.362983	5.27378	0.286838	30.261	1.14984
eanc_s098.g0058.t1	0	0	0	0	0	0	0	0.261436	0	0	0	0	0	0	0	0
eanc_s098.g0059.t1	50.9764	21.4917	34.9879	10.1571	3.00929	3.18018	1.58534	2.62652	3.76466	4.63793	7.2582	0.500148	5.95025	3.25901	7.99729	4.0104
eanc_s098.g0060.t1	2.01494	0	1.75325	0.212501	21.0533	1.87034	16.0811	0.394208	2.59914	0.582191	1.71161	0.0863262	4.89057	1.12502	6.10256	0.102548
eanc_s098.g0061.t1	2.02578	0	0	0	0	0.408782	0.846469	0	0.408299	0	0	0	0.983374	0	0	0
eanc_s098.g0062.t1	41.6092	16.7527	35.2972	39.4198	61.2744	33.9034	80.8237	60.6732	48.0525	38.4922	52.1603	24.1024	72.5261	39.8039	114.359	74.5718
eanc_s098.g0063.t1	393.161	470.013	568.338	569.565	870.547	1012.27	1188.19	1073.62	2106.63	2669.43	2032.05	3037.11	1170.27	584.084	1397.83	442.228
eanc_s098.g0064.t1	169.973	163.559	280.77	210.632	279.785	351.113	374.09	317.652	575.7	703.422	546.379	626.953	356.553	256.104	465.207	195.489
eanc_s098.g0065.t1	18.9955	23.9483	18.5193	10.6058	21.8908	11.596	24.312	10.4932	13.8987	9.45499	17.4337	8.41181	33.707	27.5884	26.9352	19.6194
eanc_s039.g0001.t1	145.582	79.2321	60.2521	89.8996	117.717	81.4459	52.0176	68.698	104.645	88.1768	60.475	70.6965	184.048	128.788	192.537	252.957
eanc_s039.g0002.t1	9.8923	7.10902	6.25332	7.22262	5.62311	6.14205	5.88226	9.5279	2.30055	1.28255	3.23195	7.66129	5.3561	7.5317	3.56671	11.4246
eanc_s039.g0003.t1	3.01393	5.35113	6.72432	1.46703	7.76924	2.24559	21.2154	0.816441	5.88771	5.69391	11.6053	1.93688	3.88271	1.94168	2.7585	0.353977
eanc_s039.g0004.t1	0.747265	3.69593	3.97352	3.15234	1.54103	2.86502	1.4051	1.16957	6.0245	5.39781	4.08066	3.04143	2.17647	3.22402	5.38859	1.14093
eanc_s039.g0005.t1	7.30509	0.802901	10.5939	7.70412	12.5539	10.0238	10.9887	12.8627	1.76682	3.16606	3.98916	11.58	7.09222	2.96633	6.84808	18.5892
eanc_s039.g0006.t1	18.6128	7.93602	24.6654	16.7528	21.0118	15.5415	13.8785	17.3283	8.7318	8.80866	15.4797	19.592	15.4222	8.79593	12.4962	23.7635
eanc_s039.g0007.t1	0	10.6838	0.55281	0.603027	9.43331	47.0758	20.5473	16.1088	1.15246	0.275353	10.7551	0.734919	13.8783	62.6898	51.5405	85.847
eanc_s039.g0008.t1	7.69561	21.9662	16.1573	12.9008	4.73733	12.0987	20.8054	9.97733	9.16748	11.2837	10.5583	9.37439	11.3743	30.5203	20.0025	15.6956
eanc_s039.g0009.t1	329.106	864.544	498.565	500.939	661.923	602.162	820.678	719.812	427.687	696.341	676.83	509.684	1152.33	1662.92	1111.55	357.387
eanc_s039.g0010.t1	2.72624	8.98922	5.4362	12.9382	8.43317	10.0054	9.93201	26.851	11.9512	26.8314	11.4784	19.272	2.72951	10.1459	5.36749	10.0159
eanc_s039.g0011.t1	35.1506	34.0775	23.7095	31.1283	23.5106	27.0054	20.531	35.3516	20.8303	24.3363	25.7209	44.4658	30.9943	42.1352	41.3607	67.8878
eanc_s039.g0012.t1	16.2335	15.4946	17.3467	25.6804	15.7475	15.2581	24.098	25.0734	10.5906	13.1148	11.8586	24.7297	9.95399	17.2385	11.09	17.9369
eanc_s039.g0013.t1	13.7434	14.8693	16.1937	23.1	26.5706	15.8597	28.6684	22.0565	39.7323	44.5183	22.8668	36.1565	10.0072	8.66534	11.1493	10.8197
eanc_s039.g0014.t1	48.3523	19.6908	25.236	41.0386	27.3119	36.6572	29.5412	36.8214	9.16308	7.56053	8.94165	11.2244	13.8866	11.0002	16.0445	75.2782
eanc_s039.g0015.t1	408.3	414.783	279.429	357.808	274.486	388.723	345.254	527.847	1078.88	1110.38	791.302	765.647	461.669	427.614	448.695	259.52
eanc_s039.g0016.t1	113.902	90.6883	106.42	104.907	64.4313	94.0528	54.263	88.0765	59.8264	70.6199	60.1414	60.3303	101.635	70.3998	70.7116	115.19
eanc_s039.g0017.t1	68.0368	95.5758	103.727	72.8148	94.4375	101.141	114.389	78.1326	174.851	181.558	182.592	124.358	136.701	106.157	89.4145	86.054
eanc_s039.g0018.t1	4.05697	5.07404	4.66617	5.09003	1.08186	1.10095	0.789143	1.9706	3.46813	3.03157	3.94702	2.8769	14.0573	6.49724	8.47389	3.31071
eanc_s039.g0019.t1	0.348163	0	0.504907	0	16.8727	41.3103	5.67369	28.4041	1.26311	0	0	0	0.760539	0.795242	0.376594	0
eanc_s039.g0020.t1	0	0.584637	0	0	0	0.644021	0	0	0	0.256154	1.93648	0	16.7838	12.9597	1.15072	10.0165
eanc_s039.g0021.t1	0.635727	6.28854	6.45354	3.51988	0	1.34697	0	0.746252	0	0.459212	0.289298	0	0.462902	1.45207	0	0
eanc_s039.g0022.t1	18.0115	10.7981	13.357	22.3412	18.8884	19.577	23.2197	21.263	14.1085	10.9406	14.1575	13.4165	22.3551	13.8693	19.4824	17.3439
eanc_s039.g0023.t1	68.3909	125.081	75.125	71.4098	133.677	153.343	106.013	123.22	180.785	186.312	205.915	142.076	122.566	108.8	81.6234	58.9569
eanc_s039.g0024.t1	22.4772	10.4223	17.3169	15.0008	15.2096	13.8196	12.1069	18.9642	12.1044	8.87917	10.8679	11.9621	24.2942	23.7984	28.8713	35.1228
eanc_s039.g0025.t1	2184.56	2769.64	1963.17	2002.13	1908.27	1737.24	1934.41	1887.79	1149.87	1145.91	1183.91	2425.31	1335.86	2462.8	1345.66	1474.47
eanc_s039.g0026.t1	12.563	3.0971	6.98105	2.78605	6.29531	3.12738	3.09077	3.85905	2.76873	0.932918	0.320578	2.03724	2.99222	1.43029	2.79397	0.985953
eanc_s039.g0027.t1	0.274502	0	0.398084	0	19.6243	14.8592	9.11867	14.8761	4.86872	7.66699	7.07861	4.99821	0.399755	0.0696659	0.494864	0.0698522
eanc_s039.g0028.t1	41.4684	43.9843	35.7461	52.2968	44.1041	32.2135	25.3551	27.9132	16.7453	17.4908	18.0791	26.8358	26.711	35.1054	20.859	41.5086
eanc_s039.g0029.t1	26.7675	16.7695	15.1391	26.2536	23.5292	35.1631	20.2164	41.9548	47.0986	44.4711	41.0725	50.6598	26.1174	21.3989	25.4789	43.4232
eanc_s039.g0030.t1	117.926	78.4842	137.215	83.4329	31.4681	42.3312	97.5615	73.7358	213.915	250.698	327.919	250.712	78.3883	34.5908	96.7891	26.9927
eanc_s039.g0031.t1	0.410503	0.676775	0.595313	0.64939	1.42855	0.869771	1.09349	1.26491	5.9571	7.70961	6.07119	3.09974	1.04617	1.71899	1.55409	1.09683
eanc_s039.g0032.t1	0.200489	0	0	0	0.310089	0.12137	0.774322	0	0.484906	0.144821	1.2773	0.128843	2.45226	0.763231	4.9878	0.918327
eanc_s039.g0033.t1	0	0	0.706257	0	0.251079	0	0	0.285837	0.29447	0.703569	0	0	0	0	0	0
eanc_s039.g0034.t1	4.59322	9.01492	9.20059	7.01756	11.2818	12.8582	8.27972	12.9494	38.7762	40.3751	27.1061	15.1398	11.4331	15.6506	15.4867	23.5263
eanc_s039.g0035.t1	14.5391	10.5893	38.1786	10.9987	18.3435	10.7051	16.4563	11.0971	66.3997	29.4022	42.9555	14.5281	22.0745	14.1567	27.4903	22.5951
eanc_s039.g0036.t1	0.242914	0.40048	0.352275	0.384275	1.62806	0.294105	0.913511	0.427719	1.02815	1.22827	1.76867	0.936644	0.176877	0	0	0.185442
eanc_s039.g0037.t1	9.63415	2.35308	26.908	6.77361	21.5234	1.72806	33.9941	2.93199	6.4726	2.06197	7.79409	0.687926	27.021	26.6239	16.9822	2.17919
eanc_s039.g0038.t1	1.61099	6.90546	2.80351	1.52909	21.9266	27.6968	55.7366	22.6927	2.92227	0.465473	4.39863	0.621175	25.5721	24.7764	35.1993	21.6451
eanc_s039.g0039.t1	2.86822	20.4279	20.132	13.0675	0.532341	1.25016	0.790996	0.673374	0.346856	1.49172	1.46185	1.10595	1.5037	2.18377	1.86146	0.525507
eanc_s039.g0040.t1	22.4492	21.0061	21.9972	11.9017	9.75953	17.5569	11.1804	11.253	8.58464	8.23947	13.253	5.14688	13.3421	25.3148	15.7508	21.5844
eanc_s039.g0041.t1	77.971	86.4539	72.5002	58.5285	53.2037	81.4453	45.9953	56.9798	54.4485	48.1495	63.5892	28.6891	77.9253	125.714	67.8012	89.8688
eanc_s039.g0042.t1	16.028	5.34428	17.237	2.27912	5.38508	3.81572	3.72488	4.33368	6.64241	1.56103	9.67041	0.694402	8.26127	3.56498	9.3502	2.74963
eanc_s039.g0043.t1	52.8999	43.8742	52.8302	29.3922	44.7576	47.8886	45.3101	51.3346	34.7335	27.4867	48.6628	33.0052	46.0217	46.0831	48.1805	38.7118
eanc_s039.g0044.t1	37.9754	41.3213	33.4104	40.8508	47.6408	70.3468	33.9574	39.2283	39.4947	36.7578	29.4934	31.8888	45.1643	47.2251	43.2673	51.7966
eanc_s039.g0045.t1	407.499	245.746	372.717	366.426	226.859	218.989	171.169	206.653	231.051	223.863	179.908	251.781	259.238	180.167	178.244	138.352
eanc_s039.g0046.t1	1.00697	1.2451	0.730153	0.398239	1.55744	0.609587	0.473354	0	1.06552	0.909217	0.229118	0	1.46644	0.191669	2.17839	0
eanc_s039.g0047.t1	8.95907	0	2.99826	6.54124	54.7162	0.834392	3.45557	0.808972	14.5846	1.49342	1.88168	0	29.1048	0.524705	5.21806	0
eanc_s039.g0048.t1	561.244	320.671	360.45	250.149	936.665	904.319	876.081	345.706	610.218	360.686	339.997	107.059	1175.73	480.107	849.264	278.724
eanc_s039.g0049.t1	45.9277	37.9556	48.301	37.7139	40.3676	49.9468	34.2065	32.7864	49.4638	38.0716	33.8231	36.2744	59.7361	41.4633	50.6895	72.7994
eanc_s039.g0050.t1	245.865	121.76	281.49	325.035	368.23	307.614	340.645	339.924	321.945	214.988	274.613	365.701	272.56	202.093	219.172	336.598
eanc_s039.g0051.t1	8.5931	4.49197	13.6775	7.62576	8.42822	5.32888	7.22501	7.01173	5.06913	2.72509	6.29483	4.71417	5.9518	4.46807	3.85395	10.24
eanc_s039.g0052.t1	3.82127	1.34999	3.56247	6.04501	5.6288	6.60938	4.96121	13.9375	3.46583	4.92905	4.22312	12.1032	5.36614	4.98755	5.31427	9.7934
eanc_s039.g0053.t1	3.32967	0	3.21913	0.877887	0	0.335946	0	0	0	0.400859	0	0	0	0.422518	0.600262	0.423648
eanc_s039.g0054.t1	40.7476	38.2845	36.8532	34.3094	18.8617	36.6031	17.9875	31.5021	12.3191	46.9989	16.549	22.5258	18.3444	28.8556	20.6157	21.0724
eanc_s039.g0055.t1	5.4838	3.21453	4.59485	5.20501	15.4554	21.5413	15.8106	20.8851	2.57896	1.93657	4.1037	0.704827	8.07474	8.25762	7.38156	8.93091
eanc_s039.g0056.t1	2.91145	3.19997	3.94071	1.22819	1.80122	4.3475	2.67639	3.3037	1.40834	5.60816	1.76653	0.748411	2.40262	2.21669	5.66856	1.92627
eanc_s039.g0057.t1	24.0667	35.2689	20.3592	30.6691	286.411	157.771	301.267	114.573	51.7406	27.0423	21.2954	15.8959	50.625	68.7136	40.4942	17.3519
eanc_s039.g0058.t1	25.9631	52.9701	38.1225	42.6123	31.9578	24.5583	20.1378	36.7628	112.05	73.376	47.8505	62.7776	53.8791	37.5584	33.3489	55.4972
eanc_s039.g0059.t1	60.0061	43.0126	90.8045	195.355	1.34506	1.05292	0.545074	0	0.52584	5.65368	0.791499	0	12.6647	10.594	15.9914	5.97509
eanc_s039.g0060.t1	35.9803	22.7389	29.5679	188.78	0.618328	0	0	0	5.43891	6.06434	9.27826	3.85376	9.60625	24.6549	9.72962	6.4091
eanc_s039.g0061.t1	6.0418	4.9804	18.984	12.7437	14.5361	24.3835	22.0899	15.3664	6.08867	1.45475	6.41531	1.94137	10.265	16.1002	8.71357	21.5243
eanc_s039.g0062.t1	26.491	12.1317	30.9473	10.4768	1.13813	0.445467	0.922434	0	12.9033	6.91005	8.03676	3.31028	11.7879	1.68079	7.16356	1.68528
eanc_s039.g0063.t1	49.7464	17.6586	20.8833	26.1691	31.3532	51.6565	27.5246	34.0172	45.0472	63.9589	41.0515	24.4741	56.9336	54.5479	74.0192	89.4906
eanc_s039.g0064.t1	2.85188	1.65944	3.16268	0.530764	1.81626	1.52333	0.630875	4.03692	0.91292	0.363535	0.458045	1.18589	1.46582	1.78816	1.99603	7.17177
eanc_s039.g0065.t1	6.19589	2.35727	6.91177	11.3094	13.5145	3.7508	7.16938	10.0704	4.03456	3.787	6.50663	7.96351	5.55262	5.80599	8.76396	8.36843
eanc_s039.g0066.t1	13.0784	2.50717	12.3501	34.1612	38.5741	31.669	90.3594	20.529	10.1148	5.93187	12.1799	11.3366	20.3747	9.26277	17.1072	18.5751
eanc_s039.g0067.t1	27.9929	29.862	42.9833	31.2585	22.4967	15.4508	27.6078	24.8863	30.1183	24.0861	35.2185	40.4763	18.8841	22.2532	11.1319	19.4843
eanc_s039.g0068.t1	1.08005	4.1548	12.5304	3.41715	5.19706	4.79476	10.8312	4.64869	3.04761	8.32178	13.4342	8.79181	6.02934	6.30445	3.50475	5.22195
eanc_s039.g0069.t1	5.34434	8.96827	5.53598	8.45441	5.80582	6.4706	4.36655	7.89786	4.6164	7.23832	3.64804	4.84511	5.14228	9.80924	7.53564	9.90833
eanc_s039.g0070.t1	19.8695	7.999	15.0775	9.86828	39.0695	16.3642	29.9756	10.8483	20.3962	18.191	12.6167	10.3934	19.3466	11.6099	25.2407	9.70078
eanc_s039.g0071.t1	31.04	21.5218	20.614	24.7811	34.6978	39.6887	22.0005	19.7506	30.8716	19.4878	17.6896	24.2355	30.4172	25.179	19.1408	31.4472
eanc_s039.g0072.t1	19.6074	7.37253	10.9748	9.25088	24.8284	11.245	13.7986	11.71	14.5596	8.19977	14.4015	7.29508	17.0322	20.1665	13.0228	15.4936
eanc_s039.g0073.t1	89.9436	76.2946	41.9875	69.8286	72.1869	62.638	41.6485	32.3149	74.9047	109.369	62.4214	54.9041	104.027	106.425	151.452	163.051
eanc_s039.g0074.t1	5.2299	7.10069	4.01528	8.76005	5.39261	8.38065	2.12103	7.40309	4.46441	5.33333	2.79994	4.7449	6.72023	7.2611	5.98975	13.8565
eanc_s039.g0075.t1	11.5739	9.08633	19.1823	21.7966	9.3767	6.67284	9.67227	18.4382	4.33223	17.1187	6.52091	12.7507	12.0393	15.5259	13.7113	13.4637
eanc_s039.g0076.t1	10.2799	7.11104	4.58707	9.09773	34.4306	47.7834	39.4701	36.4968	7.08515	6.85442	11.646	3.37247	38.0022	35.0291	66.3276	30.4032
eanc_s039.g0077.t1	23.1368	13.9374	21.9386	17.5966	23.3978	27.7433	30.6763	19.0637	5.38069	2.24978	4.45448	18.3	13.9311	21.3421	8.18164	25.1355
eanc_s039.g0078.t1	9.15103	6.93179	5.38008	7.4338	7.7781	14.2986	2.94531	3.33872	7.85118	7.77142	3.82668	2.94043	5.22257	4.70765	4.14659	5.28667
eanc_s039.g0079.t1	13.5389	2.8294	14.933	6.33479	12.0922	17.5464	20.079	5.37216	4.38142	3.58129	3.99168	1.71563	10.969	8.42068	9.07543	10.7724
eanc_s039.g0080.t1	7.46036	16.9927	10.819	11.9571	25.6584	21.4523	23.995	18.5518	12.9393	11.8415	12.8651	8.57939	15.7963	28.7742	10.9364	12.7395
eanc_s039.g0081.t1	3.26061	1.19458	4.72855	2.57904	26.8964	40.1354	19.0742	24.4534	11.9388	10.7296	17.6407	3.37595	18.0703	14.6193	17.2425	19.4985
eanc_s039.g0082.t1	2.12245	0	0.307798	0.335758	1.53194	0	0	0.124572	0.51334	0	0	0	1.85454	0	0	0
eanc_s039.g0083.t1	0.181719	1.19836	0	1.14987	0.093686	0	0	0.106656	0	0	0	0	1.72013	0.55342	0	0.83235
eanc_s039.g0084.t1	0	0.187647	0	0.900269	0.11736	0	0	0	0	0	0	0	1.65753	0.173316	0	0
eanc_s039.g0085.t1	0	0.237587	0	0.227974	1.11445	27.2189	1.08389	4.3137	0.087137	0.208194	6.29565	0	6.92559	34.0136	6.07926	11.8816
eanc_s039.g0086.t1	1.62994	0.671798	2.95468	6.44615	1.26049	1.72675	1.5324	1.91331	0.98555	0.883029	1.11259	2.88055	1.48354	2.48197	0.88152	3.42184
eanc_s039.g0087.t1	5.35706	0	0	0	0	0.6486	0.335766	14.1489	1.61959	0	0	81.5917	2.7305	0.815741	0.579453	0.817923
eanc_s039.g0088.t1	5.03405	3.63097	4.56274	6.47038	6.32612	3.99979	2.958	7.01722	2.09265	1.59088	1.71812	14.558	3.20733	3.59322	2.38224	8.88698
eanc_s039.g0089.t1	15.8108	9.96657	35.0676	13.9771	14.3847	17.1721	16.322	14.7385	5.06121	5.71039	22.0081	10.4596	12.867	24.7838	50.2997	20.5901
eanc_s039.g0090.t1	0.357774	0.294921	0.259422	0.282988	0.184452	0.649755	0.336364	0.629961	1.08165	0.646087	0.814053	0.229921	1.30256	0.817194	0.38699	0.955943
eanc_s039.g0091.t1	0	0	0	0	0	0.114244	0	0	0	0	0	0	0	0	0	0
eanc_s039.g0092.t1	0	0	0	4.75097	0.0483858	0.284075	0	9.19906	0.113496	0.0677931	0	3.43786	0.205013	0.142912	0.101516	11.5352
eanc_s039.g0093.t1	0	0.350844	0.308613	0.336647	2.85256	6.82782	3.6013	6.86962	0.128675	1.53719	1.54946	1.09407	4.80359	10.8557	1.84148	9.26012
eanc_s039.g0094.t1	1.59191	5.68641	20.5208	7.27508	2.73572	6.264	50.7196	9.39525	1.17646	4.2163	54.4122	3.63744	3.15544	13.467	32.3335	8.10181
eanc_s039.g0095.t1	21.6812	14.1489	18.0137	24.6519	25.0338	30.3519	12.4567	24.6552	21.7128	21.6973	12.7441	22.4965	19.7338	12.5525	14.6573	39.8272
eanc_s039.g0096.t1	45.1137	32.7699	58.2986	20.8448	39.3784	56.5137	22.5368	27.7893	57.3923	53.237	54.2716	23.9687	24.5557	9.18219	34.3033	33.0761
eanc_s039.g0097.t1	47.1096	52.0603	41.14	40.4097	50.0312	45.9253	22.6883	44.1495	40.5156	29.4858	19.9776	39.4314	35.5177	36.7474	23.8816	55.3666
eanc_s039.g0098.t1	0	0	0.167817	0	0	0.0700533	0	0.203758	0.209912	0.167179	0.10532	0.148734	0.0842609	0	0	0
eanc_s039.g0099.t1	6.60365	20.4372	36.6264	24.3753	12.0055	12.0631	17.9356	21.5552	22.9768	11.4649	30.6836	13.5504	18.4744	10.9377	13.4086	13.0012
eanc_s039.g0100.t1	3.11086	2.3671	3.29678	3.40698	20.2945	28.2483	12.8237	39.4664	4.19607	2.16068	5.3359	0.999589	7.84093	7.19664	22.3895	47.0403
eanc_s039.g0101.t1	70.1261	65.5771	31.2919	65.1338	656.626	509.942	426.224	706.312	116.743	88.7508	96.5231	54.0983	405.872	233.116	536.598	451.697
eanc_s039.g0102.t1	79.0626	6.37427	117.468	17.5845	42.3533	19.919	28.1917	12.7899	4.19229	8.84398	3.23079	1.96705	46.3009	23.983	27.0228	18.2707
eanc_s039.g0103.t1	3.23014	9.83144	2.88268	6.68215	2.04962	1.65459	2.49177	1.31252	1.5024	2.33326	2.71371	0.479038	1.62831	1.70261	1.34381	0.758741
eanc_s039.g0104.t1	3.87071	2.55258	2.24533	6.12322	3.39246	6.09234	4.6095	8.17857	2.80853	2.23678	2.466	3.73124	3.66397	4.42056	3.76812	5.61435
eanc_s039.g0105.t1	26.3849	16.6217	24.1091	21.718	40.311	21.2968	29.7134	11.7719	19.5855	16.5797	20.4019	13.234	14.5262	7.10453	9.7452	5.07654
eanc_s039.g0106.t1	1.70418	1.3379	1.29454	2.18239	5.27158	5.15828	8.85022	7.8113	3.43479	1.46547	2.73276	0.260757	2.42268	1.66822	8.60226	4.15074
eanc_s039.g0107.t1	27.5804	14.1327	19.4581	27.1217	25.0758	26.1726	13.4322	13.672	23.0994	18.5764	11.1941	11.976	26.3244	24.8298	15.1179	19.7747
eanc_s039.g0108.t1	0	0	0	0	0	0.13672	0	0	0	0.326276	0.20555	0	0	0	0	0
eanc_s039.g0109.t1	0	0	0	0	0	0	0	0	0.126993	0.910263	0	0	0	0	0	0
eanc_s039.g0110.t1	0	0	0	0	0	0	0	0	0	0	0	0	0	0	0	0
eanc_s039.g0111.t1	0	1.19494	0.700736	0	0	0	0	0.141801	0	0	0.219887	0	0.175919	0.367893	0	0.184438
eanc_s039.g0112.t1	16.8206	2.03182	4.5587	0	7.84407	1.21295	2.47636	4.55124	9.4833	4.96154	4.73864	2.48884	11.1428	0.872488	14.478	8.17745
eanc_s039.g0113.t1	31.4403	22.6807	25.348	20.6378	25.7151	15.9455	20.7772	18.9651	24.2458	27.0254	23.807	17.4804	47.0029	30.4075	75.5147	63.7303
eanc_s039.g0114.t1	0	0	0	0.454642	0	0	0	0	0.868877	0.207598	0	0	0	0	0	0
eanc_s039.g0115.t1	0	0.247254	0	0.711747	0.386599	0.272369	0	0.616166	15.144	7.36659	9.82771	2.8914	3.82209	11.5327	13.4643	14.0824
eanc_s039.g0116.t1	0.53894	0	0.130262	0.710474	15.3746	73.0817	17.1711	40.647	2.11817	0.454182	16.2685	0.404071	68.0206	56.6259	56.5462	51.9773
eanc_s039.g0117.t1	0.161487	1.86365	0.468378	3.06555	10.8232	36.562	4.65592	19.904	3.12461	1.86638	2.05764	1.24535	19.2841	9.5902	5.24023	3.20528
eanc_s039.g0118.t1	9.26577	20.8014	30.3053	6.86113	33.5408	23.1529	57.2104	22.4476	19.3111	15.6646	39.8328	14.5698	20.9582	21.9145	26.6554	7.22405
eanc_s039.g0119.t1	1.32455	0	0	0	5.08365	0	0	0.0863793	3.0256	0	0	0	3.21488	0	0	0.224704
eanc_s039.g0120.t1	0	0	0	0	0.300638	0	0	0	0.352595	0.210611	0	0	0.212303	0.443981	0	0
eanc_s039.g0121.t1	0.874298	1.17934	1.6137	1.50882	1.22932	1.05855	2.54066	1.35285	0.768944	0.80378	1.59145	1.07265	1.7941	2.60214	1.63347	0.485414
eanc_s039.g0122.t1	2.17022	1.6697	7.55342	0.915506	1.79019	3.59101	10.7912	2.20785	3.23684	2.61273	5.13548	10.3206	3.26582	3.52499	7.51181	1.98811
eanc_s039.g0123.t1	0	0	0	0	0	0	0	0.19198	0	0.157515	0	0	0	0	0	0
eanc_s039.g0124.t1	0.0789041	0.52034	0.343281	0.124821	0.122038	0	0.0989098	0.138933	0.238549	0.0569957	0.143626	0.152122	0.172361	0.0600752	0.170695	0
eanc_s039.g0125.t1	706.409	423.534	441.891	451.523	846.334	1043.34	897.356	912.547	649.123	611.614	764.694	610.192	599.446	544.446	680.741	632.52
eanc_s039.g0126.t1	0.997797	0.548339	0	0.526151	0	0.402691	0.416928	0.390423	0.201108	0.72075	0.302709	0	0.24218	0.253231	0.719519	0.253908
eanc_s039.g0127.t1	13.4381	13.1579	18.3999	13.9204	10.4449	23.7857	21.2063	13.2921	10.8064	10.1011	19.8668	9.16199	9.03987	10.9066	14.6093	16.2474
eanc_s039.g0128.t1	225.663	180.528	146.32	255.553	258.442	212.223	217.03	181.077	260.057	190.875	201.72	270.51	177.553	164.205	146.064	243.788
eanc_s039.g0129.t1	165.632	176.638	149.035	223.97	276.748	232.305	236.064	189.294	402.914	288.643	285.573	281.738	196.185	151.495	156.689	256.227
eanc_s039.g0130.t1	38.709	20.9452	55.2723	42.3936	39.1969	44.1634	44.5421	32.7392	74.2978	74.563	69.738	48.8593	48.5663	32.1924	40.7964	61.0714
eanc_s039.g0131.t1	19.1692	12.4884	17.0382	15.1622	17.7731	17.781	10.7551	14.2451	15.2362	18.76	16.8837	9.73596	22.2877	22.363	58.1905	55.7031
eanc_s039.g0132.t1	11.064	6.77507	11.0023	9.50135	6.68193	3.63594	6.34019	10.5755	6.68988	3.1929	3.16475	9.14168	7.82599	5.77629	9.57396	13.2727
eanc_s039.g0133.t1	235.017	213.166	131.77	157.365	125.438	169.124	45.8169	145.963	165.604	151.334	94.2597	122.597	261.119	146.476	103.989	100.021
eanc_s039.g0134.t1	1.78966	0	0	0	0.922672	0	0.560856	3.67641	2.70532	0.646375	0	0.575059	0	0	0.967905	2.04936
eanc_s039.g0135.t1	88.3593	11.5029	36.1367	24.8944	109.466	34.8132	79.1745	62.3901	204.169	64.9817	125.298	27.716	156.409	33.8681	149.281	87.4123
eanc_s039.g0136.t1	30.1911	49.3763	9.90602	18.4105	40.9522	20.1866	8.40582	15.0496	37.8999	41.3268	9.47816	13.3206	42.8932	20.3752	6.49289	18.5268
eanc_s039.g0137.t1	17.6188	28.8331	15.8832	15.1339	41.7509	30.4465	27.9155	29.3477	25.8831	20.1567	16.7662	22.9091	24.0499	20.1675	13.2818	28.0985
eanc_s039.g0138.t1	44.025	42.5893	30.3572	22.9463	15.9819	9.54457	9.82121	9.76633	4.06266	2.64571	2.34009	3.49174	9.99671	11.6533	6.84785	2.49984
eanc_s039.g0139.t1	86.5266	53.3532	70.1979	37.9619	24.2488	7.88614	11.4309	7.163	4.39444	1.18862	2.24645	1.40997	10.1845	4.90698	10.086	2.19834
eanc_s039.g0140.t1	217.091	80.5391	115.303	48.4973	27.3702	19.464	22.8079	29.8427	20.1946	5.76123	9.75429	5.44594	25.9524	10.2474	21.8373	4.18602
eanc_s039.g0141.t1	212.754	84.0965	124.304	81.7151	77.1469	28.5342	44.7193	43.2028	16.3	5.24709	7.93343	7.78028	36.6721	17.6979	36.3176	8.74938
eanc_s039.g0142.t1	47.3699	47.8839	27.704	31.7248	14.0381	7.74469	6.50149	6.18965	2.03842	0.561962	0.944077	0.111102	13.2807	5.26511	11.407	2.96955
eanc_s039.g0143.t1	13.7806	14.1364	7.10564	9.68887	8.52557	8.7131	3.55088	7.1895	0.740665	0	1.951	0	10.9262	5.71236	12.0903	6.77966
eanc_s039.g0144.t1	0	0	0.537016	0	0	0	0.464192	0	0	0	1.01108	0	0	0.845815	0.400543	0.282692
eanc_s039.g0145.t1	0	0	0	0	0	0.0950841	0	0.36875	0.0949719	0	1.00067	0.302817	4.23162	6.21851	2.37852	5.15598
eanc_s039.g0146.t1	14.6202	32.6213	26.3035	23.8238	25.2195	46.5821	35.4139	49.0341	51.8445	53.7566	52.0246	26.1381	42.1021	32.5571	41.3781	36.1687
eanc_s039.g0147.t1	11.0806	5.7966	5.56241	6.06769	10.1071	13.9962	4.8081	16.3839	9.53456	12.1599	7.27272	7.25786	8.61137	9.32878	11.294	18.4635
eanc_s039.g0148.t1	26.1343	17.5186	19.5748	23.6245	33.018	29.5556	14.9403	23.767	33.1674	26.9685	25.354	28.7916	19.4478	16.1807	17.396	30.694
eanc_s039.g0149.t1	11.2724	7.96465	10.5089	8.91609	3.73599	8.77365	4.03726	10.3967	11.6844	2.90804	8.06092	11.3836	4.10396	4.29122	2.61276	14.7521
eanc_s039.g0150.t1	72.1846	71.2863	114.874	52.9501	43.6019	32.1608	34.791	28.2447	48.6885	53.9488	45.3161	33.7584	43.1935	29.3841	29.7629	32.6454
eanc_s039.g0151.t1	5.76028	5.34188	4.52486	7.40383	5.44453	7.41008	2.78301	7.88869	3.62811	4.07421	3.16741	5.93833	4.45647	6.03034	4.5432	7.6039
eanc_s039.g0152.t1	28.6111	23.711	34.6136	38.726	43.5419	42.3282	42.5781	46.1573	33.212	40.3393	33.5594	21.6315	31.0825	22.0166	46.5041	40.8806
eanc_s039.g0153.t1	8.82189	9.80152	12.2373	9.10153	13.9412	16.2537	13.7031	13.0571	8.34918	6.92654	9.77454	11.0922	12.8472	16.3538	8.50509	12.7373
eanc_s039.g0154.t1	0	0	0.29104	0	2.17279	23.3263	27.9246	22.0267	0.121348	0.724831	3.10511	0.773831	3.36101	33.0045	11.5051	14.8611
eanc_s039.g0155.t1	167.17	208.328	182.117	185.664	137.755	123.389	99.0624	96.4387	128.211	76.0173	84.386	183.029	121.353	122.421	82.9402	158.587
eanc_s039.g0156.t1	1.37933	3.89834	2.28607	9.03978	4.46991	11.8094	3.95212	4.51045	9.17422	37.2919	6.45621	51.0325	2.7261	5.40093	1.91825	2.70769
eanc_s039.g0157.t1	8.79134	5.08555	13.1966	11.2235	3.49871	5.32201	2.70675	8.32822	2.79775	3.89934	2.66709	7.33471	7.86133	6.69346	3.33658	9.30171
eanc_s039.g0158.t1	1.40905	2.32302	2.62723	2.86589	2.2831	7.55509	2.77562	3.42618	2.67767	1.74482	2.74804	0.776157	4.3971	5.36403	2.83049	3.99536
eanc_s039.g0159.t1	22.3798	19.7556	38.333	16.1685	33.4531	28.8035	54.5498	16.68	23.5479	13.146	25.6612	9.85413	24.8927	18.1127	41.3622	26.2872
eanc_s039.g0160.t1	20.5615	48.4978	21.4658	34.4408	50.252	67.1173	37.2859	37.3838	21.2604	29.0706	22.8427	24.6457	32.2352	45.16	31.9238	39.0931
eanc_s039.g0161.t1	9.36241	14.2418	11.8584	33.5854	12.7363	19.5233	23.4062	17.5582	9.82793	7.88314	19.7559	11.8164	16.5978	20.7925	23.1022	18.924
eanc_s039.g0162.t1	274.069	9.50269	104.568	32.3606	125.333	31.609	50.0815	32.5034	113.781	6.77593	33.1214	12.5651	216.35	13.3375	47.432	15.0125
eanc_s039.g0163.t1	21.7145	8.59188	28.6113	10.796	10.6193	5.63369	12.8323	10.3415	10.8039	2.86816	7.79228	7.5754	17.3472	8.21913	10.4688	6.72551
eanc_s039.g0164.t1	18.4368	16.3669	23.8577	21.5378	1.68169	3.09075	1.6889	4.66137	0.771776	1.22932	3.74321	2.0051	19.7239	25.5909	16.7209	43.5234
eanc_s039.g0165.t1	13.8445	13.3144	15.8946	16.4259	25.4278	33.175	20.6087	15.7436	14.4751	18.5426	13.1254	9.63854	17.6414	15.1524	14.0391	17.1746
eanc_s039.g0166.t1	6.62566	7.1366	7.04627	4.3323	5.69316	8.71717	4.20815	8.60716	5.07456	4.59455	4.50256	7.0398	9.58455	7.33145	6.59338	11.0603
eanc_s039.g0167.t1	218.26	104.55	125.073	92.294	263.545	360.665	188.16	158.009	151.578	115.436	147.152	85.4057	247.342	154.085	148.044	251.326
eanc_s039.g0168.t1	0	0	0	0	0	0.100631	0.104189	2.43913	0	0	0	47.004	0.24208	0	0.179805	0.126902
eanc_s039.g0169.t1	405.167	502.622	441.287	483.682	646.097	697.132	604.083	664.139	538.094	507.357	570.224	447.12	514.881	536.788	526.35	667.748
eanc_s039.g0170.t1	0.413779	1.13696	0.400043	0.218191	4.97761	2.58839	17.8084	7.2048	24.3522	53.7006	16.3191	21.9822	11.5495	22.2628	9.24976	12.6353
eanc_s039.g0171.t1	229.882	448.363	227.707	223.228	397.481	506.797	351.525	501.748	350.445	383.599	343.256	531.572	408.94	619.424	310.54	329.637
eanc_s039.g0172.t1	37.3201	28.4081	19.9909	20.6101	34.4077	54.2423	24.3395	38.4804	18.2966	17.2433	14.7646	23.1733	43.9443	29.6943	23.7297	47.099
eanc_s039.g0173.t1	19.3218	9.99368	11.2632	15.5826	14.9422	25.2284	13.5351	16.2325	25.8859	14.9148	15.5165	24.2254	17.2415	11.8265	10.04	22.8486
eanc_s039.g0174.t1	349.631	309.767	286.477	452.366	461.992	456.53	533.691	407.675	364.145	300.511	411.222	166.866	394.171	308.68	416.657	513.44
eanc_s039.g0175.t1	9.84065	9.27073	10.6013	12.0091	11.7413	7.65929	10.3972	14.6869	14.1105	14.8259	12.5388	16.8039	8.80323	9.41898	8.5154	9.01489
eanc_s039.g0176.t1	462.705	629.817	473.294	696.023	382.19	306.424	330.468	387.936	216.255	195.543	225.698	456.297	227.808	418.485	190.934	413.319
eanc_s039.g0177.t1	3.3664	3.0525	1.95278	15.4437	0.52067	0.917062	0.63299	9.58278	0.407102	0.243169	1.22555	5.19216	4.16709	6.40769	3.6413	24.6713
eanc_s039.g0178.t1	0.252216	0	0	0	0.130031	0	0	0.148032	0	1.09312	0	0	0	0.192029	0	0.192543
eanc_s039.g0179.t1	54.9084	70.8928	38.3751	53.7217	50.7049	68.2152	40.4965	67.6902	44.4009	66.1044	41.5446	52.7174	42.7109	69.5081	51.7596	83.4982
eanc_s039.g0180.t1	2.87369	25.3785	9.22569	2.52629	24.7578	35.6215	10.369	3.00937	17.9919	27.2346	27.7898	0.583844	10.6192	19.6756	28.4719	6.7569
eanc_s039.g0181.t1	2.7066	0.991607	1.30837	1.90296	3.56603	1.45644	1.88491	3.88319	7.09176	0.651696	3.8319	1.93265	2.84671	0.686908	2.60233	2.5254
eanc_s039.g0182.t1	0.215837	0	0.313007	0.853599	3.89465	2.65268	6.69638	11.3379	3.27722	7.07805	6.68062	5.34678	0.785802	0.739491	3.26858	1.56532
eanc_s039.g0183.t1	0.101511	0	0	0	0.157003	0	0	0.0595795	0.122758	0.591956	0.0923882	0.391412	0.0739146	0.154575	0	0
eanc_s039.g0184.t1	121.868	91.2835	98.8177	90.1858	165.739	190.848	105.139	102.685	309.067	299.506	280.147	137.327	124.898	79.0426	154.973	122.825
eanc_s039.g0185.t1	54.1505	21.278	36.6198	21.7485	59.0834	55.0314	31.3022	40.1808	89.9142	40.5338	50.5609	28.669	42.6982	21.7892	34.2937	41.553
eanc_s039.g0186.t1	3.33857	3.2227	3.80311	6.68978	9.29956	5.75272	5.19795	12.8986	72.497	59.7374	58.1814	11.4614	2.04342	2.11455	3.98802	12.2263
eanc_s039.g0187.t1	3.39407	0.405481	4.35142	4.27981	1.36944	0.655112	0.709104	7.07331	0.505625	0.568506	0.85061	0.252891	2.25648	0.26216	1.86222	3.83026
eanc_s039.g0188.t1	523.315	597.568	624.133	719.28	503.106	500.299	666.752	661.29	351.439	311.959	461.971	765.416	383.131	639.021	391.285	676.751
eanc_s039.g0189.t1	21.3149	13.551	28.4866	20.055	11.0609	9.3613	10.2162	14.7998	7.32858	5.73601	8.74875	19.5173	12.9844	14.4254	6.02759	14.464
eanc_s039.g0190.t1	9.63171	6.12487	8.5803	9.35972	13.1236	25.4054	9.05533	19.0591	24.377	31.2088	21.5396	11.5837	11.5218	7.64757	12.0554	23.5293
eanc_s039.g0191.t1	0	0	0	0	0.124633	0	0	0.993206	0	0	0	9.47672	0.176025	0.184057	0	0
eanc_s039.g0192.t1	0	0	0	0	0	0	0.208983	0.391395	0	0	0	16.0706	0	0	0	0
eanc_s039.g0193.t1	0.269289	0	0.390524	0	0	0	0.168783	0	0.162827	0.194519	0	0	0	0	0.58256	0.205577
eanc_s039.g0194.t1	9.59807	10.1199	11.0058	7.41522	14.9026	27.1601	11.472	22.9116	9.91997	12.0926	17.0647	12.2646	11.7022	12.3211	19.3151	20.5333
eanc_s039.g0195.t1	12.9538	10.5031	9.23883	11.7577	23.6481	22.6256	6.38878	20.316	14.5095	12.2716	7.34438	12.8282	17.0089	14.0664	5.28306	24.6414
eanc_s039.g0196.t1	4.71052	2.96935	29.5349	5.04089	16.5712	12.6645	39.2499	28.3792	1.00526	1.00077	1.00875	0.0890351	24.514	12.6581	16.934	3.27874
eanc_s039.g0197.t1	0.609373	1.6744	3.24029	0.642659	1.15194	0.24593	2.80088	1.19219	0.24564	0	0.18487	0	3.40179	0.463958	2.85625	0
eanc_s039.g0198.t1	2.43369	1.82377	2.88764	2.44996	0.114064	0.669673	0.554679	1.16869	0.401329	2.39721	1.00681	0.710908	0.161098	2.86363	0.717934	1.52009
eanc_s039.g0199.t1	0.484364	1.59709	0	0.766233	0	0.293219	0	0	0	0	0	0	0.176344	1.29073	0	0.554649
eanc_s039.g0200.t1	1.82921	0.70958	0.156042	0.170217	0.221896	0.195414	1.61858	0.252614	129.276	89.1497	124.666	79.1062	1.17523	0.0819237	0.581936	0.739285
eanc_s039.g0201.t1	15.1815	13.1547	8.60169	14.0746	10.3024	13.3795	6.72712	11.9358	5.20887	5.66163	4.69141	7.75966	10.7972	7.63413	6.56849	11.1045
eanc_s039.g0202.t1	626.846	600.193	382.677	917.541	549.429	347.708	461.655	284.042	412.457	384.196	223.982	583.706	369.442	413.373	235.002	375.746
eanc_s039.g0203.t1	13.4576	16.0563	6.16302	17.6475	35.2384	24.3332	14.206	29.7238	20.4501	40.5467	8.86381	32.6593	14.9565	12.5381	8.04441	27.171
eanc_s039.g0204.t1	0.744864	0.982415	0.648123	1.88532	0.230411	0.992019	0	1.48642	0.270231	2.47501	0.677925	2.10621	0	1.70135	0.483414	0.34118
eanc_s039.g0205.t1	223.559	364.333	214.801	244.024	252.059	499.876	238.793	149.578	417.03	1944.74	803.975	768.369	243.242	725.935	570.814	228.113
eanc_s039.g0206.t1	12.0329	16.664	13.9602	15.609	8.06474	7.86712	8.06984	6.28559	9.16748	39.635	11.8277	32.5555	9.28743	16.674	8.59027	16.1674
eanc_s039.g0207.t1	3.40904	4.21523	4.06098	6.1633	6.08865	5.52784	4.50232	3.28712	41.0786	75.2819	49.532	45.5374	49.7342	44.4023	74.407	19.6116
eanc_s039.g0208.t1	134.431	111.369	106.736	144.609	92.6108	85.7544	50.8704	64.6002	114.916	130.97	87.48	111.445	45.8836	45.8023	34.171	57.5984
eanc_s039.g0209.t1	10.9593	7.34972	10.2363	13.2231	13.2156	12.1444	4.88979	15.2631	6.40197	10.7341	9.97443	8.59478	8.38573	8.20267	9.04139	17.8672
eanc_s039.g0210.t1	13.3927	8.58658	14.5666	7.65062	8.63082	5.405	10.7259	5.89539	2.92425	4.03086	7.1103	5.97689	8.1265	5.66487	9.25515	8.52003
eanc_s039.g0211.t1	3.41241	1.04183	3.48241	1.79941	7.94937	6.8859	7.84228	7.41791	4.96728	10.4988	5.17624	1.38076	10.8592	8.4679	6.28849	8.10461
eanc_s039.g0212.t1	89.7742	65.4134	89.5062	104.928	165.195	144.965	134.39	129.14	134.737	103.64	158.124	67.3514	212.297	142.653	169.284	191.835
eanc_s039.g0213.t1	31.8974	21.6661	32.3804	21.7986	71.7413	145.748	53.3197	47.7731	56.7036	61.6574	83.9419	31.2258	46.7091	27.3943	58.3777	99.3697
eanc_s039.g0214.t1	3.11011	1.89906	3.67505	7.4711	6.19792	4.81297	5.79391	6.42638	7.94006	5.74104	6.19924	9.63622	3.62597	1.40322	2.24272	4.02791
eanc_s039.g0215.t1	8.84536	3.91059	7.90245	6.35013	11.0207	11.6173	6.40425	10.9862	5.73696	2.50445	2.49096	6.18113	4.91536	4.16859	4.34195	16.4365
eanc_s039.g0216.t1	13.8793	13.2327	12.35	18.8645	9.0853	8.86064	6.75556	19.0339	4.29856	3.80966	5.42665	13.0112	7.18076	10.1257	6.69744	18.9075
eanc_s039.g0217.t1	20.089	13.7253	22.5716	18.3233	54.3975	71.5432	48.7768	64.1588	15.4299	14.2496	36.2378	24.7734	51.2628	34.8619	61.469	81.516
eanc_s039.g0218.t1	3.31072	5.45821	7.88772	4.11506	1.21919	1.28842	0.296438	1.38797	0.428967	0.683278	0.645684	0.607891	1.03315	1.44039	0.511583	0.541591
eanc_s039.g0219.t1	8.5958	10.2621	6.87761	8.6746	5.57772	8.07461	5.94495	14.8744	4.74944	5.03152	6.06981	8.5718	8.52518	9.36553	6.89316	10.8614
eanc_s039.g0220.t1	5.81793	5.07797	2.48153	8.12083	15.8795	16.3669	18.4471	12.4536	4.96637	6.92182	5.91804	6.15813	14.7025	13.8099	12.5861	13.3243
eanc_s039.g0221.t1	1.16759	0.427764	0.376275	1.02614	6.35398	11.6233	3.98431	6.62446	1.17665	0.655975	1.06266	0.250115	5.47889	2.76567	2.66619	6.73459
eanc_s039.g0222.t1	35.8317	41.5705	59.9823	56.1587	55.9329	72.4386	97.8046	58.4833	21.7327	18.4534	22.345	18.9049	49.8461	46.5633	61.2469	35.1214
eanc_s039.g0223.t1	20.2825	7.69969	14.5133	18.787	10.4567	8.72412	5.18536	5.71721	1.37162	0.674711	2.91469	0.343011	13.0197	8.63559	12.8457	17.5211
eanc_s039.g0224.t1	46.532	25.5716	47.0039	19.968	44.7259	19.2327	25.6786	16.0726	20.5036	12.6721	16.2586	6.80563	23.9122	18.8135	32.8603	30.4598
eanc_s039.g0225.t1	2.01015	2.07127	0.364392	0.397492	2.33178	0.760554	0.787443	0	2.27897	1.99653	1.37213	0.322954	15.0028	6.5045	10.0562	8.82375
eanc_s039.g0226.t1	0	0	0	0	0	1.61076	0	0.937015	0	0	2.42167	0.341989	13.9496	3.64653	12.0879	13.0001
eanc_s039.g0227.t1	3.35639	7.81201	6.87169	11.8685	12.1128	28.5655	25.7393	30.4764	3.5814	5.98984	28.7507	2.79137	147.068	82.3758	219.11	130.677
eanc_s039.g0228.t1	0.612936	0.505258	0.666662	0	1.10601	1.85526	0.864386	1.07925	0.370615	0	0.557853	0	6.35987	1.63335	0.662989	1.05282
eanc_s039.g0229.t1	0	0	0	0	2.62572	2.91185	1.59607	0.664269	0	0	0.257516	0	1.03012	0.861698	0.918147	1.94401
eanc_s039.g0230.t1	0	3.7255	0	0.71495	0.233003	0.273594	0	0.795778	0	0	0	0	0	0	0.488852	0
eanc_s039.g0231.t1	1.63769	0.899991	0.39583	1.29536	1.12576	1.15664	0	2.08261	0.165039	0.197162	0.248419	0.526226	0.993729	0	1.18095	3.54229
eanc_s039.g0232.t1	3.58427	2.53251	3.7128	4.32007	1.93589	5.9928	3.10234	1.703	2.27045	4.93156	2.79614	2.30341	4.47406	5.06806	10.154	8.72995
eanc_s039.g0233.t1	1.48342	0.802901	0	1.15562	0.500525	2.35855	0.152621	3.14421	0.441706	0.175892	0.664859	0.938915	1.30461	0.556187	0	3.26742
eanc_s039.g0234.t1	2.41935	2.04127	2.69335	0.979338	2.23832	0.749538	3.88019	1.81676	4.49192	2.23592	3.38064	3.18276	1.64173	0.471345	1.33926	1.61773
eanc_s039.g0235.t1	6.4763	0.410659	0.722458	2.36425	0.770514	0	0	0	1.2049	0	0	0.160075	4.35294	0	0	0
eanc_s039.g0236.t1	4.00002	0.732736	0.644538	1.05463	3.20792	0.403582	1.53212	0.913002	0.80621	0.321042	0.202253	0.142811	3.55984	0.338388	4.80741	1.18753
eanc_s039.g0237.t1	2.34882	0	0.926397	2.90666	3.16078	0.626972	3.15011	2.63028	4.10884	0	1.39636	1.05131	6.9049	0.8846	7.51986	3.10649
eanc_s039.g0238.t1	0.249243	0	0	0	0.128499	0.226326	0	0.146288	0.226059	0.180039	0	0.160175	0.0907425	0.189766	0	0.0951368
eanc_s039.g0239.t1	0.408451	0	0	0	0	0	0	0	0	0	0	0	0.297412	0.103661	0.147269	0
eanc_s039.g0240.t1	84.398	57.8428	70.3415	56.5253	50.5971	56.3773	49.4528	36.0603	14.9576	23.5915	15.3038	20.6769	33.9056	37.6685	32.1789	68.9968
eanc_s039.g0241.t1	0	0	0	0.566985	0	0	0	0	0	0.776687	0	0.115166	0	0	0	0.273614
eanc_s039.g0242.t1	16.4211	11.5392	11.7118	19.1635	18.875	28.6818	14.0043	46.3731	13.9984	19.5426	17.518	12.975	21.3657	13.7323	31.7389	64.0158
eanc_s039.g0243.t1	34.5279	17.7427	31.214	29.0839	31.672	26.6027	20.2359	28.4242	12.2011	7.77381	11.4273	41.2085	16.3256	15.7048	16.0061	29.4397
eanc_s039.g0244.t1	3.0922	1.69932	3.58745	1.95667	3.29468	2.99508	0.775242	1.33092	3.36548	1.04236	1.31334	3.70941	3.00209	0.627815	1.1149	4.56383
eanc_s039.g0245.t1	0	0.421907	1.11337	0.809669	0	0.15492	0.160398	1.35181	0	0.184855	1.63039	21.2153	0	0.389685	0.276809	1.56291
eanc_s039.g0246.t1	0.273878	0.451529	2.38308	1.29978	0.423599	0.331595	0.343319	0.96448	0.496806	0.593501	0.997062	0.176007	0.398846	0.208523	0	0.627241
eanc_s039.g0247.t1	39.0006	97.054	80.036	79.1577	38.6964	37.4193	50.7339	38.8707	23.137	22.8563	30.8076	59.1121	32.6846	68.9122	30.2462	42.132
eanc_s039.g0248.t1	62.9408	80.8797	29.7802	41.7088	36.6052	24.1759	15.6345	21.5539	15.8366	18.643	14.4084	23.1636	52.686	60.5193	44.1289	76.7307
eanc_s039.g0249.t1	2.58726	2.31047	2.50137	3.2402	3.94605	8.81014	2.7027	23.3474	6.51833	9.50016	6.27933	4.29528	5.18072	4.84257	8.86203	23.8661
eanc_s039.g0250.t1	21.4252	2.27888	15.0343	22.5955	23.9921	9.06516	10.8296	17.578	9.05446	2.99541	7.54829	18.0623	10.7359	6.66532	4.98382	23.2151
eanc_s039.g0251.t1	0	0	2.42181	0	0.717843	1.22156	1.18595	0	0	0.659134	0.617983	0.851639	0.287721	3.09589	0.498785	1.71245
eanc_s039.g0252.t1	6.61994	14.2721	7.77759	12.4287	3.61675	6.55435	1.96763	3.15958	2.11136	1.45363	1.87113	0.449083	3.91915	5.57117	4.23487	6.12304
eanc_s039.g0253.t1	66.6239	41.0099	39.2379	61.4419	20.324	24.0407	29.1759	24.1621	53.3901	80.699	41.5718	77.7783	28.7046	27.024	22.1858	32.0935
eanc_s039.g0254.t1	20.611	16.9901	14.7509	27.1004	20.4932	21.5516	17.6998	20.8165	8.41624	4.15708	12.3028	5.59064	21.6346	19.0552	23.0328	29.3234
eanc_s039.g0255.t1	43.4179	25.5183	50.4099	35.276	86.0885	84.6484	73.1713	57.5103	55.0438	63.9569	55.1553	19.7255	127.986	57.6252	177.071	100.738
eanc_s039.g0256.t1	17.0208	11.446	13.6409	14.1715	28.8656	18.0317	28.2144	31.2843	17.875	6.63273	8.76473	5.1813	36.8546	9.20778	23.9824	14.8744
eanc_s039.g0257.t1	0	0	0	0	3.57682	0	0.255789	0	2.96115	0	3.15715	0.655667	84.2448	25.479	69.3048	36.9187
eanc_s039.g0258.t1	0	40.3132	1.30131	7.80736	31.2271	32.1856	44.8531	146.545	26.0436	93.6619	97.7985	549.85	5.39403	35.014	10.434	27.9149
eanc_s039.g0259.t1	6.68664	1.4379	21.502	3.21934	0.74942	0	2.36883	0.170633	0.351575	0	0	0.186832	0.211689	0.221348	0.314464	0.22194
eanc_s039.g0260.t1	12.1847	10.9573	9.40888	24.2821	5.87399	6.32251	7.43869	24.241	4.59276	3.08625	5.1848	15.1524	12.2138	9.51805	9.92761	26.456
eanc_s039.g0261.t1	15.9817	20.5516	23.6402	14.6636	12.3592	12.1903	7.01182	16.3214	5.02497	7.85008	4.94545	9.65432	15.1281	13.8715	10.3721	10.2484
eanc_s039.g0262.t1	45.6703	29.8098	33.3618	33.9751	20.3945	47.7406	12.3438	65.5181	23.3545	33.9093	25.3413	23.2943	35.8507	21.5871	32.9638	92.9949
eanc_s039.g0263.t1	430.198	877.985	537.095	370.974	669.661	653.029	555.056	519.092	519.823	473.968	522.54	570.449	728.406	867.048	446.585	282.91
eanc_s039.g0264.t1	14.7026	7.01268	10.3257	11.5562	22.2157	32.5793	11.6494	33.1064	15.5995	14.8952	16.2428	9.0326	14.6782	13.6583	18.4038	39.1078
eanc_s039.g0265.t1	35.568	27.5178	35.732	24.5183	32.9867	28.8695	23.9121	41.4018	27.0332	22.5346	25.1377	23.8792	52.8102	38.1244	39.5472	45.9627
eanc_s039.g0266.t1	1.16932	6.55453	3.05236	1.8498	2.29084	2.12362	0.87948	3.70606	1.27267	0.16893	2.12848	0.150292	3.57604	2.49281	4.30036	0.714135
eanc_s039.g0267.t1	47.4859	21.4216	28.1567	25.8215	76.4041	100.968	39.6469	91.4056	40.2662	46.5308	46.4716	9.39023	101.239	70.1286	177.429	247.802
eanc_s039.g0268.t1	1141.66	2051.94	2571.31	1461.97	68.715	35.4616	160.252	82.5152	60.3387	104.639	172.362	45.4399	139.804	226.463	141.633	89.1227
eanc_s039.g0269.t1	1.10928	1.82881	1.93041	1.7548	2.17319	2.68609	0.556211	0.91149	0.939021	0.160255	1.2115	0	2.42314	10.8105	3.35961	1.86302
eanc_s039.g0270.t1	0.50066	1.65082	2.54121	1.18802	0	0.151542	0.6276	0.440777	0.90818	0	1.82267	0	0.364553	0.571781	1.08309	0.191103
eanc_s039.g0271.t1	2.89832	1.19458	3.67776	5.15808	4.8563	3.72843	14.3056	4.67803	3.94309	3.14037	11.8703	1.86259	8.17779	6.62008	20.7694	12.7224
eanc_s039.g0272.t1	19.0334	13.4483	12.8733	13.1571	16.6982	26.2397	13.4333	25.5811	19.3906	15.2505	16.6678	12.6942	15.1401	11.3252	15.484	36.5696
eanc_s039.g0273.t1	4.44262	3.66216	3.82536	10.5419	4.86714	2.52134	6.78725	2.36304	0.0839454	0	0	0	0.20218	0.84562	1.80203	1.48379
eanc_s039.g0274.t1	1.22821	0.506223	4.89819	2.91444	0.949819	2.13763	11.2585	0.9912	0.185662	0.776292	14.6716	3.45321	1.78864	0.701344	10.7942	2.46127
eanc_s039.g0275.t1	0.279791	0	0	0	0	0	0	0	0.845885	0.404209	2.80111	0	0	0.213024	0.302639	0.213594
eanc_s039.g0276.t1	8.87074	8.20412	9.72672	8.89895	5.35418	6.54887	4.06825	5.07949	4.18633	4.84485	2.75682	5.97882	4.41115	6.91864	5.14861	10.5709
eanc_s039.g0277.t1	11.5544	9.09167	14.8522	16.6167	13.9447	16.215	6.74824	16.4917	6.35132	11.1916	4.78003	24.1326	10.8991	11.1964	7.95327	25.0589
eanc_s039.g0278.t1	50.1145	24.9288	48.5552	44.0813	62.5874	49.0373	45.897	54.77	33.5673	31.8308	33.4217	35.8151	49.0736	36.3465	36.2158	53.5937
eanc_s039.g0279.t1	0	0.134169	0.236039	0.12874	3.73414	6.1092	2.85642	2.24495	0.738115	0.293926	0.148136	0.0522993	0.948119	0.49569	0.792243	1.11829
eanc_s039.g0280.t1	0.120546	0	0.349632	0.381392	2.98311	8.24616	4.98662	7.99494	0.291555	0.609528	0.548564	0.232405	0.263325	0.18356	0.26078	0.460128
eanc_s039.g0281.t1	113.659	30.7938	114.112	61.6101	23.7668	27.426	33.6264	13.7617	5.76708	6.02835	9.40404	2.80932	31.5414	30.8626	32.6694	54.9125
eanc_s039.g0282.t1	76.5091	26.0729	76.242	78.4345	46.0555	28.4625	50.3649	44.1527	58.9254	37.6671	53.2948	80.2073	28.9442	17.5731	35.5994	39.8085
eanc_s039.g0283.t1	14.9583	4.43897	10.8463	6.62566	9.56267	12.4963	4.50021	11.94	8.32104	8.644	4.90105	6.34449	13.288	14.5777	6.14832	15.5306
eanc_s039.g0284.t1	4.96433	5.45629	6.23938	7.32971	2.55939	1.2021	2.28177	2.13671	1.80102	0.956251	2.71092	0.63806	1.4459	2.77177	3.57981	2.27388
eanc_s039.g0285.t1	17.5873	8.99855	8.7949	11.9923	13.7572	15.4196	9.31275	9.25465	5.68383	5.2413	3.86371	7.01529	11.2606	9.23481	4.2639	19.6764
eanc_s039.g0286.t1	8.11046	6.85707	5.73011	4.60573	7.29063	10.8268	3.51929	9.03227	2.38914	4.0559	2.08199	6.81588	4.84561	7.2834	4.49886	13.3357
eanc_s039.g0287.t1	3.01442	1.95239	4.52765	2.38431	2.69781	1.10892	1.95683	1.75806	1.43211	0.544361	0.391932	1.03779	2.27333	0.983611	1.97964	3.61277
eanc_s039.g0288.t1	0	0	0.620513	0	0	0	2.01138	0	0	0	0.194714	0	0	0	1.61988	0
eanc_s039.g0289.t1	0.150762	0	0.218635	0	0	0	0.188986	0.0884861	0	0	0	0	0	0	0	0
eanc_s039.g0290.t1	14.2935	16.04	25.6058	14.4409	8.73145	11.4887	15.2059	17.6255	7.26272	11.7998	18.8029	12.2733	15.2181	21.1251	26.2413	30.1678
eanc_s039.g0291.t1	10.9434	12.887	9.78462	12.4957	12.302	27.2962	12.7382	40.2282	20.0002	33.5809	27.4086	14.7529	25.4629	26.1862	27.5902	47.9899
eanc_s039.g0292.t1	12.208	13.8651	20.4581	15.4499	7.41283	4.43422	12.7528	10.6682	9.18605	7.25066	16.296	12.204	13.0375	16.111	18.1935	14.0831
eanc_s039.g0293.t1	5.58365	6.80404	7.04123	6.52872	4.25544	4.18847	6.39071	5.70004	2.93581	1.84129	3.86663	4.36837	4.50763	7.11617	5.64572	7.87652
eanc_s039.g0294.t1	52.978	44.3549	89.5478	125.806	50.5323	43.5524	61.879	71.5093	62.132	67.0336	79.9302	125.216	52.0383	51.6155	50.638	45.6915
eanc_s039.g0296.t1	1.3304	1.8278	1.28623	0.701534	0.457262	1.74499	1.25078	0.390423	20.1108	16.4972	21.1896	8.26473	0.968722	0	0.479679	0.846361
eanc_s039.g0295.t1	2.09126	1.53445	0.809418	2.8756	2.16572	1.35063	0.466126	3.49195	3.44723	0.5372	0.846073	1.55471	3.21444	3.37512	0.451683	1.98709
eanc_s039.g0297.t1	2.26529	1.69757	1.49324	4.56087	3.18513	0.997335	3.87224	4.23042	9.83706	6.84276	9.55884	2.38218	3.59882	3.44944	2.00477	3.30146
eanc_s039.g0298.t1	2.68749	0.369227	1.62392	1.06286	1.8474	2.03365	0.14037	1.70881	0.270834	0.323548	0.815323	1.00748	0.489221	1.1936	1.45348	3.07747
eanc_s039.g0299.t1	124.372	112.893	54.271	84.6446	69.1287	60.4448	34.5348	64.0244	48.0484	54.1794	42.756	59.8684	84.7619	122.337	62.3549	161.323
eanc_s039.g0300.t1	16.2723	11.7778	12.4705	12.1384	15.7554	18.0196	12.7695	19.1789	9.03918	8.60059	9.15084	7.56666	14.4495	11.6841	15.1684	18.886
eanc_s039.g0301.t1	72.0715	43.3702	55.5897	58.1292	80.2554	96.6632	62.7075	123.667	51.5568	68.8305	70.231	78.4104	61.1742	66.954	80.3056	121.388
eanc_s039.g0302.t1	101.344	103.883	94.9702	107.064	155.884	146.792	130.061	104.35	162.683	130.704	115.229	93.6932	126.456	76.6259	104.404	121.872
eanc_s039.g0303.t1	18.1932	33.775	30.3747	33.6176	27.6659	43.9619	27.2139	27.8169	30.321	45.3895	29.0813	41.2651	15.3624	14.5502	20.3404	30.1119
eanc_s039.g0304.t1	14.5696	18.4479	18.2736	21.5947	8.79718	18.7568	11.5176	12.4803	7.77783	12.6101	11.7073	7.59169	13.2849	22.2856	20.0187	24.2491
eanc_s039.g0305.t1	46.0639	34.3552	45.595	32.9651	76.523	64.624	52.7021	58.3638	63.4424	36.971	40.2606	51.6873	52.1752	30.0614	43.4985	65.0282
eanc_s039.g0306.t1	0.214741	0	0	0.679412	12.7317	10.2698	14.1323	8.57053	1.42828	0.310232	0.586327	0	0.625449	0.163497	0.464553	0.327869
eanc_s039.g0307.t1	0	0	0	0	0.637353	0	0	0	0	0.517042	0	0.396042	1.58969	1.10031	0	0.468575
eanc_s039.g0308.t1	10.8341	8.4767	6.65747	12.7815	9.7511	7.22561	8.64006	7.65032	6.43986	4.50985	6.18368	4.48431	13.1034	14.2606	10.9243	10.7941
eanc_s039.g0309.t1	0	0	0	0	0.171758	0.605038	0	0.39107	0.402882	0	0.303211	0	1.94066	0	1.08107	0.254329
eanc_s039.g0310.t1	14.9192	9.83858	7.71364	14.7764	27.3556	26.5451	20.0028	27.3354	7.13832	9.46479	9.32778	9.00413	18.3259	18.6683	18.2424	24.2643
eanc_s036.g0001.t1	33.0436	25.8514	24.0455	29.2888	29.8879	21.9731	18.0051	31.8843	15.4024	12.9315	15.7782	18.0084	26.3751	32.7096	28.3382	44.3643
eanc_s036.g0002.t1	18.1519	19.2063	10.6081	27.858	16.7611	19.8451	13.5846	26.5551	9.82892	8.61077	9.61647	18.8036	16.1763	16.5018	12.308	35.9875
eanc_s036.g0003.t1	16.1384	8.31456	10.483	11.9672	19.934	12.0086	28.3434	20.8189	25.9202	20.2791	26.0102	13.6123	14.6889	15.2312	26.73	19.892
eanc_s036.g0004.t1	0	0.353132	0	0.296451	0.0904304	0.516513	0	0.113068	0	0.136989	0	0.41753	0	0.398501	0.608101	0.301285
eanc_s036.g0005.t1	7.41277	5.40881	8.56585	3.9255	5.88593	4.21021	5.5094	4.66833	4.19793	4.54099	6.24538	3.71759	6.14282	4.72802	12.0307	7.5875
eanc_s036.g0006.t1	1.62664	3.35219	2.65383	0.64331	1.43258	1.72326	1.14672	0.835379	0.983555	1.7638	0.740228	0.784013	0.592214	1.7029	1.67304	2.17297
eanc_s036.g0007.t1	77.9573	47.8876	51.6352	50.6931	64.9244	51.2769	34.0621	47.845	45.3243	37.7668	28.1418	57.0838	56.2184	52.2204	42.9725	88.6973
eanc_s036.g0008.t1	728.882	675.218	667.269	798.638	1231.91	970.089	1263.51	760.864	2298.39	1737.4	1793.32	1267.01	1349.77	1122.33	1046.72	1796.98
eanc_s036.g0009.t1	4.95046	5.87633	4.88184	3.44703	3.82979	3.47804	5.58507	2.44067	6.22611	3.43289	5.94736	4.45573	6.3442	5.12828	7.92349	7.40726
eanc_s036.g0010.t1	0	0	0	0	0	0.360828	0	0	0.414982	0	0	0	0	0	0	0
eanc_s036.g0011.t1	1.19244	0	0.342439	0	0.795889	0	0	0	1.39108	0.459826	0	0	0.698276	0.601987	0.242427	0.703744
eanc_s036.g0012.t1	15.9156	11.7785	22.9782	15.1065	46.7888	44.2773	72.4845	33.1304	76.3886	41.8472	46.6748	19.2742	32.2942	15.4029	39.7098	43.9022
eanc_s036.g0013.t1	2.75074	2.2675	1.99456	3.53559	1.94997	1.56114	1.72409	0.908147	0.103953	0	0.156471	0	1.12665	0.654478	0.743842	0.787474
eanc_s036.g0014.t1	25.7031	19.3291	20.2722	39.234	8.1368	20.7465	14.4142	9.5279	0.817973	1.62863	2.87285	0.579577	5.91018	5.83653	19.0224	5.85214
eanc_s036.g0015.t1	2.6526	0	0	0	0	0	0	0	0	0	0.969954	0	1.53959	0	0	0
eanc_s036.g0016.t1	0.688372	0	2.66208	0	0	0	0.143817	0	0	0	0	0	0	0	0	0
eanc_s036.g0017.t1	0	0	1.38742	1.28744	0.696335	0	0	1.33216	0	2.98579	0	1.45684	0.507466	2.82808	0	17.184
eanc_s036.g0018.t1	1.75399	1.73502	0.934193	0.430818	0.316376	7.14952	0.36645	1.37076	0.494926	6.44266	0.957815	0.525195	0	0.950917	0.379444	2.92858
eanc_s036.g0019.t1	0	0	1.03309	0	2.20361	5.175	0.892994	4.18113	3.01519	3.08747	3.89013	0	1.55614	0	0.770549	0
eanc_s036.g0020.t1	2.47249	2.71751	0.597602	1.30377	0	2.24516	3.09938	1.69303	2.49167	8.92872	8.25107	2.11858	0.300055	7.21617	3.09695	2.2021
eanc_s036.g0021.t1	0	3.07375	0	0	0	0	0	0	0	4.04291	0.848428	0	0.678779	0	1.06076	0
eanc_s036.g0022.t1	7.51694	11.4612	5.70678	2.80942	4.67211	8.58411	8.90314	6.24669	3.95458	5.18562	6.44744	6.91277	3.44102	7.53402	6.81041	4.50619
eanc_s036.g0023.t1	6.85661	3.22975	1.14389	4.226	49.0763	17.346	23.776	25.1775	33.1671	26.4082	16.6141	7.8399	9.98736	5.55941	5.97156	5.77821
eanc_s036.g0024.t1	9.91896	5.11027	7.55186	7.84558	9.46048	9.53235	8.23743	14.9545	8.69644	8.82175	11.4537	5.97597	12.1427	10.3368	13.6794	11.4056
eanc_s036.g0025.t1	3.40491	0.510318	1.19705	1.46901	0.638335	0.312308	0.12934	0.90838	0.187163	0.298122	0.28172	1.92292	1.05181	0.471345	1.11605	0.866444
eanc_s036.g0026.t1	18.2288	7.55715	15.7685	15.1773	10.9918	18.2629	10.089	13.7648	17.919	13.0134	13.4859	13.1533	16.6109	10.7947	14.9898	22.6236
eanc_s036.g0027.t1	3.25088	2.9234	6.64308	14.2593	0.304729	1.96799	0.463083	4.00999	1.42957	44.2965	2.82425	40.074	0.215192	1.35007	1.11884	5.75313
eanc_s036.g0028.t1	0	1.50887	1.32725	1.44781	0.943689	1.12138	1.14726	1.07433	0	0	0.832967	0.587571	1.96991	0.696818	0	2.09744
eanc_s036.g0029.t1	3.22784	6.33104	5.23506	9.15665	6.64132	27.7121	6.81631	25.2835	4.47769	9.92702	9.27327	18.1655	4.18436	9.32793	13.3827	30.1959
eanc_s036.g0030.t1	1.30447	0	0	0	0.691143	1.04245	9.13193	0.499374	114.051	0	45.3601	0	0.956059	0.979689	0.683129	0
eanc_s036.g0031.t1	0.452965	3.7339	0.656891	0	0.233529	3.29053	1.13562	0	0.273887	1.96317	0.412258	0.582482	0.344336	2.06924	4.40959	0.345796
eanc_s036.g0032.t1	0.895662	1.46709	0.645252	0.703865	0.229391	2.62511	5.30644	2.35032	6.70972	0.642796	21.9011	2.85938	0.97194	1.35675	1.93809	2.37768
eanc_s036.g0033.t1	0.737211	0.6077	3.20731	0	1.14022	0.669427	4.62063	0	9.5838	1.86381	13.7547	0	3.48917	0.280645	5.98059	0
eanc_s036.g0034.t1	0.581026	0	0.842606	0	0.898654	0	0	0	0.35132	0	0	0	1.26921	0	0	0
eanc_s036.g0035.t1	1.31301	0	1.90412	0	4.40003	14.3074	62.5446	1.15596	577.97	17.6158	284.412	4.64088	5.73635	0.499841	3.55057	2.00471
eanc_s036.g0036.t1	9.7618	5.85498	12.7005	14.2006	2.09972	1.0738	14.327	0.861275	65.3861	0.696567	51.0244	0.304304	2.57868	1.62307	7.00593	1.47396
eanc_s036.g0037.t1	13.8629	20.4492	0.705402	35.7808	3.63623	11.4597	0	33.9734	2.94114	4.91902	7.08325	10.7845	13.9971	42.4042	2.36762	92.4619
eanc_s036.g0038.t1	2.08446	1.71827	5.29006	3.29748	1.07466	2.20827	1.6331	3.36442	0	1.88212	0	0.669784	3.03558	1.98381	2.81835	1.59129
eanc_s036.g0039.t1	0.706737	0	0.512456	1.11801	0.364362	0	0.664444	0.622204	1.06833	2.29727	0.643224	2.49799	0.77191	0	0.382225	2.15811
eanc_s036.g0040.t1	0.176762	0	0	0	0	0.46323	0	0	0	0.993242	1.62614	0	0	0	0.500935	0
eanc_s036.g0041.t1	0	0	0	0	0	0	0	0	0	0	0	0	0	0	0	0.23685
eanc_s036.g0042.t1	0.220274	3.26839	0.159721	0.34846	18.6244	9.93436	7.59339	6.52888	271.126	271.447	103.848	97.6019	6.65624	5.19901	1.19131	2.60646
eanc_s036.g0043.t1	6.96728	9.18927	4.93972	6.61308	2.15521	0.0937284	0.388169	0.999603	0.655324	1.007	0.845486	1.59518	24.915	13.3206	15.5749	24.3486
eanc_s036.g0044.t1	1.22587	0.929675	0	1.45444	0.6467	4.05412	0.384171	2.93915	0	2.98192	1.15336	0.924878	1.11577	2.10002	0.662989	3.64813
eanc_s036.g0045.t1	2.69479	0.846239	1.48876	0.608997	0.0661577	0	0.160859	0	0	0	0.116791	0	0.0934378	0.0977014	0	0.195925
eanc_s036.g0046.t1	26.8882	13.4441	35.7971	14.992	7.84018	2.40156	6.63059	6.33843	1.99894	0.1592	1.40412	1.13308	3.85151	2.18143	3.57589	1.0095
eanc_s036.g0047.t1	4.49528	3.28459	4.69886	6.30337	2.05531	4.39413	3.32908	4.28366	0.996247	1.91882	1.81325	1.17919	1.47583	3.53937	1.43666	4.05582
eanc_s036.g0048.t1	2.58092	2.73152	1.87473	4.58673	2.13482	3.02652	2.07742	2.67663	2.1336	3.59038	1.13095	4.0559	3.60354	3.78437	1.79212	4.11069
eanc_s036.g0049.t1	0.204468	0	0	0	0	0	0.25631	0.360024	0	0	0.186093	0.1314	0.297765	0.311352	0	0.468276
eanc_s036.g0050.t1	3.57095	4.29609	3.35909	5.34366	3.28413	8.06271	2.90357	6.58913	5.01866	2.8583	1.66894	5.2095	2.81099	5.65807	5.63724	11.0838
eanc_s036.g0051.t1	5.27204	5.81776	6.31936	11.9606	6.58143	13.3392	7.87038	55.545	7.87156	6.54147	10.1104	19.5303	9.40137	12.8264	3.27224	61.3134
eanc_s036.g0052.t1	11.0052	12.1949	14.9132	15.9825	26.5087	11.3585	21.4848	17.4717	11.4542	8.21015	12.9718	5.79707	15.3699	12.6372	11.9039	12.2578
eanc_s036.g0053.t1	20.828	8.03069	22.1665	11.16	18.9647	8.13462	24.3192	12.3231	16.7579	8.0078	11.6184	10.7944	25.3172	15.0905	33.2483	10.13
eanc_s036.g0054.t1	0	0	0	0	0	0	0.236455	0	0	0	0	0	0	0	0	0
eanc_s036.g0055.t1	32.2727	31.2404	26.6213	41.2173	51.5941	34.5928	51.5897	34.2341	25.2426	21.6009	21.5577	24.9259	27.5954	31.3342	27.2219	28.0276
eanc_s036.g0056.t1	175.239	61.1311	240.136	218.559	50.5411	14.7596	43.934	68.5683	39.9266	14.3093	70.2683	15.9948	158.297	61.1032	103.291	113.227
eanc_s036.g0057.t1	97.1	47.2688	57.102	71.9983	86.3247	83.5436	53.6714	67.9849	58.712	96.0964	70.6294	54.5393	137.509	101.289	181.113	148.837
eanc_s036.g0058.t1	6.9839	5.41835	9.83019	8.77348	9.21327	9.45047	12.102	8.80088	10.1845	12.0183	10.8431	3.16812	16.602	10.0091	21.5517	15.8378
eanc_s036.g0059.t1	0.68237	1.12499	2.96873	0.863574	3.8698	9.91407	10.5919	10.0125	1.48536	4.92905	3.72628	0.438522	2.78244	4.57192	5.46189	2.29207
eanc_s036.g0060.t1	27.4613	24.8088	12.4045	25.6082	20.462	31.8138	8.82486	16.5706	22.0736	28.7685	14.345	14.6617	24.7468	20.6441	32.1718	49.2626
eanc_s036.g0061.t1	5.42479	5.21088	1.00971	9.91083	0.115166	0.1339	0.828641	0	0.312197	0	0	0	0.326906	0.348171	0.237351	0
eanc_s036.g0062.t1	1.20775	1.327	4.03467	0.848868	3.73474	10.8822	36.2388	0.0787364	453.94	12.6942	200.114	1.46559	3.80955	0.437865	3.87532	1.02411
eanc_s036.g0063.t1	0.201697	0.221685	0.0975004	0	249.115	99.8786	424.343	57.0598	21.7896	3.78804	5.13998	0.0864129	2.69251	0.102377	1.45445	0.256627
eanc_s036.g0064.t1	0.75428	1.65806	0.36462	0.795482	0	0	0	0	0	0	0	0	0	0	0.543917	0
eanc_s036.g0065.t1	6.41038	8.70343	10.1166	5.0704	8.16506	3.08169	12.8807	3.98374	7.52413	6.12858	10.2958	7.02754	8.92351	7.17745	8.15747	1.2954
eanc_s036.g0066.t1	0.508797	7.26983	0.245953	1.07318	0	0.61602	0.2126	0.298627	0.102549	0.122508	0.308715	0	0.123493	1.03302	0	0
eanc_s036.g0067.t1	5.80661	3.1893	4.31602	2.82414	1.53429	0.900924	0.839415	1.22222	0.359908	0.429959	0.135434	0.19126	0.944191	0.113297	3.02571	0.454402
eanc_s036.g0068.t1	15.0153	5.76619	8.66865	14.5023	35.4945	21.3285	16.6291	29.3711	18.4207	13.4474	9.28581	23.4962	31.7042	23.969	24.0417	73.3338
eanc_s036.g0069.t1	6.05369	89.7577	4.14542	104.978	1.41559	141.281	1.79243	52.0146	0	79.4881	8.08266	16.2843	0.462536	40.6297	1.69026	24.6441
eanc_s036.g0070.t1	0.451946	0.738021	0.333605	0	1.1734	0.390829	1.43092	0.131436	0.647243	0.646389	1.26895	0	1.55936	0.974141	1.99501	0.172509
eanc_s036.g0071.t1	0	0	0	0	0	0	0	0	0	0	0	0	0	0	0	0
eanc_s036.g0072.t1	0	0	0	0	0	0	0	0	0	0	0	0	0	0	0	0
eanc_s036.g0073.t1	1.71884	1.41688	0	0	0.66462	0.520268	0	0	2.59827	1.55199	0	0	0.312892	0.322589	0	0
eanc_s036.g0074.t1	0	0	0	0.785164	0	0	0	0	0	0	0	0	0	0	0	0
eanc_s036.g0075.t1	0.545896	0	0	2.90722	0	0.165234	0	0.480602	0	0	0	0.350817	0.198746	0	0	0.20837
eanc_s036.g0076.t1	0	0	0	0	0	0.616407	0	1.86347	0	3.69797	0.34372	0	0	0	0	1.18322
eanc_s036.g0077.t1	6.45489	4.6293	9.44558	12.7679	11.1409	19.6627	9.14672	12.8426	6.09888	8.58641	8.0138	7.9024	14.1577	17.4306	18.6264	31.1038
eanc_s036.g0078.t1	0.936549	3.8601	1.35819	3.70391	0	4.81915	0.880505	1.64906	0	1.35302	0	0.601869	0	2.13918	1.01303	0.714967
eanc_s036.g0079.t1	0.668448	12.0743	0	2.24988	0	18.2948	0	1.64153	0	12.1816	0.647208	1.47106	0	4.86413	0	2.36745
eanc_s036.g0080.t1	0	0	1.26535	0.489292	0.227072	0.212518	0.725425	0	0	0.22342	0.869845	0.19877	0.450429	0.247501	0.669114	0
eanc_s036.g0081.t1	0	0	0	0	0.269013	0	2.65626	0	0	0.376158	0	0.335327	0	0	0	0
eanc_s036.g0082.t1	0	0	0.58559	0.638784	0	0.244447	0	0	0	0.291681	0	0.259499	0	1.23406	0	0.308262
eanc_s036.g0083.t1	5.22762	0	3.24905	0	0.770036	0	0.93615	1.31496	0.451558	0	1.35938	0	0.54378	1.13719	4.03894	1.71034
eanc_s036.g0084.t1	3.48632	0	2.80386	0	5.84059	0	15.2142	7.45464	6.72547	0.176427	10.7943	1.72658	1.51559	0.185959	12.6475	0.932283
eanc_s036.g0085.t1	15.2454	0	3.00783	0	14.6807	0	35.2204	0.293121	20.1088	0.360749	24.8016	0	9.23936	0.718843	17.3255	0.190628
eanc_s036.g0086.t1	0.13117	0.216253	0	0	0	0.369336	0.0869114	0.455248	0	0	0	0	0	0.0995734	0	0.414749
eanc_s036.g0087.t1	0	0	0	0	0	0	0	0	0	0	0	0.193409	0	0	0	0
eanc_s036.g0088.t1	3.47002	0	3.56655	0	3.44467	0	7.67876	0.429991	4.98807	0.423527	3.50998	0	1.56502	0.247646	4.75369	0.335703
eanc_s036.g0089.t1	0	0	0	0	0	0	0	0	0	0	0	0	0	0	0	0
eanc_s036.g0090.t1	21.1614	3.26302	9.89354	3.27658	22.4962	24.1211	17.2045	7.1399	20.0437	15.8427	26.8756	3.88235	28.291	12.6166	46.1509	9.2666
eanc_s036.g0091.t1	0	0	0	0	0	0	0.0939118	0	0	0	0	0	0	0	0.0810348	0
eanc_s036.g0092.t1	0	0	0	0	0	0	0	0	0	0	0	0	0	0	0	0
eanc_s036.g0093.t1	0	0	0	0	0	0	0	0	0	0	0	0	0	0	0	0
eanc_s036.g0094.t1	2.62601	22.8276	1.03861	27.5687	0.246155	34.5388	0.149628	14.7122	0.288696	22.2452	2.17274	4.60253	0.173829	12.3597	0.774669	10.9348
eanc_s036.g0095.t1	0.628763	6.31882	0	4.00021	3.17193	1.61363	2.36402	0.866256	0.506913	0.881415	0.198192	0.13469	0.15261	0.797869	0.244839	0
eanc_s036.g0096.t1	22.2644	20.2052	16.292	18.4182	14.6377	13.3545	11.2662	13.4272	13.9563	7.96746	10.2247	11.0264	15.6168	22.3945	15.6868	14.034
eanc_s036.g0097.t1	717.475	1180.17	917.307	975.44	127.743	169.812	105.243	178.374	112.81	197.304	290.751	70.2561	159.445	191.392	288.9	222.513
eanc_s036.g0098.t1	35.7987	23.4932	32.7621	34.1025	19.3522	17.4634	16.9916	18.7673	15.5514	9.03806	11.0714	21.219	21.0052	15.3481	7.89479	27.329
eanc_s036.g0099.t1	4.47006	6.93606	3.81323	4.15962	0.813376	1.43261	0.659226	4.47556	0.635964	2.0893	0.717944	0.50694	6.12678	3.60357	2.27534	2.4088
eanc_s036.g0100.t1	15.4531	15.3609	22.7396	37.7472	4.33494	8.9421	8.97338	13.7381	1.6489	4.26797	6.61851	1.7525	9.9283	15.2259	16.4692	24.2879
eanc_s036.g0101.t1	15.2403	4.81866	3.0276	7.10064	14.0461	8.53089	7.00057	11.6407	13.444	8.67123	10.9255	10.2637	57.7659	28.4524	23.9369	100.008
eanc_s036.g0102.t1	36.0359	2.04864	28.8328	3.93149	24.9849	11.5344	24.6632	4.37596	13.0235	1.49599	22.9959	0.798562	10.5561	45.097	7.16849	0.632415
eanc_s036.g0103.t1	8.30387	5.26545	19.9161	12.1257	6.75098	14.5007	23.083	18.9327	16.6079	9.45875	33.187	11.0834	11.1626	13.3741	45.9176	21.6997
eanc_s036.g0104.t1	294.652	149.876	332.784	237.891	277.907	206.193	309.939	207.198	271.391	140.085	266.076	138.334	325.141	184.929	447.26	254.442
eanc_s036.g0105.t1	0	0	0	0	0	0	0	0	0	0	0	0	0	0	0	0
eanc_s036.g0106.t1	0	0	0	0	0	0	0	0	0	0	0	0	0	0	0	0
eanc_s036.g0107.t1	5.46925	22.889	14.6428	13.3108	3.90421	14.772	6.06488	6.42011	2.03508	14.891	5.74355	23.522	6.12678	13.133	8.64628	16.0587
eanc_s036.g0108.t1	3.40036	2.06537	0.259538	1.69868	8.30404	13.6509	2.80428	3.99153	8.87346	8.40287	3.42055	2.53026	6.25505	4.36031	3.29088	7.3777
eanc_s036.g0109.t1	1.03399	0.487054	0.642642	2.10306	0.380772	0	1.29616	0.346787	0.446577	0.320098	1.07551	0.854344	0.968009	0.112464	1.75753	0.338295
eanc_s036.g0110.t1	55.9489	38.0852	25.0197	31.6099	42.7647	32.5716	19.0609	32.037	21.3941	31.8949	22.0894	32.3222	55.7854	57.8114	70.3229	84.9771
eanc_s036.g0111.t1	0.769398	1.26847	1.11578	1.46057	3.57001	5.03032	2.70053	2.2579	4.37307	1.33384	1.54056	0.39556	2.12889	0.468637	1.49801	1.64462
eanc_s036.g0112.t1	2.17619	0	0.788981	2.58195	1.12195	2.47013	1.02298	2.87385	0.493442	0.785977	0	0.174815	0.198073	0.414222	1.17695	1.45365
eanc_s036.g0113.t1	0	0	0	0	2.47331	4.59829	0.501143	2.34642	0.241729	0	0.363853	0	0.291098	0.608762	0	0
eanc_s036.g0114.t1	111.958	169.246	159.203	174.871	165.541	134.285	139.32	196.687	64.7961	58.9291	74.5815	130.03	142.761	202.329	111.339	149.61
eanc_s036.g0115.t1	10.1807	16.0752	9.35753	13.3832	15.3026	37.1522	11.1443	22.639	8.06326	24.962	9.65731	11.15	10.5453	15.0659	19.8529	33.7152
eanc_s036.g0116.t1	3.17299	0.980839	1.72555	1.56858	45.3949	35.1752	34.1815	41.5529	7.43443	2.86498	13.3563	1.91166	70.9003	59.1875	86.017	87.3534
eanc_s036.g0117.t1	50.3092	145.864	53.8384	152.586	100.171	127.914	82.2017	95.7109	118.952	229.571	153.153	127.763	201.352	362.963	267.959	148.858
eanc_s036.g0118.t1	4510.55	6862.88	4764.33	4554.06	6375.1	7714.27	6863.42	8080.44	6637.06	6466.78	7274.43	5165.73	4667.28	7340.41	6121.41	6889.47
eanc_s036.g0119.t1	3.07243	2.7275	5.48388	3.36489	7.67636	5.15065	8.14726	6.24217	8.57471	8.02379	13.5514	4.10085	6.02317	7.37766	9.20307	5.05188
eanc_s036.g0120.t1	137.433	195.944	180.747	253.737	196.295	99.3275	157.225	121.92	215.804	118.773	138.164	212.577	144.618	103.703	103.528	109.065
eanc_s036.g0121.t1	0.338198	1.11514	4.90456	1.60503	0	0.40947	0.211973	0	0.408987	0.732884	1.53903	0.217341	0	0.514988	1.82908	1.29091
eanc_s036.g0122.t1	22.4885	64.9266	58.828	45.4479	14.3678	14.0698	15.9835	9.91511	15.2894	14.2235	17.1378	29.734	15.278	24.5771	30.959	16.0178
eanc_s036.g0123.t1	6.81041	3.79936	13.0689	6.31183	3.17422	3.16499	2.95351	13.7278	3.6812	7.1307	9.29756	0.397879	24.9451	6.70415	39.2511	19.1159
eanc_s036.g0124.t1	26.679	15.6574	30.4894	16.7462	20.2231	25.4109	18.8113	16.1267	97.0963	72.5817	87.0303	42.3969	40.6472	18.1047	54.108	67.3547
eanc_s036.g0125.t1	0	0	0	3.39265	0	0.978117	0.341955	0	0.325654	1.58066	0.980355	0	0	0	1.16512	0
eanc_s036.g0126.t1	0.423818	0.349364	0.307311	0.335227	0.655506	0.513133	0	0.621876	2.94703	2.1335	0.578596	0.817094	0.462902	0.161341	0	0.647091
eanc_s036.g0127.t1	24.0317	3.71435	49.1691	10.6922	28.2639	17.7304	35.8043	32.2393	5.90317	4.33977	8.202	4.8262	20.7795	9.72028	20.3079	4.58648
eanc_s036.g0128.t1	151.586	210.833	269.846	206.989	118.723	84.3037	138.912	145.733	314.386	368.985	326.948	239.77	206.6	84.9129	224.858	46.6867
eanc_s036.g0129.t1	0.482184	1.98738	2.24691	0.953481	9.19793	5.83799	15.2571	11.381	2.62399	1.5792	2.85253	0.387341	6.40757	3.93957	5.34599	3.40494
eanc_s036.g0130.t1	1.69438	1.7459	1.8429	0.6701	2.62064	2.30788	3.84971	2.6105	2.81742	3.19198	3.27698	0.680553	1.85063	2.26984	3.89458	2.587
eanc_s036.g0131.t1	3.10769	4.39156	5.79443	4.91617	4.57767	2.95633	5.00866	4.42968	2.95284	2.88619	4.04058	4.56489	5.49549	4.05617	2.40105	4.06702
eanc_s036.g0132.t1	31.4525	35.9633	35.3129	34.1068	2.87694	12.2841	3.1796	9.23015	2.91403	3.84764	6.0022	1.46705	9.97343	19.5052	19.7541	6.19638
eanc_s036.g0133.t1	1.09031	0	1.31764	1.7248	0.93686	0.880055	0.341688	1.9198	0.549385	0.262526	0.165388	4.90478	2.38171	1.10684	0.786232	1.94215
eanc_s036.g0134.t1	3.22391	3.98632	1.16883	1.91251	0.623289	0.975828	1.01033	0.709575	0.243669	0	0.733546	0.258979	0.293434	1.22729	0	1.23058
eanc_s036.g0135.t1	97.8743	128.084	299.615	112.659	91.2004	97.6359	146.082	102.932	90.7276	86.2414	124.086	140.726	100.661	145.268	116.165	100.157
eanc_s036.g0136.t1	22.6846	8.81033	17.7139	8.62636	31.712	23.834	27.6843	11.3939	19.5195	8.42936	14.7897	3.2941	28.906	9.46605	28.4354	11.2398
eanc_s036.g0137.t1	40.5526	17.441	33.2402	61.3625	100.559	53.1013	123.771	100.38	139.126	82.9434	109.922	92.2048	56.9702	21.8143	77.7159	48.961
eanc_s036.g0138.t1	29.1105	21.2799	28.8742	21.2877	37.7326	38.6533	28.3152	18.1335	25.8215	13.6879	16.4965	12.7071	33.6947	26.1366	23.7643	27.2548
eanc_s036.g0139.t1	294.638	374.507	358.188	270.126	332.088	283.295	302.027	195.757	191.703	132.646	150.488	221.127	291.617	304.53	230.667	249.309
eanc_s036.g0140.t1	4.14984	6.84162	4.37681	7.16158	11.0864	9.3636	8.51237	14.8353	3.64977	2.72509	3.09019	8.24306	5.21927	2.5851	4.48872	11.808
eanc_s036.g0141.t1	2.93721	2.54865	3.36281	4.89104	1.5143	4.1177	1.3565	6.62352	1.02821	4.13167	3.23604	8.24576	5.51564	6.00271	2.17378	5.78274
eanc_s036.g0142.t1	0	0	0.314443	0	0.111786	0	0	0	0.131105	0.156623	0.197341	0	0	0.165085	0	0
eanc_s036.g0143.t1	7.67048	10.1167	10.2339	10.6781	7.90912	2.136	1.92306	3.42153	5.93663	5.65152	2.79246	4.73222	1.56386	2.21923	1.16156	5.62146
eanc_s036.g0144.t1	237.302	65.83	82.2088	40.4199	31.359	7.70255	9.40127	5.95003	39.7183	7.84586	22.8781	3.12448	21.0151	2.83535	10.9654	1.81632
eanc_s036.g0145.t1	57.0168	120.335	87.1902	89.846	56.6174	67.2193	58.5412	65.432	60.2315	69.3104	66.3299	79.1286	59.2862	126.179	59.0331	61.9031
eanc_s036.g0146.t1	47.6435	64.3372	48.5224	52.5006	16.5502	14.7496	10.6345	13.663	28.4796	38.9741	30.0714	26.8669	29.799	20.5141	20.4815	21.4497
eanc_s036.g0147.t1	0	0	0	0	0.490853	0	1.19348	0.558804	0.191894	0	0.288841	0	0.231085	0.483259	0	0.969103
eanc_s036.g0148.t1	9.14885	8.31692	7.19183	10.5503	0.881633	0.155283	0.321546	0	0.4653	0.308813	0.544735	0.824223	1.61873	1.10669	0.554913	1.10965
eanc_s036.g0149.t1	2.27361	0.535484	1.41309	3.59671	1.67453	0.589875	1.22146	1.52508	0.981965	0.234618	0.591225	5.2183	2.83803	1.73106	2.45928	4.4632
eanc_s036.g0150.t1	9.58793	6.77448	5.29693	12.2784	14.3586	4.97506	24.3239	13.9346	7.17772	3.95758	5.40198	10.5628	7.97874	7.64757	4.93852	10.8049
eanc_s036.g0151.t1	83.7259	95.8274	104.75	139.681	118.25	104.533	136.719	100.659	105.515	97.181	99.3831	117.097	96.2499	117.747	97.3447	109.486
eanc_s036.g0152.t1	3.97074	3.3944	2.77255	4.42028	4.32173	2.8489	2.3044	5.95581	1.60062	1.27477	1.33848	3.02432	4.0692	0.895763	2.54518	7.18527
eanc_s036.g0153.t1	1086.58	1561.26	1132.89	1293.14	881.835	996.71	1211.27	1182.7	574.938	594.371	807.147	1269.7	825.44	1871.23	707.355	991.398
eanc_s036.g0154.t1	21.9101	10.3206	22.9021	13.504	4.32764	2.41158	4.01278	3.00615	1.6345	0.616619	0.906412	0.274294	3.72944	1.73316	3.23172	0.868898
eanc_s036.g0155.t1	21.0266	128.66	40.3904	65.762	97.2789	87.0569	52.8019	39.4509	47.062	62.7454	47.9365	49.7973	61.5929	47.1872	52.6459	42.9978
eanc_s036.g0156.t1	189.338	229.023	211.36	224.583	223.246	186.663	196.177	169.548	135.307	115.984	126.564	194.328	175.956	182.214	180.437	171.165
eanc_s036.g0157.t1	12.2878	1.29941	4.00652	1.2487	4.38331	6.05387	12.374	3.2259	8.49424	3.13543	6.10975	0.778156	20.2839	3.94789	7.17243	1.80959
eanc_s036.g0161.t1	0.328059	5.64467	1.01132	4.72042	0.542871	7.64921	5.09513	8.62905	0.336972	13.352	5.31016	6.22854	1.56438	11.4769	5.1716	13.5102
eanc_s036.g0158.t1	11.4794	2.5234	5.55027	3.63194	5.12918	4.98079	21.5888	8.75527	8.77909	6.66461	14.6248	4.91813	23.1446	6.40939	15.728	7.59383
eanc_s036.g0159.t1	13.1377	6.08766	5.31149	8.68044	32.9915	3.16394	4.29269	0	12.3963	0	4.35175	0	10.9591	1.7007	7.22757	6.80017
eanc_s036.g0160.t1	1.86009	0.766659	1.34876	3.67818	1.67822	0.281511	7.57805	2.45641	1.12471	0.671811	2.11616	1.19538	1.69302	0.708109	8.55095	1.77501
eanc_s036.g0162.t1	0	0.268719	0	0.257846	0.167813	0.394686	0.10216	0.286997	0	0.117737	0	0	0.237841	0.248197	0.528912	0.497722
eanc_s036.g0164.t1	6.87519	5.00342	7.20444	3.82643	2.59837	9.2666	13.6921	8.69469	4.27389	7.82404	23.2608	5.15094	6.26321	10.4138	27.5193	14.0776
eanc_s036.g0163.t1	6.66836	1.53674	10.5534	4.29992	5.42666	1.85041	12.3844	5.5744	10.8734	4.65256	7.64961	2.1255	16.091	0.923406	14.1509	4.38168
eanc_s036.g0165.t1	1.12862	2.58917	10.8976	2.91737	0.527133	1.64893	16.2451	6.38374	1.62975	1.76712	3.8246	6.69231	2.32607	2.55022	12.0337	6.86285
eanc_s036.g0166.t1	0.832992	0	0.805338	0.439247	0.143151	0	0	0.162969	0.167891	0.200568	0.252711	0.178439	0.808718	0	0.600677	0.21197
eanc_s036.g0167.t1	0.331775	0.54698	0	0	0	2.62627	0	0.834409	12.4932	67.7847	5.21061	0.221529	12.8823	12.1379	0.848723	0.707409
eanc_s036.g0168.t1	0	0	0	0	0.187842	0	0	0	0.472795	0.574243	0	0	0.890664	0	0	0
eanc_s036.g0169.t1	9.44974	4.61655	21.5977	4.72372	11.6843	6.49476	21.5785	7.22938	7.61196	2.73664	21.7173	4.73031	13.8366	6.53591	41.4009	7.3956
eanc_s036.g0170.t1	0	1.89322	3.19825	0	0.649341	2.77898	3.76138	2.82018	0	3.44855	2.11351	6.021	0.244406	2.44123	4.98279	2.68573
eanc_s036.g0172.t1	0.269289	0	0.390524	0	0	0	0.337566	0.316107	0	0	0.245089	0.173057	0.196082	0	0.29128	0.205577
eanc_s036.g0171.t1	0.878563	0	0	0	0.176438	0	1.13345	0	0.867148	0.251426	2.23366	0.125589	0.950663	0.290694	1.28705	0.293342
eanc_s036.g0173.t1	2.83195	1.07954	4.86243	0.570849	1.85136	0.468754	3.33479	1.00427	0.475664	0.513344	3.19409	2.88718	3.26374	1.34207	5.59661	0.866357
eanc_s036.g0174.t1	6.7359	1.23466	13.5755	0	5.01923	1.82158	6.33692	1.58192	7.20165	1.89361	5.11192	2.16572	9.98555	1.71055	13.533	0.288426
eanc_s036.g0175.t1	4.04301	10.6978	2.03192	9.86644	0.635151	5.41802	1.38521	0.850133	2.43641	5.52548	0.761001	0.257291	4.94309	3.8857	4.048	2.12909
eanc_s036.g0177.t1	17.9674	28.2076	25.0511	32.2003	20.5922	23.6529	20.7105	33.397	14.1219	16.7082	13.2156	33.1359	20.5477	32.2065	23.9044	38.106
eanc_s036.g0176.t1	1.27097	0.620169	1.39328	0	2.91547	4.93621	3.34054	0	5.80535	8.6544	9.75515	0	1.58935	2.20299	4.625	0.261996
eanc_s036.g0178.t1	37.8521	20.3004	27.1159	34.6292	27.0387	39.4792	19.7229	31.5848	28.6783	26.3539	15.3574	17.8778	20.9204	7.63889	14.3054	34.467
eanc_s036.g0179.t1	47.3728	41.5828	34.4673	34.0175	70.1858	125.479	92.6227	79.5423	100.895	65.7525	68.72	64.6283	144.457	65.8584	96.3617	167.123
eanc_s036.g0180.t1	46.6036	52.0951	25.6003	38.5375	87.37	155.489	109.98	167.308	62.9755	64.3946	55.4293	67.1597	111.181	127.818	97.1907	240.687
eanc_s036.g0181.t1	1.23179	0.836204	0.630473	0.916992	1.90516	1.05273	5.94878	1.14824	1.22674	1.57018	3.62705	1.07099	1.10796	1.43435	2.97825	0.442519
eanc_s036.g0182.t1	9.67768	11.8376	6.33821	6.91396	29.6144	21.1664	16.2404	16.1241	9.81568	4.51006	6.53494	10.633	3.40972	6.89292	2.70141	3.81316
eanc_s036.g0183.t1	2.77378	2.64669	3.59799	3.23221	2.8591	1.85551	2.331	2.39841	1.32508	2.63519	0.929921	2.34454	3.5047	4.88911	2.52577	4.34512
eanc_s036.g0184.t1	1.93252	1.00735	0.941939	0	1.02776	5.8545	0	3.87852	1.16424	1.72186	0.584141	1.6614	1.99226	4.41458	0.711588	3.44596
eanc_s036.g0185.t1	19.4716	10.9616	12.9274	13.5232	25.8002	13.8	20.5389	5.01735	23.8846	16.8096	17.7217	1.83122	35.8863	27.4806	32.363	4.35065
eanc_s036.g0186.t1	82.9144	95.5575	101.92	100.435	70.6751	82.796	70.1822	77.3074	57.4877	55.4434	71.8696	157.722	59.6838	90.3039	55.3393	92.1128
eanc_s036.g0187.t1	13.8614	6.62393	13.1099	13.0296	37.803	41.4699	29.9671	31.3635	15.791	9.142	10.6045	8.26245	28.524	21.8721	24.9889	38.4935
eanc_s036.g0188.t1	13.0421	16.6465	13.4226	16.6385	10.1943	9.93275	9.75655	13.0871	7.12279	8.50913	8.04097	10.5444	9.19017	16.0159	8.19122	8.67169
eanc_s036.g0189.t1	198.819	184.378	248.809	275.204	318.071	372.954	360.179	414.574	275.233	271.798	303.173	291.265	252.076	266.068	304.425	366.967
eanc_s036.g0190.t1	4.74128	8.10621	4.07456	7.7782	16.1149	13.5007	6.60379	9.79129	1.80505	0.887917	0.159822	1.01565	3.19661	3.60987	3.60892	5.76443
eanc_s036.g0191.t1	36.7521	16.4467	28.5482	22.2176	22.6706	27.8125	8.72048	54.401	61.58	61.9001	30.8507	30.189	35.9439	14.639	60.7028	92.138
eanc_s036.g0192.t1	72.8765	23.3966	31.434	36.4061	43.2063	42.6054	11.5394	59.4153	85.5904	74.2711	45.8623	43.889	57.6615	25.19	79.957	123.492
eanc_s036.g0193.t1	135.883	71.4492	91	123.547	106.363	99.2031	59.9851	93.7963	69.8788	135.981	90.8018	126.2	137.402	134.735	231.944	219.874
eanc_s036.g0194.t1	38.9302	46.0795	46.3235	28.0291	25.3457	30.9697	27.3722	32.0768	13.8822	18.567	18.8514	21.8108	29.4371	47.8805	28.3428	36.0064
eanc_s036.g0195.t1	4.13195	5.19569	3.04687	6.31491	5.452	4.70594	2.94095	4.27485	3.00655	1.36587	1.27479	1.48521	3.16164	3.94576	1.51504	7.53838
eanc_s036.g0196.t1	0.746591	0	0	0	0.386455	0	0	0	0	0	0	0.48172	0.588383	0	0	0
eanc_s036.g0197.t1	4.0582	1.73806	8.46406	7.33722	7.91477	1.01893	12.9527	7.46357	4.82356	0.232775	5.75261	8.84203	4.1129	0.322373	12.9114	4.5724
eanc_s036.g0198.t1	0.832417	0.457454	0	0	1.37159	0	0.347824	0.162856	0.674623	0.400859	0.505073	1.78316	0.291746	0.211259	0.900393	0
eanc_s036.g0199.t1	9.74486	2.12983	7.75353	5.23681	14.1064	2.02146	7.53063	4.54585	42.6496	3.39181	7.72798	36.6837	21.2401	0.610586	3.94467	4.01948
eanc_s036.g0200.t1	48.4767	1.40189	50.4234	8.99444	45.7919	15.1083	113.386	12.4955	198.86	18.7183	138.286	11.3005	64.6696	5.99537	91.9679	9.41163
eanc_s036.g0201.t1	0.601467	0.991607	2.61675	4.75741	3.72107	1.09233	0.376983	2.1181	0	0.434464	0	0	0	0	0.650583	1.83665
eanc_s036.g0202.t1	2.19761	2.83545	1.10851	2.26727	7.29053	9.83312	6.04858	4.9911	1.15547	0.621165	0.695691	0.491228	2.08719	2.98264	1.34356	3.20945
eanc_s036.g0203.t1	0.746802	1.64162	2.16603	1.96899	1.15505	2.26046	3.43255	0.146106	0.150519	0.719262	1.13281	0	0.36252	0.379062	3.23115	1.90038
eanc_s036.g0204.t1	46.5654	71.9718	55.0897	49.9167	32.22	39.873	24.1936	31.7382	13.5223	11.1752	15.1957	8.85938	33.0141	23.6745	28.6634	34.1451
eanc_s036.g0205.t1	2.32051	4.91876	14.4223	8.91504	0.854537	4.61566	3.53219	0.972836	3.80844	5.0286	7.24104	1.06519	2.89657	2.01916	6.4543	1.77149
eanc_s036.g0206.t1	18.9029	9.77702	37.0883	2.93169	8.2168	7.85321	11.6155	6.52626	7.39572	2.14186	6.74673	4.28748	11.8749	18.0607	13.2301	5.65906
eanc_s036.g0207.t1	7.73716	0.911132	7.21315	0.874264	1.70954	2.67648	0.346388	1.29747	2.33916	0.399205	1.50897	1.06548	4.42654	2.94542	3.58671	3.3752
eanc_s036.g0208.t1	0.90644	1.4944	0.657261	1.79241	0.584151	0.411548	0.426099	0.665018	0.548084	0.818449	0.618735	0.436889	0.33001	0.172534	0.980461	0.345991
eanc_s036.g0209.t1	24.2544	2.60785	31.3506	5.83875	10.3298	3.19193	11.8972	5.87991	13.3903	3.80869	11.0374	2.37193	15.3572	2.81013	9.12524	6.03782
eanc_s036.g0210.t1	0.612936	2.52629	1.33332	0.969626	0.474004	2.50461	0.6723	1.52893	0.463269	1.99237	0.557853	3.1512	0.446306	1.51668	1.16023	1.1698
eanc_s036.g0211.t1	20.0626	21.7606	24.5009	29.6497	16.0595	13.1041	9.76192	26.4944	8.45974	10.4877	8.64929	35.1168	17.2995	26.1284	7.70954	23.5784
eanc_s036.g0212.t1	14.8055	32.5453	14.8753	16.8389	24.745	38.7215	21.228	33.6798	21.064	31.1751	22.7224	34.8249	35.0896	47.5947	36.3205	56.9825
eanc_s036.g0213.t1	0.624852	2.06032	0	0	0.322146	3.4044	0	0.733485	0.37782	2.70814	2.27479	0	0.454983	1.42723	0	0.954031
eanc_s043.g0001.t1	0	0	0	0	0	0	0	0	0	0	0	0	0	0	0.608669	0
eanc_s043.g0002.t1	0.256564	0	0	0.202934	57.8695	152.132	94.796	178.593	3.25779	0.648645	3.61936	0.659519	13.2639	53.9139	25.5314	37.2139
eanc_s043.g0003.t1	15.2982	49.7791	36.1974	43.9436	34.6617	127.462	132.725	123.815	10.7107	6.97929	19.0531	2.84591	32.2454	88.2766	96.2367	50.4031
eanc_s043.g0004.t1	0	0	0	0	0	0	0	0	0	0	0	0	0	0	0	0
eanc_s043.g0005.t1	0	0	0	0	0	0	0	0.443262	0	0	0	0	0	0	0	0
eanc_s043.g0006.t1	0	0	0	0	0	0	0	0	4.82283	2.93724	5.2666	0.60304	0	0	0	0
eanc_s043.g0007.t1	0	0	0	0	0	0	0.138976	0	17.2402	3.2421	12.4976	4.27158	0.161454	0	0	0
eanc_s043.g0008.t1	0.562715	0	0	0	3.7942	0	0	0.736636	1.20185	1.85597	0.513162	1.48529	0	0	0.652791	0.853615
eanc_s043.g0009.t1	0.628763	0.345536	0	0	0.108054	0.126878	0.0656819	0	1.41872	2.17689	1.12811	1.27841	0	0	0	0
eanc_s043.g0010.t1	0.04398	0.0362538	0	0	0.0793596	0.0399363	0	0.0258131	0.43906	0.651257	1.88616	0.170147	0.33625	0	0.118929	0.100724
eanc_s043.g0011.t1	0.517424	0	4.50222	0	0.266761	0	0.810768	0.455535	0.156431	0.186878	0	0	0	0.787902	1.26095	0.395005
eanc_s043.g0012.t1	28.4605	26.631	26.772	20.4833	24.5871	30.0345	18.5614	25.3573	19.3792	14.5389	19.7188	16.0655	24.4573	20.6929	18.859	35.4285
eanc_s043.g0013.t1	2.54721	1.95974	2.70891	4.29816	8.22956	10.4856	7.45043	7.07646	1.23215	0.490655	2.00919	0.54565	4.69867	1.93937	5.8778	6.09294
eanc_s043.g0014.t1	2.08667	0.938234	1.1004	1.80054	0.880197	2.06707	1.90236	2.44945	0.68821	2.32945	2.24445	0.975266	1.24315	1.58873	2.05189	2.75151
eanc_s043.g0015.t1	0	0	0	0	3.09164	3.2481	3.36293	2.40817	0.381678	0	0.287253	0.202829	0	0	0	0
eanc_s043.g0016.t1	0	0	0	0	0	0.159597	0	0	0	0	0	0	0	0	0	0.402521
eanc_s043.g0017.t1	0	0	0	0	0	0	0	0	0.203636	0	0	0	0	0	0	0
eanc_s043.g0018.t1	11.7336	18.5386	9.5007	9.89968	8.67073	14.6207	10.4799	15.151	5.5576	8.40507	10.6792	8.23179	12.6021	19.3562	9.20158	12.9138
eanc_s043.g0019.t1	11.3607	13.0195	18.2835	9.64344	13.2141	6.70966	15.6305	14.7181	9.88507	9.70743	13.7442	10.7732	14.1233	10.9703	17.2337	11.2112
eanc_s043.g0020.t1	42.8368	26.788	32.1321	56.0815	33.8887	41.5808	27.7748	53.3186	16.0768	17.6054	28.2321	44.1411	23.1247	33.7393	15.1787	51.3081
eanc_s043.g0021.t1	19.2709	16.7846	21.0918	30.4853	15.184	23.9923	20.0548	33.0782	11.8721	12.8696	13.237	30.143	15.6205	18.548	15.7317	31.9212
eanc_s043.g0022.t1	40.7997	28.1869	26.4846	14.7526	24.4401	14.1136	19.24	7.52603	3.52425	1.4034	0.707297	0.749134	12.732	16.8631	13.4496	4.74617
eanc_s043.g0023.t1	0	0.995581	0	0	0.933997	0.731138	0.252329	0.472576	0	0.145402	0	0	2.05198	1.99235	0.653191	0.307336
eanc_s043.g0024.t1	82.8002	53.2601	59.0768	82.2775	114.535	154.044	81.6455	181.268	112.275	143.64	98.2082	90.8972	85.883	76.8905	112.003	188.112
eanc_s043.g0025.t1	38.2862	40.1	28.7412	44.6528	31.9689	45.9001	19.1033	40.0957	21.5158	34.9221	19.5408	41.4898	19.3505	24.5774	24.3604	55.5903
eanc_s043.g0026.t1	30.5238	5.02236	19.962	9.81675	22.0751	12.1578	16.9722	19.5354	23.366	10.758	22.3347	3.48039	15.1576	3.86566	20.3809	13.7383
eanc_s043.g0027.t1	0	0	0	0	0	0.217749	0	0.633345	0.217492	0.259823	0.654741	0	0	0.547722	0.389068	0
eanc_s043.g0028.t1	0.293591	0.242014	0.638651	0	0.378407	0.0888656	0.184015	0.344634	0.443804	0.106037	0.668017	0.283012	0.213777	0.223532	0.793916	0.560323
eanc_s043.g0029.t1	2.02817	1.00312	2.05888	0.320843	3.03097	2.57836	2.5335	4.64251	4.41483	2.34405	6.83186	2.21576	4.13504	2.77953	5.04571	3.71595
eanc_s043.g0030.t1	1.83811	0.378799	2.88777	0.969257	1.30353	1.02001	1.44345	2.83194	1.71344	2.37887	4.59977	1.96875	3.17872	1.57441	4.80484	3.27419
eanc_s043.g0031.t1	2.44801	0.504488	1.33129	1.9363	2.68193	2.03768	0.191793	2.15521	1.85025	0.88415	0.835505	0.786601	3.11939	1.86384	2.97891	4.67206
eanc_s043.g0032.t1	13.6917	14.3999	20.8827	17.5515	11.5619	10.4321	6.95402	13.8552	6.13768	7.33229	9.02365	14.1086	11.0009	11.8623	5.87283	18.7421
eanc_s043.g0033.t1	10.554	7.79992	4.74996	9.21145	8.4432	9.47344	5.93065	11.5345	3.96095	8.14935	7.61818	8.88738	6.88986	6.09589	7.47935	17.5031
eanc_s043.g0034.t1	4.13068	4.00238	5.28093	6.91276	3.38107	5.73159	4.41263	3.98963	1.90828	3.68258	1.7676	4.05634	3.88893	8.13277	0.787775	3.15061
eanc_s043.g0035.t1	21.093	25.2943	25.8652	28.5181	18.6857	29.9533	18.391	27.2398	8.46515	7.48067	10.8218	13.1874	18.1537	29.7872	15.7655	24.0106
eanc_s043.g0036.t1	16.3795	11.9135	18.1645	22.3549	28.4797	59.8828	33.7175	76.1546	16.9921	25.7511	27.1843	25.7995	19.8778	24.4527	28.8337	68.2828
eanc_s043.g0037.t1	36.3349	24.9597	25.3331	37.3985	16.5111	19.74	9.12407	21.1892	12.8159	15.3944	17.1707	10.6274	16.3661	16.3148	13.4786	36.7176
eanc_s043.g0038.t1	124.335	135.351	90.3471	167.876	38.5155	40.1114	22.6675	30.5228	28.8908	21.7381	15.1362	36.1347	26.1415	21.3047	19.7022	41.3126
eanc_s043.g0039.t1	62.7274	74.5898	8.88762	81.5517	4.83233	5.67416	2.71143	4.23177	13.8417	29.1654	8.69477	3.12761	11.0249	8.78322	10.3334	5.6418
eanc_s043.g0040.t1	0.473685	0.468564	0.137388	0.299736	0.293053	0.688211	0.41565	0.834056	0.17185	0.479027	0.25867	1.64382	0.689823	0.28852	2.04947	0.940197
eanc_s043.g0041.t1	6.12309	23.423	7.97472	6.66983	7.25375	22.7547	9.54405	12.0158	7.1664	9.30432	14.7256	1.55078	13.4422	44.8356	19.038	17.612
eanc_s043.g0042.t1	6.91498	2.18252	4.6613	4.19154	11.7889	6.55426	1.79845	9.17427	8.28831	2.05976	8.60445	8.95709	10.7961	5.74261	7.96222	14.1607
eanc_s043.g0043.t1	17.0574	11.4415	12.5512	16.0675	6.35188	11.5139	4.82688	8.43348	5.64855	5.28923	8.92372	2.42429	18.6767	21.2302	29.7428	30.0416
eanc_s043.g0044.t1	90.2505	80.5747	107.836	124.272	41.8917	23.9595	40.2167	16.7183	6.1641	1.51609	4.36624	1.15613	37.3334	34.6994	40.5401	27.0098
eanc_s043.g0045.t1	0.262087	0.864179	0.760159	2.48763	21.8895	27.9241	24.3118	33.9956	2.06014	0.946582	0.954136	0.842145	5.72513	5.58727	3.40187	5.60221
eanc_s043.g0046.t1	0.113851	0	0.660428	0.540315	2.46525	3.10148	3.85336	3.07382	0.413043	0.657914	1.55429	0.219497	5.1398	4.24745	5.54166	4.17189
eanc_s043.g0047.t1	2.54214	9.38008	2.80886	6.70252	9.04949	43.3833	9.56007	22.665	2.63506	5.59633	19.0604	2.41165	22.5652	84.2598	34.9609	81.5089
eanc_s043.g0048.t1	10.4767	9.93158	6.83697	3.31468	10.6676	11.2575	8.53642	2.61334	4.43433	12.8651	4.76757	7.57436	4.76783	11.3667	2.83305	7.19815
eanc_s043.g0049.t1	10.766	14.3506	9.30133	21.3796	14.762	17.0563	19.9764	26.7543	11.4959	19.5246	21.8903	23.406	17.3464	21.626	23.0427	24.132
eanc_s043.g0050.t1	22.2724	9.10898	17.7778	8.46725	15.5778	12.4382	18.9232	21.788	11.6928	12.5967	19.8001	10.2082	25.1443	12.0941	32.8697	21.3532
eanc_s043.g0051.t1	8.25659	5.93292	10.7446	3.01386	57.6237	54.5911	57.5826	84.3618	11.9037	7.49256	22.3488	4.48928	100.19	187.764	65.2571	116.677
eanc_s043.g0052.t1	102.039	85.1309	100.243	131.479	8.37893	8.09505	2.96567	3.86385	3.35859	7.13296	1.31065	1.05766	8.23885	10.4944	7.12077	5.49679
eanc_s043.g0053.t1	12.1324	11.1639	9.0018	10.7122	10.1097	15.4578	13.7938	20.7001	6.99471	20.8903	12.5828	15.0497	14.073	14.5003	21.2107	27.5704
eanc_s043.g0054.t1	8.22837	1.16277	2.38656	6.69434	12.3629	3.13104	4.71526	3.86357	2.41659	1.18874	1.92572	0.604334	5.99145	1.78995	2.54295	7.17896
eanc_s043.g0055.t1	2.41939	1.32957	2.10516	3.31701	2.24519	3.61274	1.31422	6.53202	2.24311	2.67969	2.49556	13.0604	1.52678	1.96485	4.3616	6.15658
eanc_s043.g0056.t1	59.7708	15.5992	77.309	29.9359	51.6362	42.3304	71.8878	48.7614	101.027	52.8434	109.219	56.6531	50.9155	16.3406	195.703	66.4556
eanc_s043.g0057.t1	175.17	129.881	253.119	172.643	178.832	174.353	151.918	185.089	206.792	155.488	167.868	154.713	163.823	130.547	210.237	244.728
eanc_s043.g0058.t1	95.4931	54.6552	91.9197	65.637	33.4304	36.9823	57.3694	24.1078	32.7784	69.4304	100.005	36.7137	94.2792	160.176	171.626	152.644
eanc_s043.g0059.t1	30.8094	30.58	24.3916	40.7812	28.7694	36.1602	23.6455	37.9187	27.2783	32.7011	35.0508	35.8613	31.4759	24.2951	28.3945	52.2002
eanc_s043.g0060.t1	18.9962	32.3283	14.2185	21.9726	10.2148	18.3006	6.91333	14.2664	5.18729	15.3447	9.48109	14.7019	10.8574	22.239	8.83761	26.5087
eanc_s043.g0061.t1	28.7556	60.5767	44.7905	29.0628	22.5122	16.6018	14.3518	13.9083	14.8113	25.9642	16.7206	19.3352	12.6017	31.016	15.2639	20.7326
eanc_s043.g0062.t1	314.491	590.265	411.02	645.286	516.487	352.363	528.421	324.386	297.251	364.724	315.275	660.105	162.975	309.765	142.653	139.404
eanc_s043.g0063.t1	210.238	280.31	175.464	237.16	104.025	85.2035	111.21	36.4386	27.9411	19.6199	79.2986	23.1225	35.1887	42.9714	60.667	14.8109
eanc_s043.g0064.t1	3.6239	2.46904	3.19893	6.48053	2.05938	2.24273	2.16055	3.73199	0.804173	1.26036	2.72706	5.4678	1.2971	3.32307	2.22254	2.63046
eanc_s043.g0065.t1	18.7611	3.0127	13.7804	11.1778	17.7746	3.46622	8.24652	7.07875	5.23002	0.879994	4.21333	2.81845	7.36264	2.2261	8.30174	7.81218
eanc_s043.g0066.t1	1.4936	4.92486	4.33206	7.08837	1.92509	1.80837	2.80845	3.06823	1.35467	2.15779	2.71876	5.27922	3.80646	4.54874	3.23115	3.99079
eanc_s043.g0067.t1	0.376904	0.932073	0	0.596238	2.52609	4.90557	2.48045	2.98641	1.25343	0.272253	0.171516	0.121108	1.09776	0.717408	1.83457	2.73344
eanc_s043.g0068.t1	15.1055	9.79116	12.5445	14.2967	11.6483	13.6775	5.66443	7.50184	7.18197	5.59554	4.70016	4.31442	10.6229	6.29106	5.02738	13.01
eanc_s043.g0069.t1	62.8934	68.3459	92.8553	92.5311	31.6931	38.5894	36.6614	61.0787	33.4791	17.9466	37.8594	16.149	98.724	96.9593	95.8247	89.1984
eanc_s043.g0070.t1	23.4995	23.3141	24.8319	29.2799	26.1615	18.5999	22.4193	22.2145	18.768	13.5197	19.1673	18.8439	18.6892	20.7919	13.0469	19.6935
eanc_s043.g0071.t1	5.29291	3.702	6.89937	9.13372	7.27602	7.20995	11.3596	9.31965	11.807	15.6407	8.57338	4.63835	8.00909	6.43361	8.32729	8.19796
eanc_s043.g0072.t1	0	0.654539	0	0.314027	0.102342	0.360512	0.497677	0.932077	0.240057	1.4339	0.361337	0.51028	0.433627	1.36024	0.429436	1.21234
eanc_s043.g0073.t1	6.58021	8.7213	9.72975	6.73554	8.24834	9.45094	8.24858	10.1475	7.25538	7.08314	8.33743	4.72623	10.2403	8.84113	7.11755	8.66778
eanc_s043.g0074.t1	0.473937	1.56271	1.54643	2.43665	0.610852	0.932447	2.15361	1.80808	1.64777	1.45496	1.40187	1.14215	2.67448	3.15736	1.53792	1.71858
eanc_s043.g0075.t1	0	0	0	0.59411	0	0	0	0.244284	0	0	0	0.267474	0	0	0	0.155161
eanc_s043.g0076.t1	0	0	0.435961	0.307452	0	0.27298	0.0942104	0.0882213	0.181772	0	0.136802	0	0.218896	0.228884	0.162585	0.635129
eanc_s043.g0077.t1	0	0	0	0.28324	0.55385	5.20268	0.673327	0.73561	0	0	0	0.230126	0.260743	0.13632	0	0.27337
eanc_s043.g0078.t1	44.3839	29.792	28.658	43.4649	70.0091	57.0639	64.5126	56.3799	29.9679	27.2513	28.469	35.1105	42.2441	43.7694	36.8064	71.3155
eanc_s043.g0079.t1	0.218121	0.719211	1.5816	2.07033	0	0.33011	0.0683562	0	0.197832	0.945349	0.297779	0.140175	0.317648	0.166071	0.235933	0.0832576
eanc_s043.g0080.t1	24.3314	18.5141	14.4761	54.2818	20.2637	20.017	18.7695	27.463	15.8438	16.2236	18.1701	31.2729	18.171	25.1752	14.1714	23.3375
eanc_s043.g0081.t1	0.788964	13.0001	16.5903	4.68034	4.4743	6.5672	3.58513	3.00992	5.72461	16.2422	13.6432	1.90134	16.9472	25.98	10.2407	5.11955
eanc_s043.g0082.t1	0	4.0145	0.588548	1.92603	0.627696	2.45682	2.28931	0.714592	1.71774	1.75892	1.1081	1.56486	4.72814	9.88777	2.1949	0.929458
eanc_s043.g0083.t1	0	3.22071	1.41652	0	15.2753	89.879	38.9777	27.9004	2.16557	1.17594	33.4854	1.25544	54.5279	132.376	123.615	102.157
eanc_s043.g0084.t1	11.6809	8.65874	19.5665	9.3111	9.75686	6.63291	12.7132	9.08822	8.59619	7.84915	9.23041	7.85603	7.5166	8.96267	11.2639	6.15239
eanc_s043.g0085.t1	80.7493	68.7085	193.591	100.953	83.9319	59.5251	127.749	63.8269	143.715	75.2602	167.131	124.288	58.7953	58.0075	61.2792	41.2607
eanc_s043.g0086.t1	60.9681	59.4713	71.617	97.8944	53.4351	45.151	105.723	100.374	88.2909	113.696	125.22	38.8543	175.873	96.7842	288.516	53.9904
eanc_s043.g0087.t1	143.833	325.419	317.557	289.187	30.3554	15.2758	22.6695	13.8231	19.3265	9.31344	15.8211	14.775	41.6476	25.8299	36.696	23.5445
eanc_s043.g0088.t1	117.536	100.842	154.217	148.621	145.513	130.93	163.373	84.0019	85.0888	117.822	105.154	77.8459	105.378	129.666	117.188	84.2338
eanc_s043.g0089.t1	6.04786	3.65596	10.2324	9.56734	7.17142	6.4681	3.15886	4.49623	2.07223	5.24235	4.40348	4.40485	5.43126	5.06513	5.23339	17.0828
eanc_s043.g0090.t1	52.6297	37.4679	35.5599	30.8429	40.2686	36.2774	21.4414	28.7135	23.5778	24.1924	23.4057	26.8271	50.9509	40.8903	45.542	59.9015
eanc_s043.g0091.t1	0	0	0	0	0.989317	1.21019	1.05238	1.8918	0.134274	0.156496	0.83802	0.522112	0	0.701045	0.644444	1.48854
eanc_s043.g0092.t1	0.059567	0	0	0.0942313	0.693158	0.724483	0	0.156977	0.356573	0	0	0	0.390361	0	0	0
eanc_s043.g0093.t1	0	0	0	0	0	0	0	0.141546	0.729106	0	0	0.154983	0	0	0	0.368213
eanc_s043.g0094.t1	53.5147	77.0055	48.4956	73.9675	54.7982	72.5256	51.2243	63.6308	16.9991	18.6332	20.8738	12.9323	70.5347	82.0523	62.0461	82.6483
eanc_s043.g0095.t1	0.823657	2.44426	0.477788	2.34535	1.86842	2.29364	1.03249	2.32045	0.597634	0.951938	3.59825	0.529319	10.7953	17.1827	5.16732	13.5817
eanc_s043.g0096.t1	9.68758	22.5281	10.3519	11.4535	7.15	24.2608	7.3502	10.0551	4.06952	19.6673	13.8287	9.10914	7.72224	30.8232	12.795	14.2462
eanc_s043.g0097.t1	83.8629	56.5611	51.5956	78.3935	63.6748	44.3067	48.7402	31.9194	70.2231	95.4557	61.9862	54.384	136.932	107.966	134.692	78.5718
eanc_s043.g0098.t1	33.9662	24.5837	16.2184	23.4251	36.0359	55.2273	18.108	35.9801	35.752	33.585	24.7866	20.6295	33.4505	25.9387	25.4257	63.0043
eanc_s043.g0099.t1	43.0494	52.0556	26.7845	58.65	66.2343	73.21	36.6011	49.4587	51.1168	52.5804	33.6194	51.972	44.0716	46.4774	27.1022	68.2697
eanc_s043.g0100.t1	15.7402	20.2943	7.3162	15.0039	13.733	18.08	15.5572	13.0285	21.1091	26.8211	12.6727	21.9167	13.3714	23.661	10.9138	12.9405
eanc_s043.g0101.t1	0.814969	0	0	2.57846	29.4113	22.6944	10.7268	26.7863	2.46388	0	0.741729	0	1.18683	3.72296	0.88152	4.35507
eanc_s043.g0102.t1	0	0.440128	0	0	0	0	0	0	0.161421	0.192839	0.485944	0	0	0	0	0
eanc_s043.g0103.t1	3.5726	1.81229	1.99269	0.86948	0.283365	0.665459	0.51674	0	1.66168	0.595531	1.25059	0.176609	2.00105	1.25542	0.297257	1.88816
eanc_s043.g0104.t1	7.32932	0	1.93254	1.05405	81.7567	4.43694	27.9805	14.4696	6.04324	0	0.606422	0.85639	19.8917	9.13143	16.5764	19.8377
eanc_s043.g0105.t1	62.1514	34.7012	38.5382	43.9049	68.4384	77.0532	45.9985	54.8086	87.0613	58.484	60.8607	47.0836	65.871	30.3492	46.9445	68.0654
eanc_s043.g0106.t1	0.446587	3.92675	4.31762	0.941964	34.0756	48.4828	34.3355	124.679	2.16025	1.72047	4.20002	1.05232	6.612	20.7411	8.05093	36.252
eanc_s043.g0107.t1	23.2802	15.9561	15.9322	20.6898	20.6331	26.4444	24.2643	21.4936	12.4949	9.06944	12.3795	14.9609	12.3802	18.1232	20.3714	19.3698
eanc_s043.g0108.t1	0	0.134442	0	0	0	0.0493658	0.0511111	0	0	0	0	0.209622	0.0593777	0.186261	0.352823	0.0622531
eanc_s043.g0109.t1	3.36499	3.32861	10.7358	11.711	4.85755	2.03706	2.95271	5.13501	1.62773	1.94454	3.6751	11.245	5.88048	10.248	4.36773	8.22033
eanc_s043.g0110.t1	4.37999	6.11013	9.0392	5.0634	4.082	11.9318	5.80727	13.8424	2.3428	10.8301	10.8859	8.33607	3.80259	10.2609	12.2086	11.3172
eanc_s043.g0111.t1	0.605698	0.332861	0.58559	0.638784	0.10409	0	0.379635	0.1185	0.244159	0	0.183755	0.12975	0	0	0.436773	0
eanc_s043.g0112.t1	17.4687	23.6569	13.5713	19.5661	10.2927	5.2875	8.99373	6.22494	8.29913	4.95721	9.65285	8.82055	23.1681	15.0648	10.1224	17.6222
eanc_s043.g0113.t1	5.17196	4.93654	3.15806	6.10399	6.74131	6.09711	9.3837	13.3341	3.78562	4.52243	8.17561	7.17297	7.53188	8.76362	7.36093	14.7542
eanc_s043.g0114.t1	1.55247	4.09517	1.35084	2.45591	4.79655	6.7667	6.61672	13.4018	3.19161	2.6914	7.34736	4.18949	4.06953	4.25522	6.38114	12.5628
eanc_s043.g0115.t1	2.12488	1.16773	0.770377	3.64155	1.18679	1.71512	0.554924	3.11788	0.321205	0.127908	0.644641	1.36554	1.54722	1.61782	1.91533	8.65145
eanc_s043.g0116.t1	10.7947	2.84747	10.0189	5.80604	8.68184	14.6379	10.0134	16.7263	11.2266	5.77013	9.03866	5.411	2.82965	2.46563	7.70632	11.8667
[truncated: 25,522 more rows]

## Sheet: Data S2
Supplementary Data S2. Source data for Figure 3A, 3B, 5C, 6A and 6C. These are the values averaged by tissue for the gene expression levels shown in Data S1.
GeneID	Avg-A	Avg-B	Avg-C	Avg-D
eanc_s073.g0001.t1	10.6296	9.94032	5.00179	12.1489
eanc_s073.g0002.t1	1.3895	0.239087	0.140643	0.504712
eanc_s073.g0003.t1	2.14069	0.861926	0.0738563	0.212045
eanc_s073.g0004.t1	3.14774	0.284073	0.403032	1.19402
eanc_s073.g0005.t1	4.07386	4.1448	2.88311	2.73692
eanc_s073.g0006.t1	0	0.127015	0.108616	0.344372
eanc_s073.g0007.t1	0.335923	0.245812	0.131922	0.257436
eanc_s073.g0008.t1	6.39868	5.99654	4.51787	6.43594
eanc_s073.g0009.t1	5.71188	7.15922	3.54945	6.67442
eanc_s073.g0010.t1	5.37168	4.66709	5.38519	7.98428
eanc_s073.g0011.t1	9.20559	0.363264	2.75057	8.12282
eanc_s073.g0012.t1	9.282	11.6009	7.75385	9.58212
eanc_s073.g0013.t1	64.4716	93.01	65.9526	79.1928
eanc_s073.g0014.t1	12.486	8.65144	4.88914	9.09719
eanc_s073.g0015.t1	6.12172	6.77868	4.87522	8.83376
eanc_s073.g0016.t1	26.7852	29.5324	38.972	27.7171
eanc_s073.g0017.t1	7.23821	10.2155	3.90215	15.2979
eanc_s073.g0018.t1	0	0	0.0786731	0
eanc_s073.g0019.t1	3.69055	5.2446	1.11979	1.72495
eanc_s073.g0020.t1	10.0127	14.6597	1.5358	3.29404
eanc_s073.g0021.t1	8.87274	21.9159	2.77127	4.59784
eanc_s073.g0022.t1	0.104047	0.178339	0	0.186856
eanc_s073.g0023.t1	15.1469	13.7362	9.87411	16.1276
eanc_s073.g0024.t1	22.2816	25.9283	25.1343	27.1447
eanc_s073.g0025.t1	13.742	10.6901	3.16481	3.38086
eanc_s073.g0026.t1	0	0.034872	0	0.098503
eanc_s073.g0027.t1	0.540176	1.05073	0.478742	1.00382
eanc_s073.g0028.t1	0	0	0	0
eanc_s073.g0029.t1	0	0.0707305	0.113878	0
eanc_s073.g0030.t1	0	0.0386076	0	0
eanc_s073.g0031.t1	0.690859	1.37579	0	0.325693
eanc_s073.g0032.t1	1.63407	12.3409	0.225779	5.70947
eanc_s073.g0033.t1	1.72636	2.63656	1.55363	3.35186
eanc_s073.g0034.t1	53.3123	19.0117	28.2609	32.5103
eanc_s073.g0035.t1	0.455827	0.468593	0.905621	0.555216
eanc_s073.g0036.t1	0.44244	0.793986	1.53531	0.539784
eanc_s073.g0037.t1	30.5256	24.3903	20.1944	30.1715
eanc_s073.g0038.t1	19.4674	13.5092	8.66286	29.7208
eanc_s073.g0039.t1	33.6828	59.7836	82.6962	136.978
eanc_s073.g0040.t1	15.2751	23.7846	15.0548	103.833
eanc_s073.g0041.t1	0.0462584	0.0171627	0.319463	0.108523
eanc_s073.g0042.t1	19.1677	31.7092	18.9041	101.482
eanc_s073.g0045.t1	19.5394	13.4643	4.32014	20.3619
eanc_s073.g0043.t1	9.07952	12.146	5.47915	19.5471
eanc_s073.g0044.t1	0.547569	1.15221	0.79874	1.10344
eanc_s073.g0046.t1	13.4419	16.0209	13.1035	18.7724
eanc_s073.g0047.t1	22.0507	31.0313	24.6343	42.2182
eanc_s073.g0048.t1	7.13115	8.60826	7.84266	7.98339
eanc_s073.g0049.t1	24.8554	26.3892	24.7536	30.7834
eanc_s073.g0050.t1	23.028	11.7143	6.54301	11.6313
eanc_s073.g0051.t1	11.9791	14.3302	14.4537	18.2232
eanc_s073.g0052.t1	11.551	9.58522	8.45224	11.9377
eanc_s073.g0053.t1	160.996	165.15	177.752	207.813
eanc_s073.g0054.t1	4.21754	4.32693	2.43197	3.38646
eanc_s073.g0055.t1	0	0	0.131557	0.0520926
eanc_s073.g0056.t1	5.02094	6.55651	4.44112	9.32182
eanc_s073.g0057.t1	148.484	158.33	138.091	136.522
eanc_s073.g0058.t1	60.5365	63.6798	64.4249	51.957
eanc_s073.g0059.t1	3.68827	6.15564	7.0241	7.40882
eanc_s073.g0060.t1	71.6021	32.6787	117.362	54.5328
eanc_s073.g0061.t1	12.4445	8.9229	1.31205	7.76676
eanc_s073.g0062.t1	142.348	44.7891	79.4842	62.871
eanc_s073.g0063.t1	0.131569	1.05741	0.720419	3.01842
eanc_s073.g0064.t1	129.903	34.2145	73.7195	53.1386
eanc_s073.g0065.t1	189.952	27.8954	62.1166	53.4411
eanc_s073.g0066.t1	29.5784	8.69032	0.835076	4.63323
eanc_s073.g0067.t1	11.6904	29.3178	5.65625	20.7623
eanc_s073.g0068.t1	81.8465	10.352	0.956063	5.79419
eanc_s073.g0069.t1	261.735	77.4541	10.9116	39.2252
eanc_s073.g0070.t1	24.0852	5.77213	0.925993	3.46571
eanc_s073.g0071.t1	75.863	57.0808	5.966	38.4873
eanc_s073.g0072.t1	17.2486	7.10437	1.09159	1.60109
eanc_s073.g0073.t1	24.3124	10.176	1.79643	4.76009
eanc_s073.g0074.t1	8.17518	4.63051	2.71209	8.05785
eanc_s073.g0075.t1	0.605715	0.135093	1.3843	0.104528
eanc_s073.g0076.t1	5.63162	3.45708	2.95169	5.54882
eanc_s073.g0077.t1	52.3121	36.5707	22.1854	51.6033
eanc_s073.g0078.t1	0	0	0	0
eanc_s105.g0001.t1	0.205378	0.257174	0.393823	0.425109
eanc_s105.g0002.t1	17.7814	43.7194	92.2674	44.9597
eanc_s105.g0003.t1	31.6585	421.07	27.7436	261.289
eanc_s105.g0004.t1	9.16249	9.10735	7.72802	9.81323
eanc_s105.g0005.t1	13.6888	19.635	19.3967	13.9283
eanc_s105.g0006.t1	547.264	749.884	540.424	601.068
eanc_s105.g0007.t1	0.376316	0.361852	0.42569	0.457849
eanc_s105.g0008.t1	104.793	22.8769	231.768	53.0566
eanc_s105.g0009.t1	0.0741264	3.58306	0.228358	0.168359
eanc_s105.g0010.t1	0.536688	195.802	3.46725	0.779631
eanc_s105.g0011.t1	15.0697	125.319	9.7782	38.2966
eanc_s105.g0012.t1	12.0388	53.9337	4.81312	11.4347
eanc_s105.g0013.t1	0.602989	1.70143	3.29322	5.10054
eanc_s105.g0014.t1	6.97483	2.144	0	0.416559
eanc_s105.g0015.t1	2.62196	1.09235	3.63391	1.24683
eanc_s105.g0016.t1	0	0.124072	0	0
eanc_s105.g0017.t1	91.0783	111.371	49.3882	214.265
eanc_s105.g0018.t1	115.236	103.884	125.791	89.2979
eanc_s105.g0019.t1	1.38429	1419.09	31.725	260.713
eanc_s105.g0020.t1	4.38369	26.7583	10.3171	13.7444
eanc_s105.g0021.t1	1.20777	190.234	16.8512	2.67336
eanc_s105.g0022.t1	3.92796	50.6495	6.11652	3.53673
eanc_s105.g0023.t1	10.7599	27.7339	17.9791	17.5011
eanc_s105.g0024.t1	6.34083	10.9929	6.18319	5.12691
eanc_s105.g0025.t1	69.6118	155.574	217.146	133.185
eanc_s105.g0026.t1	0.163162	0.296177	0.136186	0.316386
eanc_s105.g0027.t1	27.5431	12.5756	8.16574	54.2732
eanc_s105.g0028.t1	25.0743	34.3769	32.4655	31.8257
eanc_s105.g0029.t1	6.03669	9.40006	6.28623	8.0819
eanc_s105.g0030.t1	0.401035	0.290432	0.559309	0.229914
eanc_s105.g0031.t1	17.1009	22.9036	18.7367	17.683
eanc_s105.g0032.t1	0.32529	0.0935846	0.122146	0.436936
eanc_s105.g0033.t1	161.813	193.522	352.494	234.008
eanc_s105.g0034.t1	0.100276	0.429646	0.30956	0.272646
eanc_s105.g0035.t1	0.123213	0.273685	0.362425	0.306419
eanc_s105.g0036.t1	227.251	4.97051	5.05777	17.137
eanc_s105.g0037.t1	3.0707	4.72198	2.34754	4.82342
eanc_s105.g0038.t1	3.1119	0.0522026	0	1.76716
eanc_s105.g0039.t1	252.859	88.7224	422.697	159.764
eanc_s105.g0040.t1	125.39	11.8082	60.6143	15.2151
eanc_s105.g0041.t1	3.4172	11.2987	5.48666	6.81854
eanc_s105.g0042.t1	14.0945	23.4569	13.08	23.038
eanc_s105.g0043.t1	39.5412	28.6822	47.4829	44.3575
eanc_s105.g0044.t1	13.4903	13.8614	18.5024	20.5203
eanc_s105.g0045.t1	0.62365	0.817529	0.443926	0.536973
eanc_s105.g0046.t1	32.2746	20.6311	13.0391	20.2909
eanc_s105.g0047.t1	119.775	62.0949	42.863	67.3124
eanc_s105.g0048.t1	33.0766	5.36073	12.0267	12.5354
eanc_s105.g0049.t1	2.06967	0.408215	3.5072	1.58644
eanc_s105.g0050.t1	13.4324	0.532778	1.10287	1.9027
eanc_s105.g0051.t1	1917.52	1224.67	1044.65	1346.75
eanc_s105.g0052.t1	27.5242	40.8765	49.9027	49.472
eanc_s105.g0053.t1	4.92743	4.14423	3.23876	4.75463
eanc_s105.g0054.t1	4.94152	6.83168	4.59252	2.68089
eanc_s105.g0055.t1	3.02296	4.34756	4.32919	4.85911
eanc_s105.g0056.t1	0.476607	0.0721308	0	0.355442
eanc_s105.g0057.t1	4.73804	4.05981	3.22988	7.47338
eanc_s105.g0058.t1	1.74133	3.95787	2.47542	1.84128
eanc_s040.g0001.t1	1.36266	33.6073	5.48151	19.7486
eanc_s040.g0002.t1	47.2508	1865.58	842.074	762.081
eanc_s040.g0003.t1	0.796719	25.6841	2.43489	15.1799
eanc_s040.g0004.t1	271.373	248.031	268.349	196.426
eanc_s040.g0005.t1	12.3808	17.0503	16.8948	30.4452
eanc_s040.g0006.t1	18.8401	17.6681	10.0427	31.3723
eanc_s040.g0007.t1	8.25201	11.5681	7.75591	9.92911
eanc_s040.g0008.t1	48.5864	69.5412	64.363	45.2999
eanc_s040.g0009.t1	19.523	40.4068	64.1378	31.9622
eanc_s040.g0010.t1	0.894446	46.5066	4.92652	3.38698
eanc_s040.g0011.t1	12.4112	16.019	7.98434	12.4323
eanc_s040.g0012.t1	7.17642	13.8897	12.1673	8.57438
eanc_s040.g0013.t1	19.8314	48.6225	30.8339	42.7066
eanc_s040.g0014.t1	0.924619	2.68529	0.568622	2.1448
eanc_s040.g0015.t1	59.7072	75.858	57.2948	42.0528
eanc_s040.g0016.t1	0.413152	44.2023	2.75694	0.494065
eanc_s040.g0017.t1	5.27806	201.369	14.7986	195.477
eanc_s040.g0018.t1	0.143747	26.7734	2.94838	18.1736
eanc_s040.g0019.t1	3.70856	6.61377	11.7457	15.7925
eanc_s040.g0020.t1	5.11805	14.197	7.46907	10.8333
eanc_s040.g0021.t1	7.50168	15.0394	7.34517	23.8035
eanc_s040.g0022.t1	10.078	28.1407	9.60427	24.0182
eanc_s040.g0023.t1	2.10107	1.50779	1.14526	1.68061
eanc_s040.g0024.t1	1.80962	1.54512	0.79441	3.13762
eanc_s040.g0025.t1	1.80255	1.5132	0.796981	1.78753
eanc_s040.g0026.t1	1.04776	3.17675	2.16586	4.34812
eanc_s040.g0027.t1	0	1.92658	0.255627	3.5106
eanc_s040.g0028.t1	80.7983	80.4131	50.2048	67.0047
eanc_s040.g0029.t1	0.0259079	0.0995238	0.0313307	0.102935
eanc_s040.g0030.t1	0.106426	0.0378881	7.24339	0.0982979
eanc_s040.g0031.t1	47.0313	76.0504	44.9359	79.7999
eanc_s040.g0032.t1	13.2012	12.6622	13.8961	28.839
eanc_s040.g0033.t1	184.734	123.613	336.589	261.546
eanc_s040.g0034.t1	61.9255	34.5884	78.3136	77.8977
eanc_s040.g0035.t1	19.448	26.3636	14.5607	21.9812
eanc_s040.g0036.t1	7.93034	104.026	11.5908	38.2772
eanc_s040.g0037.t1	155.314	219.498	82.1542	137.512
eanc_s040.g0038.t1	13.0529	1.15714	2.31844	1.77815
eanc_s040.g0039.t1	67.754	67.5492	45.382	79.6822
eanc_s040.g0040.t1	121.9	133.885	205.482	152.854
eanc_s040.g0041.t1	4.61342	9.04168	17.7908	13.9817
eanc_s040.g0042.t1	108.29	106.317	76.4008	116.566
eanc_s040.g0043.t1	37.414	64.3231	45.4932	62.4694
eanc_s040.g0044.t1	3.90264	6.67674	5.19058	7.69248
eanc_s040.g0045.t1	10.4324	12.5456	6.83318	13.8969
eanc_s040.g0046.t1	31.2089	23.3028	20.026	26.1619
eanc_s040.g0047.t1	20.6131	39.4093	29.6777	24.1249
eanc_s040.g0048.t1	4.36007	6.87176	7.32136	13.2997
eanc_s040.g0049.t1	99.4129	99.8313	93.4303	204.469
eanc_s040.g0050.t1	0.864307	1.64319	1.486	1.25562
eanc_s040.g0051.t1	3.42243	3.45812	2.75305	3.66322
eanc_s040.g0052.t1	0.134659	0.103061	0.241901	0.682411
eanc_s040.g0053.t1	4.23263	7.45733	6.40913	0.834281
eanc_s040.g0054.t1	0.767285	1.67714	2.18219	0.437709
eanc_s040.g0055.t1	1.91926	7.22012	3.61929	0.855328
eanc_s040.g0056.t1	0.676598	1.69324	2.50614	0.823517
eanc_s040.g0057.t1	137.986	288.52	218.075	249.227
eanc_s040.g0058.t1	87.8976	169.233	221.739	107.35
eanc_s040.g0059.t1	11.6962	5.91961	4.05561	9.56387
eanc_s040.g0060.t1	11.5039	4.20948	3.82965	9.8858
eanc_s040.g0061.t1	29.7243	4.46386	6.20394	19.903
eanc_s040.g0062.t1	37.0942	120.091	110.341	188.063
eanc_s040.g0063.t1	11.4339	9.25379	10.1684	8.32621
eanc_s040.g0064.t1	10.7372	9.8994	13.1973	8.96818
eanc_s040.g0065.t1	0.281733	1.34266	0.906021	0.327335
eanc_s040.g0066.t1	29.8441	36.719	20.5477	23.6047
eanc_s040.g0067.t1	111.09	128.085	67.9794	69.2072
eanc_s040.g0068.t1	1.21357	12.2672	1.59134	9.44578
eanc_s040.g0069.t1	6.48117	6.00637	3.99327	8.92986
eanc_s040.g0070.t1	764.946	985.354	804.659	1232.33
eanc_s040.g0071.t1	0.339941	0.210627	0.193466	0.654656
eanc_s040.g0072.t1	9.69592	6.97034	26.6827	11.6195
eanc_s040.g0073.t1	3.27594	17.6775	29.444	3.18119
eanc_s040.g0074.t1	0.148641	0.275743	0.536316	0.0717308
eanc_s040.g0075.t1	3.61478	2.18861	2.31612	0.326403
eanc_s040.g0076.t1	248.231	245.872	218.376	179.556
eanc_s040.g0077.t1	15.8317	14.0862	12.3151	11.0343
eanc_s040.g0078.t1	0	0	0	0
eanc_s040.g0079.t1	138.772	7.90175	13.1194	12.8765
eanc_s040.g0080.t1	24.9193	33.4209	32.5157	34.1693
eanc_s040.g0081.t1	287.351	50.8414	71.6098	88.9042
eanc_s040.g0082.t1	6.51575	9.27842	4.04402	6.83541
eanc_s040.g0083.t1	17.5037	16.9769	15.8489	17.765
eanc_s040.g0084.t1	31.5625	30.0846	14.665	24.2739
eanc_s040.g0085.t1	0.749413	0.259128	0.224412	0.275795
eanc_s040.g0086.t1	0	0	0.053792	0.0637298
eanc_s040.g0087.t1	0	0	0	0
eanc_s040.g0088.t1	0	0	0	0.0984244
eanc_s040.g0089.t1	1.7286	0.517245	0.0521774	0.596532
eanc_s040.g0090.t1	4.56415	4.55638	4.28399	6.32412
eanc_s040.g0091.t1	10.0679	4.74263	4.17464	1.17484
eanc_s040.g0092.t1	0.30776	0.206504	0.427929	0.943705
eanc_s040.g0093.t1	9.42514	16.4187	14.4034	12.5322
eanc_s040.g0094.t1	5.6682	7.75159	5.75181	5.98675
eanc_s040.g0095.t1	0	0.0108991	0.127708	0.0721308
eanc_s040.g0096.t1	4.37881	1.50778	1.71193	2.13181
eanc_s040.g0097.t1	1.64873	0.839987	0.453886	1.36423
eanc_s040.g0098.t1	66.2472	50.3289	47.0292	46.4741
eanc_s040.g0099.t1	5.16782	9.29204	7.6655	8.81683
eanc_s040.g0100.t1	4.93264	6.67362	5.08292	6.98978
eanc_s040.g0101.t1	0.44184	0.847202	0.0551597	0.280062
eanc_s040.g0102.t1	3.88582	69.0059	23.0324	25.4262
eanc_s040.g0103.t1	5.33061	11.4668	4.66374	5.31369
eanc_s040.g0104.t1	15.4818	17.0306	10.3636	19.949
eanc_s040.g0105.t1	2.93098	5.29995	2.9692	6.2621
eanc_s040.g0106.t1	0.464242	0.159693	0.117959	0.188744
eanc_s040.g0107.t1	0.253331	0.368598	0.672363	0.713734
eanc_s040.g0108.t1	0	0	0	0
eanc_s040.g0109.t1	0	0	0	0.0648391
eanc_s040.g0110.t1	0	0	0	0
eanc_s040.g0111.t1	0.958804	2.37231	1.4948	2.5609
eanc_s040.g0112.t1	0	1.102	0.924394	0.556006
eanc_s040.g0113.t1	4.38981	4.50845	4.93871	4.08541
eanc_s040.g0114.t1	0.588109	0.904317	0.366019	0.377672
eanc_s040.g0115.t1	34.2429	34.1977	25.8149	42.5552
eanc_s040.g0116.t1	0	0	0	0
eanc_s040.g0117.t1	1.92666	3.24212	2.49064	3.06388
eanc_s040.g0118.t1	6.31729	6.78199	13.8481	8.597
eanc_s040.g0119.t1	0.392099	0.486606	0.556387	0.472169
eanc_s040.g0120.t1	0.725242	1.19434	3.13075	1.47579
eanc_s040.g0121.t1	2.1612	3.20103	1.56104	2.66061
eanc_s040.g0122.t1	0.496749	0.739473	0.655832	0.973812
eanc_s040.g0123.t1	0.859253	8.86399	9.69419	2.03438
eanc_s040.g0124.t1	24.1838	41.4129	30.1341	39.3053
eanc_s040.g0125.t1	0.565085	16.5106	7.04925	2.52434
eanc_s040.g0126.t1	0.997461	1.91545	2.86861	0.953965
eanc_s040.g0127.t1	13.0574	24.3386	16.624	28.4771
eanc_s040.g0128.t1	0.881527	1.20748	1.17661	2.25305
eanc_s040.g0129.t1	2.24973	3.29278	2.41075	5.07806
eanc_s040.g0130.t1	5.12731	14.4254	8.82506	21.2888
eanc_s040.g0131.t1	3.8981	3.84713	2.72805	6.37241
eanc_s040.g0132.t1	379.213	161.258	1317.29	526.275
eanc_s040.g0133.t1	102.218	142.354	319.764	218.384
eanc_s040.g0134.t1	0.675635	3.71464	0.752302	1.70138
eanc_s040.g0135.t1	19.5162	14.0742	10.4601	9.81159
eanc_s040.g0136.t1	37.1044	19.0532	21.1165	21.4366
eanc_s040.g0137.t1	22.6182	12.2721	4.79906	16.8409
eanc_s040.g0138.t1	1.87939	1.02689	0.612147	1.09745
eanc_s040.g0139.t1	49.8058	45.0338	51.4768	45.3537
eanc_s040.g0140.t1	4.94181	13.8589	10.7537	9.05631
eanc_s040.g0141.t1	11.3681	27.7917	21.4836	22.9422
eanc_s040.g0142.t1	32.1482	38.6525	32.1548	35.7142
eanc_s040.g0143.t1	0.55794	0.159966	0.408378	0.190617
eanc_s040.g0144.t1	7.94089	7.51687	3.43815	6.98803
eanc_s040.g0145.t1	10.5643	1.64745	0.382575	1.05195
eanc_s040.g0146.t1	0	0.616464	0	0.30486
eanc_s040.g0147.t1	8.07092	28.4886	23.4248	8.71694
eanc_s040.g0148.t1	0.716083	0.172327	0.0538704	0.171145
eanc_s040.g0149.t1	0	0	0	0.0809352
eanc_s040.g0150.t1	1.02723	0.975651	0.97434	2.20427
eanc_s040.g0151.t1	0	0.256147	0	0.0875482
eanc_s040.g0152.t1	4.31785	1.31117	0.717235	1.48356
eanc_s040.g0153.t1	4.13791	3.10758	1.82077	3.57861
eanc_s040.g0154.t1	7.09995	8.365	7.44795	9.8123
eanc_s040.g0155.t1	63.6832	111.195	95.434	68.3753
eanc_s040.g0156.t1	1.93246	2.76086	30.5909	8.64592
eanc_s040.g0157.t1	0	0.0744565	0	0
eanc_s040.g0158.t1	1.02645	0.899591	1.31005	2.84629
eanc_s040.g0160.t1	22.7121	47.9415	28.8488	48.2611
eanc_s040.g0162.t1	2.16448	1.97142	0.681973	1.92228
eanc_s040.g0159.t1	14.693	15.7832	12.4606	14.1121
eanc_s040.g0161.t1	3.6234	4.43009	2.49682	2.38314
eanc_s040.g0163.t1	26.22	41.0777	23.7242	43.8622
eanc_s040.g0164.t1	3.5085	2.62135	1.67922	1.32413
eanc_s040.g0165.t1	0	0	0	0
eanc_s040.g0169.t1	11.2249	13.1799	13.1072	13.3269
eanc_s040.g0166.t1	0.270889	2.35937	1.09523	0.166254
eanc_s040.g0167.t1	0.19861	1.62535	1.52479	2.17956
eanc_s040.g0168.t1	1.27198	2.51899	0.754712	0.844687
eanc_s040.g0170.t1	16.6685	20.7467	22.5529	20.9538
eanc_s040.g0171.t1	0.626681	0.596115	1.11071	0.902265
eanc_s040.g0172.t1	0.684189	0.588701	0.689777	0.935593
eanc_s040.g0173.t1	1.10088	1.78095	1.65972	2.34052
eanc_s040.g0174.t1	9.03442	9.53859	7.05541	10.3423
eanc_s040.g0175.t1	15.1774	5.86547	4.81238	9.78572
eanc_s040.g0176.t1	22.0657	11.923	11.967	11.8235
eanc_s040.g0177.t1	0.729998	0.351043	0.0301497	0.122185
eanc_s040.g0178.t1	0	0	0	0
eanc_s040.g0179.t1	6.00826	4.9574	3.38994	5.5027
eanc_s040.g0180.t1	8.05319	318.027	54.3457	43.132
eanc_s040.g0181.t1	11.5796	37.0525	42.2782	17.8959
eanc_s040.g0182.t1	54.2264	122.162	165.815	110.315
eanc_s040.g0183.t1	1.77039	3.36052	2.18247	4.28392
eanc_s040.g0184.t1	1.27172	3.98366	6.73919	7.49045
eanc_s040.g0185.t1	4.07487	0.658821	0.0619766	0.267756
eanc_s040.g0186.t1	8.67438	4.97697	0.89181	2.52434
eanc_s040.g0187.t1	24.8429	17.2269	4.83282	7.53044
eanc_s040.g0188.t1	13.6787	6.27519	1.48122	3.65615
eanc_s040.g0189.t1	26.3816	7.54206	0.817282	4.46152
eanc_s040.g0190.t1	0.783584	0.43481	0.0235862	0.13145
eanc_s040.g0191.t1	39.0431	15.2241	4.10727	9.39967
eanc_s040.g0192.t1	0	0	0	0
eanc_s040.g0193.t1	9.62484	17.7399	12.0632	11.3444
eanc_s040.g0194.t1	19.1695	43.1633	41.0582	43.7117
eanc_s040.g0195.t1	39.0605	15.5139	5.41669	47.2891
eanc_s040.g0196.t1	0.129501	0.245007	0	0.533011
eanc_s040.g0197.t1	0.0630539	1.41601	0.28212	0.607154
eanc_s040.g0198.t1	0	0	0	0.372234
eanc_s040.g0199.t1	0.270924	0.217196	0.0972145	0.167889
eanc_s040.g0200.t1	0	0.203741	0	1.07315
eanc_s040.g0201.t1	20.3196	5.15933	1.58518	3.27044
eanc_s040.g0202.t1	5.95893	4.78144	4.61378	7.76931
eanc_s040.g0203.t1	240.082	197.564	293.06	286.223
eanc_s040.g0204.t1	8.1843	8.70427	8.66481	11.8545
eanc_s040.g0205.t1	56.6305	28.6764	72.7014	69.3611
eanc_s040.g0206.t1	0.0958044	2.86134	1.76294	1.32726
eanc_s040.g0207.t1	1.48102	15.3217	1.53358	11.5775
eanc_s040.g0208.t1	0.52193	0.0437668	0	0.715863
eanc_s040.g0209.t1	3.37623	4.66135	4.01045	2.83976
eanc_s040.g0210.t1	4.37442	1.65553	1.58635	4.59124
eanc_s040.g0211.t1	8.62064	13.2596	6.88393	16.2433
eanc_s040.g0212.t1	0	0.942202	0.666349	0.796221
eanc_s040.g0213.t1	19.5441	30.9998	37.3972	14.0213
eanc_s040.g0214.t1	1.8928	1.18226	0.674439	1.34564
eanc_s040.g0217.t1	11.1479	17.5828	11.6888	25.4993
eanc_s040.g0215.t1	3.04837	3.74922	2.45838	4.76796
eanc_s040.g0216.t1	5.32871	12.3171	8.27018	20.4168
eanc_s040.g0218.t1	7.22263	14.5825	7.5501	12.5681
eanc_s040.g0219.t1	16.0683	28.2914	21.7979	29.2968
eanc_s040.g0220.t1	0.359655	1.37965	1.27646	1.56475
eanc_s040.g0221.t1	10.7785	9.03474	13.6513	4.31571
eanc_s040.g0222.t1	20.6181	15.4729	16.8586	39.7376
eanc_s040.g0223.t1	0.337503	0.655736	0.182587	0.311217
eanc_s040.g0224.t1	0.536738	1.79766	0.449852	1.57278
eanc_s040.g0225.t1	8.09147	10.1368	11.8258	19.7315
eanc_s040.g0226.t1	95.8787	101.294	84.0329	97.5708
eanc_s040.g0227.t1	38.4035	190.048	205.159	114.495
eanc_s040.g0228.t1	14.4393	23.5039	20.6771	15.8109
eanc_s040.g0229.t1	27.4393	42.9672	34.956	38.8599
eanc_s040.g0230.t1	6.36236	10.0224	5.49897	17.5211
eanc_s040.g0231.t1	62.9726	60.772	49.659	65.6788
eanc_s040.g0232.t1	37.4215	39.3696	27.8964	36.9617
eanc_s040.g0233.t1	0.349364	0.429514	0.333467	0.730856
eanc_s040.g0234.t1	2.3773	7.31419	4.83134	3.33231
eanc_s040.g0235.t1	0.586119	0.70398	0.264597	0.595986
eanc_s040.g0236.t1	8.94631	1.26762	0.320385	1.28642
eanc_s040.g0237.t1	18.4676	25.1024	15.8891	17.7049
eanc_s040.g0238.t1	0.179881	0.93543	0.215749	0.534026
eanc_s040.g0239.t1	0.0716748	0.289693	0.655848	0.320607
eanc_s040.g0240.t1	0	0.0464784	0.0499051	0
eanc_s040.g0241.t1	0.145268	0.743572	0.236559	0.317643
eanc_s040.g0242.t1	5.64853	9.7037	4.00568	5.87993
eanc_s040.g0243.t1	1.89719	2.01629	1.35032	1.51074
eanc_s040.g0244.t1	13.9672	32.5769	29.7245	41.7132
eanc_s040.g0245.t1	1.05501	3.95449	6.52927	4.33465
eanc_s040.g0246.t1	8.70521	15.8386	18.7275	17.4699
eanc_s040.g0247.t1	0.553106	2.64957	1.46854	4.05244
eanc_s040.g0248.t1	7.07158	18.0127	17.1795	21.449
eanc_s040.g0249.t1	36.5256	36.6849	41.8329	40.7865
eanc_s040.g0250.t1	42.8933	58.2298	123.468	76.3892
eanc_s040.g0251.t1	9.38068	3.10123	14.5122	6.41499
eanc_s040.g0252.t1	0.968812	0.851888	0.711026	0.992724
eanc_s040.g0253.t1	0	0.102039	0.059837	0
eanc_s040.g0254.t1	9.40471	51.5127	25.0496	68.8466
eanc_s040.g0255.t1	1.45361	1.77738	6.24443	2.0371
eanc_s040.g0256.t1	6.08473	32.6951	16.4349	43.947
eanc_s040.g0257.t1	0.489101	3.16469	3.33761	2.16652
eanc_s040.g0258.t1	2.42876	6.36851	4.19721	6.94959
eanc_s040.g0259.t1	11.1618	56.5936	41.3623	63.1426
eanc_s040.g0260.t1	5.13886	35.8726	23.7755	37.0525
eanc_s040.g0261.t1	3.89022	1.78183	8.82145	3.91913
eanc_s040.g0262.t1	3.28549	13.3877	3.41605	5.14921
eanc_s040.g0263.t1	3.32557	6.85433	3.34687	7.02254
eanc_s040.g0264.t1	55.0912	57.8336	49.1691	50.2099
eanc_s040.g0265.t1	0.203478	0.830555	0.238615	0.189439
eanc_s040.g0266.t1	1.41936	2.29417	1.83822	1.78998
eanc_s040.g0267.t1	145.367	5.22077	69.3852	10.6473
eanc_s040.g0268.t1	0.297974	2.29898	1.00037	0.42649
eanc_s040.g0269.t1	0.407722	0	0.375941	0.22877
eanc_s040.g0270.t1	1.37034	2.24218	2.36577	2.15039
eanc_s040.g0272.t1	5.01181	19.8739	9.24489	10.0396
eanc_s040.g0271.t1	0.066555	0.236353	0.177238	0.329565
eanc_s040.g0273.t1	0.577225	0.823855	0.712126	0.833348
eanc_s040.g0274.t1	20.9137	54.3926	40.8228	41.3673
eanc_s040.g0275.t1	17.359	20.8472	13.8484	19.5675
eanc_s040.g0276.t1	365.705	424.562	374.181	559.521
eanc_s040.g0277.t1	0.274674	1.19166	1.53195	2.57496
eanc_s040.g0278.t1	1.50386	0.42617	0.60171	0.179933
eanc_s040.g0279.t1	305.865	278.858	211.006	415.621
eanc_s040.g0280.t1	15.2208	19.8968	44.5189	18.4147
eanc_s040.g0281.t1	0.263635	0.314046	0.389984	0.67226
eanc_s040.g0282.t1	37.1496	97.2437	105.42	180.011
eanc_s040.g0283.t1	0	0	0	0.137046
eanc_s040.g0284.t1	6.87192	19.7409	13.7979	12.3462
eanc_s040.g0285.t1	0	0	0.100068	0
eanc_s040.g0286.t1	3.32223	2.93753	2.06166	4.53403
eanc_s040.g0287.t1	4.16129	14.9947	16.0386	23.0991
eanc_s040.g0288.t1	0	1.33704	0.727768	0.444607
eanc_s040.g0289.t1	21.3811	76.3776	35.4997	143.541
eanc_s015.g0001.t1	0.550454	0.245067	0	0.0948891
eanc_s015.g0002.t1	0.240538	0.118465	0.0757995	0.123471
eanc_s015.g0003.t1	0	1.26306	0	0.76348
eanc_s015.g0004.t1	1.27115	0	0.0489356	0.204699
eanc_s015.g0005.t1	14.1429	14.9482	22.463	13.9601
eanc_s015.g0006.t1	19.7932	17.1996	12.4883	24.4689
eanc_s015.g0007.t1	42.0506	43.8087	22.3942	45.1572
eanc_s015.g0008.t1	0.132877	0.140901	0.201665	0.171516
eanc_s015.g0009.t1	0.853828	1.07593	1.20619	1.22573
eanc_s015.g0011.t1	12.866	15.3844	8.78712	14.3886
eanc_s015.g0010.t1	0.453774	0.175945	0.154968	0.356568
eanc_s015.g0012.t1	3.61446	3.52255	4.32798	8.46196
eanc_s015.g0013.t1	0.644783	3.63611	0.753637	2.15524
eanc_s015.g0014.t1	12.5995	16.0072	18.8061	21.6587
eanc_s015.g0015.t1	0	0	0	0
eanc_s015.g0016.t1	0	0.200386	0.0749307	0
eanc_s015.g0017.t1	0.264378	0	0.129668	0.306972
eanc_s015.g0018.t1	0.192486	0.287908	0.438097	0.500779
eanc_s015.g0019.t1	0.17081	0.252599	0.177919	0.382504
eanc_s015.g0020.t1	0.293396	1.08277	0.61005	0.677311
eanc_s015.g0026.t1	3.50705	3.21641	7.24916	3.73326
eanc_s015.g0021.t1	0.733016	0.658231	2.4526	14.8255
eanc_s015.g0024.t1	1.78492	3.02405	2.52266	3.95341
eanc_s015.g0023.t1	0.0400513	0.0755195	0.0197792	0.106531
eanc_s015.g0022.t1	0.0689159	0.0386248	0.0416703	0
eanc_s015.g0025.t1	0.207103	0.0607772	0.0747995	0.0754005
eanc_s015.g0027.t1	0.731213	0.324494	0.347472	0.0995081
eanc_s015.g0028.t1	0.563484	0.381037	0.623267	0.309655
eanc_s015.g0029.t1	0	0	0	0
eanc_s015.g0030.t1	0.24311	0.170064	0	0
eanc_s015.g0031.t1	0	0	0	0.106959
eanc_s015.g0032.t1	0.40751	0.657971	0.654159	0.922286
eanc_s015.g0033.t1	0.838283	0.0890468	0.387913	0.307348
eanc_s015.g0034.t1	0.117189	0.146996	0.0732522	0.244133
eanc_s015.g0035.t1	8.11769	5.33246	19.3567	12.8429
eanc_s015.g0036.t1	0.125169	0.279416	0.296827	0.439325
eanc_s015.g0037.t1	0.19564	0.256192	0.125882	0.406224
eanc_s015.g0038.t1	0	0.589753	0.142729	0.339258
eanc_s015.g0039.t1	0	0	0	0.0844496
eanc_s015.g0040.t1	0.0554036	0.276535	0.431067	0.355228
eanc_s015.g0041.t1	0	0	0	0
eanc_s015.g0042.t1	0.354105	1.99203	0.909667	0.906606
eanc_s015.g0043.t1	0	0.0640989	0	0
eanc_s015.g0044.t1	0.0867057	0.325674	0.26036	1.19609
eanc_s015.g0045.t1	2.57039	7.82663	6.97112	10.3316
eanc_s015.g0047.t1	2.33948	0.0577458	0.126581	0.0726265
eanc_s015.g0046.t1	0	0	0	0
eanc_s015.g0048.t1	5.81958	11.0567	17.558	8.84787
eanc_s015.g0049.t1	0.813972	0.806348	1.14967	1.35773
eanc_s015.g0050.t1	0	0	0	0
eanc_s015.g0051.t1	40.6137	25.1488	18.6961	36.9786
eanc_s015.g0052.t1	0.370878	0	0.154145	0.280348
eanc_s015.g0053.t1	52.0604	34.4178	21.3315	48.2331
eanc_s015.g0054.t1	6.12496	24.3606	51.4551	24.7815
eanc_s015.g0055.t1	97.1122	137.719	120.877	129.427
eanc_s015.g0056.t1	61.2971	27.1726	41.4597	34.766
eanc_s015.g0057.t1	60.2321	68.8505	107.873	48.3985
eanc_s015.g0058.t1	0	0	0.096331	0.309558
eanc_s015.g0059.t1	26.423	21.3993	7.6904	18.5823
eanc_s015.g0060.t1	5.92477	8.05699	14.2543	5.75896
eanc_s015.g0061.t1	0.328409	1.38573	0.753552	0.841705
eanc_s015.g0062.t1	0.441274	0.949673	0.355454	0.289213
eanc_s015.g0063.t1	1.58726	5.79338	0.635653	2.33712
eanc_s015.g0064.t1	2.35197	24.5299	3.31752	12.056
eanc_s015.g0065.t1	13.345	1077.72	50.5823	182.006
eanc_s015.g0066.t1	15.6991	5.75081	10.0717	6.60613
eanc_s015.g0067.t1	13.1504	13.6789	13.0749	11.3313
eanc_s015.g0068.t1	0.238796	1.21438	1.29351	1.03136
eanc_s015.g0069.t1	8.07393	15.0935	6.88517	14.629
eanc_s015.g0070.t1	11.6215	2.79026	3.6808	5.22959
eanc_s015.g0071.t1	1.02379	0.539117	0.0445482	0.486884
eanc_s015.g0072.t1	0	0	0	0
eanc_s015.g0073.t1	0	0.0651729	1.31619	0.470344
eanc_s015.g0074.t1	10.1815	4.02852	12.1761	9.44672
eanc_s015.g0076.t1	67.321	64.1458	5.56802	48.332
eanc_s015.g0075.t1	0.15982	0.175778	0	0
eanc_s015.g0077.t1	4.3612	0.857818	0.575936	1.48465
eanc_s015.g0078.t1	0	0	0.0171566	0
eanc_s015.g0079.t1	0.240875	0	0	0.087696
eanc_s015.g0080.t1	4.03997	0.678514	1.52402	0.904847
eanc_s015.g0081.t1	73.8325	21.5324	60.6002	45.9857
eanc_s015.g0082.t1	287.406	71.8066	135.1	158.521
eanc_s015.g0083.t1	4.88002	3.18477	3.68092	3.21722
eanc_s015.g0084.t1	1.63915	0.78841	9.74027	1.00362
eanc_s015.g0085.t1	0.739323	0.419443	0.0900193	0.475177
eanc_s015.g0086.t1	9.0932	14.9471	9.68199	15.1179
eanc_s015.g0087.t1	11.6936	16.2634	14.1264	13.2448
eanc_s015.g0088.t1	2.85726	3.24569	0.823392	9.0547
eanc_s015.g0089.t1	0.432453	0.313823	0.433517	0.252006
eanc_s015.g0090.t1	0.5318	0.590992	1.12703	0.711994
eanc_s015.g0091.t1	0	0	0	0
eanc_s015.g0092.t1	1.11772	3.82026	2.34064	3.9321
eanc_s015.g0093.t1	3.94159	2.64619	1.74893	2.71274
eanc_s015.g0094.t1	2.77681	1.02147	1.3547	2.08321
eanc_s015.g0095.t1	0	0.331739	0.503138	0.417268
eanc_s015.g0096.t1	0	0.242848	0.141558	0.320783
eanc_s015.g0097.t1	0	0.339765	0.146405	0.605781
eanc_s015.g0099.t1	0.476869	1.07023	2.46354	1.05779
eanc_s015.g0098.t1	0.171903	0.241783	0.299751	0.23589
eanc_s015.g0100.t1	38.6292	61.0714	44.662	51.704
eanc_s015.g0101.t1	0	0	0	0
eanc_s015.g0102.t1	1.44772	2.01093	1.67338	2.72359
eanc_s015.g0103.t1	1.50529	4.80515	2.70743	2.92203
eanc_s015.g0104.t1	1.78827	4.26655	2.59724	1.97728
eanc_s015.g0105.t1	0.0975194	5.20674	5.60706	2.13761
eanc_s015.g0106.t1	34.6059	42.133	26.1837	46.871
eanc_s015.g0107.t1	4.26884	15.1027	6.78777	9.25341
eanc_s015.g0108.t1	4.63718	5.07221	1.76235	5.04264
eanc_s015.g0109.t1	1.0389	0.731754	0.691271	1.45683
eanc_s015.g0110.t1	259.887	182.497	235.802	167.66
eanc_s015.g0111.t1	2.73232	7.04439	3.7492	2.82885
eanc_s015.g0112.t1	1.46454	1.77333	1.07587	2.10523
eanc_s015.g0113.t1	0	0.515598	0.252507	0.218161
eanc_s015.g0114.t1	15.4021	19.7488	19.3351	19.61
eanc_s015.g0115.t1	2.93689	1.69782	2.34801	6.27345
eanc_s015.g0116.t1	20.7199	20.5027	17.755	22.3394
eanc_s015.g0117.t1	3.84123	25.6174	2.2065	15.5139
eanc_s015.g0118.t1	9.52853	66.8391	3.30145	27.3729
eanc_s015.g0119.t1	0.975789	1.10091	0.752261	1.10131
eanc_s015.g0120.t1	28.2874	30.4748	30.2604	30.0635
eanc_s015.g0121.t1	7.79913	1.83991	1.41114	2.09604
eanc_s015.g0122.t1	14.5509	8.91044	19.0031	29.11
eanc_s015.g0123.t1	0.333611	1.46989	3.63576	1.8857
eanc_s015.g0124.t1	14.631	29.6026	12.5982	17.8232
eanc_s015.g0125.t1	122.064	106.071	84.5553	178.498
eanc_s015.g0126.t1	96.9467	149.05	122.876	120.201
eanc_s015.g0127.t1	33.4377	59.7586	56.7398	37.0381
eanc_s015.g0128.t1	1.0757	1.55274	1.61423	1.98726
eanc_s015.g0129.t1	7.17707	11.8406	7.9058	9.80061
eanc_s015.g0130.t1	60.3088	54.2871	29.8062	46.0454
eanc_s015.g0131.t1	12.7079	20.4811	16.0777	21.9085
eanc_s015.g0132.t1	0.0921351	0.768974	1.10868	0.290619
eanc_s015.g0133.t1	77.5175	67.2588	64.7798	67.1651
eanc_s015.g0134.t1	2.1541	1.53273	1.35312	2.04539
eanc_s015.g0135.t1	14.2848	31.6113	39.65	21.9755
eanc_s015.g0136.t1	77.8908	30.8592	25.5903	30.4731
eanc_s015.g0137.t1	288.071	81.6362	188.666	35.4292
eanc_s015.g0138.t1	0	0.23757	0.172487	0.40999
eanc_s015.g0139.t1	0	3.53636	0.365133	0.964674
eanc_s015.g0140.t1	0.157259	0.106406	0.175242	0.165154
eanc_s015.g0141.t1	11.0076	16.4235	88.4285	56.2098
eanc_s015.g0142.t1	0	0.139253	0.0681952	0
eanc_s015.g0143.t1	0.412921	0.222519	0.847694	0.422164
eanc_s015.g0144.t1	0	0	0	0
eanc_s015.g0145.t1	0	0	0	0.122102
eanc_s015.g0146.t1	0	0	0	0
eanc_s015.g0147.t1	0	0.0955469	0.0788767	0
eanc_s015.g0148.t1	0.25379	0.192247	0	0.14408
eanc_s015.g0149.t1	5.13349	5.34355	6.70187	8.69553
eanc_s015.g0150.t1	1.28744	1.82276	3.73918	3.13927
eanc_s015.g0151.t1	0.333151	0.333936	0.597666	0.982098
eanc_s015.g0152.t1	0	0.144075	0.0406745	0.144953
eanc_s015.g0153.t1	1.48109	1.79111	0.729266	1.08854
eanc_s015.g0154.t1	0.0786232	0.176857	0.0997805	0.0378405
eanc_s015.g0155.t1	0	0	0	0
eanc_s015.g0156.t1	0.17224	1.05603	0.346544	1.28035
eanc_s015.g0157.t1	2.59675	2.20603	1.32222	3.78685
eanc_s015.g0158.t1	0	0	0.333104	0
eanc_s015.g0159.t1	0	0.0792935	0.173628	0.276101
eanc_s015.g0160.t1	0.421713	0.447352	0.229243	0.230216
eanc_s015.g0161.t1	33.6237	48.7188	41.4381	55.7163
eanc_s015.g0162.t1	0	0	0	0
eanc_s015.g0163.t1	0	0.0823673	0.180531	0.0780758
eanc_s015.g0164.t1	0.422292	0.658562	2.08865	1.17468
eanc_s015.g0165.t1	0.0441946	0.262512	0.138297	0.176877
eanc_s015.g0166.t1	1.46849	1.37169	1.13971	3.31802
eanc_s015.g0167.t1	0	0	0.171571	0
eanc_s015.g0168.t1	0	0	0	0
eanc_s015.g0169.t1	0.122469	0.305412	0.217581	0.174415
eanc_s015.g0170.t1	0.202921	0.142754	0	0
eanc_s015.g0171.t1	0.111358	0.124824	0.371385	0.321988
eanc_s015.g0172.t1	0.157437	0.0493386	0.166839	0.259878
eanc_s015.g0173.t1	0.233685	0.0849037	0.130832	0.12258
eanc_s015.g0174.t1	0	0.0538247	0.197069	0.125985
eanc_s015.g0175.t1	0	0	0	0
eanc_s015.g0176.t1	4.54228	7.46967	6.5798	9.22892
eanc_s015.g0177.t1	1.64638	1.462	1.38671	0.869203
eanc_s015.g0178.t1	0.480389	3.70616	5.67391	2.68038
eanc_s015.g0179.t1	0.796576	1.00715	1.05296	0.914435
eanc_s015.g0180.t1	0	0	0	0
eanc_s015.g0181.t1	0.151024	0	0.579931	0.517372
eanc_s015.g0182.t1	0.242282	0.338956	0.243557	0.0420605
eanc_s015.g0183.t1	0	0	0	0.150491
eanc_s015.g0184.t1	1.42215	1.06868	0.521674	1.16187
eanc_s015.g0185.t1	0.461137	0.630339	0.350101	1.15321
eanc_s015.g0186.t1	1.10118	1.55535	1.5946	2.81913
eanc_s015.g0187.t1	0.0396859	0.187707	0.0239963	0.231177
eanc_s015.g0188.t1	8.65035	10.6097	10.9425	10.6845
eanc_s015.g0189.t1	0.418923	1.19864	1.54214	1.91036
eanc_s015.g0190.t1	1.07072	3.57876	4.1083	3.15804
eanc_s015.g0191.t1	0.76388	1.7371	1.45236	2.68009
eanc_s015.g0192.t1	2.89332	2.24036	3.36579	1.10709
eanc_s015.g0193.t1	21.2324	21.0706	20.1602	19.6732
eanc_s015.g0194.t1	19.6611	11.5103	2.88953	15.0727
eanc_s015.g0195.t1	5.2793	8.99735	9.69674	13.6215
eanc_s015.g0196.t1	0	0.384927	0.272714	0.236369
eanc_s015.g0197.t1	27.4561	73.8708	159.579	12.2946
eanc_s015.g0198.t1	2.08319	2.79858	3.95355	3.73674
eanc_s015.g0199.t1	41.9366	40.265	43.8614	34.4271
eanc_s015.g0200.t1	5.70211	6.83333	3.39252	6.87098
eanc_s015.g0201.t1	50.7433	62.1829	71.2042	55.1559
eanc_s015.g0202.t1	50.7697	78.0834	41.1068	54.9439
eanc_s015.g0203.t1	0.544168	1.00706	1.4817	0.907078
eanc_s015.g0204.t1	8.04235	6.36216	23.3931	11.0201
eanc_s015.g0205.t1	1.31194	1.67186	1.38326	1.35792
eanc_s015.g0207.t1	21.0983	92.5068	26.5736	7.21222
eanc_s015.g0206.t1	0.246071	2.06245	0.670395	0.247132
eanc_s015.g0208.t1	7.00327	6.49971	3.23137	14.2889
eanc_s015.g0209.t1	1.86291	2.02876	1.15043	4.35449
eanc_s015.g0210.t1	0.555548	37.3347	4.31557	11.6132
eanc_s015.g0211.t1	46.5418	102.094	75.3383	164.681
eanc_s015.g0212.t1	5.89946	7.80445	6.11557	15.4254
eanc_s015.g0213.t1	116.92	264.456	191.626	232.913
eanc_s015.g0214.t1	43.6318	37.0109	23.2314	71.2965
eanc_s015.g0215.t1	35.0914	89.7011	45.4994	38.1042
eanc_s015.g0216.t1	1.42479	2.80841	1.71465	3.40361
eanc_s015.g0217.t1	136.74	154.167	147.264	146.042
eanc_s015.g0218.t1	5.33379	8.22794	5.67001	8.87547
eanc_s015.g0219.t1	176.71	72.8105	88.2382	91.8107
eanc_s015.g0220.t1	6.15021	8.1365	8.38546	9.3339
eanc_s015.g0221.t1	8.42018	40.598	57.4889	40.7069
eanc_s015.g0222.t1	39.7062	80.9486	69.8471	62.6768
eanc_s015.g0223.t1	687.742	1360.6	1469.51	1082.58
eanc_s015.g0224.t1	1.80805	1.53318	7.16466	1.6495
eanc_s015.g0225.t1	0	0	0	0
eanc_s015.g0226.t1	1.90074	0.583205	1.03969	1.34162
eanc_s015.g0227.t1	2.68703	2.25927	1.2091	2.26533
eanc_s015.g0228.t1	16.0527	19.8147	17.9189	17.127
eanc_s015.g0229.t1	6.67164	1.34713	4.82471	5.10453
eanc_s015.g0231.t1	0	0.0145777	0.0647336	0.143894
eanc_s015.g0230.t1	0	0	0	0.170023
eanc_s015.g0232.t1	20.5417	27.9155	23.8889	38.1102
eanc_s015.g0233.t1	5.38921	5.80248	4.34931	5.93245
eanc_s015.g0234.t1	15.0916	3.45281	1.26092	2.61624
eanc_s015.g0235.t1	28.0326	5.65429	3.75302	9.44205
eanc_s015.g0236.t1	111.543	149.049	136.86	307.266
eanc_s015.g0237.t1	5.4681	2.35879	1.75126	2.96072
eanc_s015.g0238.t1	28.0132	24.5307	15.7171	26.102
eanc_s015.g0239.t1	7.23049	3.68551	4.1296	4.33056
eanc_s015.g0240.t1	3.53999	4.20617	2.91218	7.82539
eanc_s015.g0241.t1	0	0.0789737	0	0
eanc_s015.g0242.t1	0	0	0	0
eanc_s015.g0243.t1	5.22016	4.81647	11.3218	5.43964
eanc_s015.g0244.t1	5.69969	9.83035	34.0635	5.80013
eanc_s015.g0245.t1	0.549377	0.221322	2.37862	0.474372
eanc_s015.g0246.t1	3.51168	6.10772	13.3392	3.96858
eanc_s015.g0247.t1	2.0275	2.4568	3.20874	2.76483
eanc_s015.g0248.t1	0.352326	0.679287	1.08259	1.191
eanc_s015.g0249.t1	0	0	0	0
eanc_s015.g0250.t1	0.731449	1.31533	6.71075	0.785789
eanc_s015.g0251.t1	2.94623	1.68751	22.152	1.86144
eanc_s015.g0252.t1	0	0	0.0692324	0
eanc_s015.g0253.t1	3.07061	3.02654	3.13643	6.35845
eanc_s015.g0254.t1	0.667043	0	0.298081	0
eanc_s015.g0255.t1	2.57735	0.585595	2.70359	0.922611
eanc_s015.g0256.t1	0.189091	0	0.155246	0.0760298
eanc_s015.g0257.t1	10.5645	4.48562	2.58748	4.55829
eanc_s015.g0258.t1	28.7065	14.738	19.9927	12.3806
eanc_s015.g0259.t1	0.490578	0.271579	1.17441	0.0781515
eanc_s015.g0260.t1	24.6044	7.42342	9.39886	9.30852
eanc_s015.g0261.t1	125.2	59.4048	105.769	58.4283
eanc_s015.g0262.t1	0.967106	0.112851	0.354445	0.478772
eanc_s015.g0263.t1	1.61529	0.721613	5.70848	7.62757
eanc_s015.g0264.t1	3.28287	8.23062	6.66263	8.64284
eanc_s015.g0265.t1	17.222	20.5396	11.2197	29.3066
eanc_s015.g0266.t1	1.89376	3.07812	1.72201	3.39433
eanc_s015.g0267.t1	0	0	0	0.0956113
eanc_s015.g0268.t1	4.58951	5.32736	3.48377	5.20639
eanc_s015.g0269.t1	0	0.0823953	0.0451086	0.0535851
eanc_s015.g0270.t1	3.85858	2.92184	2.5926	3.21481
eanc_s015.g0271.t1	3.22359	4.40244	4.41132	6.06277
eanc_s015.g0272.t1	116.612	59.1458	229.112	224.769
eanc_s015.g0273.t1	20.9204	15.1743	26.42	39.171
eanc_s015.g0274.t1	53.4794	56.3065	56.8176	53.3026
eanc_s015.g0275.t1	3.03049	2.97079	3.63282	4.34132
eanc_s015.g0276.t1	22.1445	69.3533	36.8823	16.4415
eanc_s015.g0277.t1	9.07222	8.99133	8.83166	6.51151
eanc_s015.g0278.t1	0.229998	0.174791	0.0896534	0.106216
eanc_s015.g0279.t1	18.0487	12.5164	8.22817	17.2974
eanc_s015.g0280.t1	114.133	121.32	134.167	119.361
eanc_s015.g0281.t1	0.439299	0.274363	0.147837	0.845142
eanc_s015.g0282.t1	0.547157	2.27215	0.364912	2.24173
eanc_s015.g0283.t1	0.112976	0.721075	0.0680164	0.256067
eanc_s015.g0284.t1	136.039	31.5856	5.41106	20.967
eanc_s015.g0285.t1	12.8378	1.49718	0.281919	1.42989
eanc_s015.g0286.t1	193.696	39.2327	7.71315	31.4928
eanc_s015.g0287.t1	17.2985	5.4458	1.45061	3.84604
eanc_s015.g0288.t1	20.9237	2.65542	0.736432	3.21114
eanc_s015.g0289.t1	0	0.0825684	0	0
eanc_s015.g0290.t1	0	0	0.112307	0.313175
eanc_s015.g0291.t1	17.7004	4.45551	0.76482	3.01854
eanc_s015.g0292.t1	0.10158	0.200933	0.132382	0.053473
eanc_s015.g0293.t1	10.0313	4.835	0.474583	2.79142
eanc_s015.g0294.t1	0.209147	0	0	0
eanc_s015.g0295.t1	14.3367	3.76222	0.942516	4.71443
eanc_s015.g0296.t1	12.0469	6.30837	1.22835	3.11921
eanc_s015.g0297.t1	4.57206	3.36131	0.750566	1.74906
eanc_s015.g0298.t1	3.18066	0.758496	0.06468	0.755206
eanc_s015.g0299.t1	5.38909	1.05324	0.0471714	1.46229
eanc_s015.g0300.t1	0	0	0	0
eanc_s015.g0301.t1	1.0286	0.448295	0	0.328955
eanc_s015.g0302.t1	0.627386	0.428444	0.609481	0.106306
eanc_s015.g0303.t1	4.03746	0.943069	0.150645	0.965978
eanc_s015.g0304.t1	5.90135	1.31481	0.372406	0.981728
eanc_s015.g0305.t1	7.28591	9.25084	7.77514	6.77326
eanc_s015.g0306.t1	4.23565	1.71221	0.314042	0.769008
eanc_s015.g0307.t1	1.35273	7.77675	30.0432	5.15364
eanc_s015.g0308.t1	9.60008	1.16864	2.13548	4.03132
eanc_s015.g0309.t1	0	1.23757	10.8763	2.26984
eanc_s015.g0310.t1	0.223062	0.0595049	0	0.0372207
eanc_s015.g0311.t1	3.04013	0.436377	0	0.358117
eanc_s015.g0312.t1	1.53394	0.795015	0.387628	0.494862
eanc_s015.g0313.t1	3.83619	0.798977	0.0788077	0.522362
eanc_s015.g0314.t1	57.3548	61.3375	37.9997	48.4117
eanc_s015.g0315.t1	1.33888	1.13608	2.4703	1.12006
eanc_s015.g0316.t1	0	0.0420498	0	0.154989
eanc_s015.g0317.t1	17.6778	15.9442	38.1481	9.71349
eanc_s015.g0318.t1	59.1092	62.5392	95.5892	42.5537
eanc_s015.g0319.t1	4.25106	4.65357	3.85849	5.03414
eanc_s015.g0320.t1	13.056	14.1534	13.0643	19.2038
eanc_s015.g0321.t1	4.71874	4.52275	1.84831	2.7954
eanc_s015.g0322.t1	5.67698	8.30425	5.08811	9.57486
eanc_s015.g0323.t1	0.956157	1.08718	0.8227	1.21897
eanc_s015.g0324.t1	24.1425	62.2323	39.0691	56.4951
eanc_s015.g0325.t1	5.10305	0.694546	0	0.817923
eanc_s015.g0326.t1	2.70901	1.97227	1.15515	2.36325
eanc_s015.g0327.t1	4.35915	9.50755	5.99898	10.0574
eanc_s015.g0328.t1	308.921	183.231	180.146	149.444
eanc_s015.g0329.t1	7.56447	8.95825	6.19833	14.9911
eanc_s015.g0330.t1	8.16548	10.0671	7.32361	14.0519
eanc_s015.g0331.t1	0.832241	0.48028	1.58775	0.656343
eanc_s015.g0332.t1	1.86884	3.03115	3.38118	2.95251
eanc_s015.g0333.t1	0.219472	1.49383	1.94579	0.528748
eanc_s015.g0334.t1	0.612724	2.47435	1.07974	2.7409
eanc_s015.g0335.t1	5.25378	4.44572	3.69232	4.13824
eanc_s015.g0336.t1	1.08106	0.827234	0.624997	1.44425
eanc_s015.g0337.t1	0	0.378838	0.0396181	0.197769
eanc_s015.g0338.t1	0.119382	0.476106	0.134145	0.346473
eanc_s015.g0339.t1	0.0797294	1.12386	0.189274	1.14483
eanc_s015.g0340.t1	6.60289	7.23838	3.7377	8.47326
eanc_s015.g0341.t1	0.0665321	0.0252937	0.110187	0.0308177
eanc_s015.g0342.t1	3.71322	4.16988	4.1404	5.36975
eanc_s015.g0343.t1	0	0	0.142266	0.149952
eanc_s015.g0344.t1	0	0	0	0
eanc_s015.g0345.t1	0.125315	0	0	0
eanc_s015.g0346.t1	0	0	0	0
eanc_s015.g0347.t1	0.204572	0.0778962	0.520794	0.274636
eanc_s015.g0348.t1	0	0	0	0.0642504
eanc_s015.g0349.t1	0.0804782	0.155396	0	0.144643
eanc_s015.g0350.t1	69.1826	30.1877	133.813	58.7299
eanc_s015.g0351.t1	0	0	0	0.142148
eanc_s015.g0352.t1	0	0	0	0.0269287
eanc_s015.g0353.t1	0.538479	0.906229	0.796097	1.05471
eanc_s015.g0354.t1	0	0	0	0
eanc_s015.g0355.t1	3.02591	5.03182	3.85509	3.82129
eanc_s015.g0356.t1	0.309154	0.168927	0.117324	0.222445
eanc_s015.g0357.t1	2.67075	2.94393	3.13349	5.7515
eanc_s015.g0358.t1	0	0.0306892	0	0
eanc_s015.g0359.t1	0.231731	0.59263	0.658794	0.613983
eanc_s015.g0360.t1	0	0.0401745	0.0471176	0.141029
eanc_s015.g0361.t1	0	0.151519	0.155356	0.392229
eanc_s015.g0362.t1	0.320144	0	0	0.119393
eanc_s015.g0363.t1	0	3.08506	1.3525	2.5967
eanc_s015.g0364.t1	0	0	0	0.0809267
eanc_s015.g0365.t1	0.586659	0.322184	0.348574	1.87328
eanc_s015.g0366.t1	3.05103	11.8721	7.50165	4.42706
eanc_s015.g0367.t1	0	0.0355402	0.0383425	0
eanc_s015.g0368.t1	0.067657	0.20413	0.0706701	0.0860788
eanc_s015.g0369.t1	0.540557	1.81732	0.371355	1.81825
eanc_s015.g0370.t1	3.47326	1.19193	6.2052	7.22688
eanc_s015.g0371.t1	0.114154	0.304663	0.199403	0.181559
eanc_s015.g0372.t1	9.66625	9.59951	12.4132	15.8875
eanc_s015.g0373.t1	0	0.106345	0.102592	0.307071
eanc_s015.g0374.t1	0.634434	0.988592	0.429477	1.5432
eanc_s015.g0375.t1	0	0	0.0109836	0
eanc_s015.g0376.t1	0	0	0	0
eanc_s015.g0377.t1	0.387071	0.0997783	0.936178	0
eanc_s015.g0378.t1	1.49861	0.372797	1.29567	0.598319
eanc_s015.g0379.t1	1.85519	3.42537	1.1216	3.61982
eanc_s015.g0380.t1	1.46056	2.84209	3.88348	1.98156
eanc_s015.g0381.t1	0.121944	0.629633	0.453641	0.571736
eanc_s015.g0382.t1	0	0	0	0
eanc_s015.g0383.t1	1.49615	0.400257	1.74333	0.991915
eanc_s015.g0384.t1	0.361453	0.256997	0	0.918725
eanc_s015.g0385.t1	0	0	0	0
eanc_s015.g0386.t1	0.932032	0.418169	0.331027	0.768969
eanc_s015.g0387.t1	0	0	0	0
eanc_s015.g0388.t1	0	0	0	0
eanc_s015.g0389.t1	48.149	56.0522	26.9865	82.9708
eanc_s015.g0390.t1	68.41	82.5918	60.3094	73.4129
eanc_s015.g0391.t1	8.59332	4.6215	4.82775	6.77966
eanc_s015.g0392.t1	12.7165	15.552	11.6885	14.8177
eanc_s015.g0393.t1	0	0	0.0590362	0
eanc_s015.g0394.t1	0.0542127	0.0793752	1.18517	1.08088
eanc_s015.g0395.t1	0	0	0.0773059	0
eanc_s015.g0396.t1	4.76912	10.2314	7.22767	7.17541
eanc_s015.g0397.t1	6.03293	7.63619	11.8694	7.1496
eanc_s015.g0398.t1	11.4694	8.71559	26.2279	6.66826
eanc_s015.g0399.t1	9.70222	23.8238	53.84	10.7372
eanc_s015.g0400.t1	0.498087	1.63099	0.353833	0.735386
eanc_s015.g0401.t1	12.7804	21.6658	22.1948	19.7605
eanc_s015.g0402.t1	15.6288	18.4237	15.9538	21.2257
eanc_s015.g0403.t1	0.0505027	0.0721717	0.125146	0.316129
eanc_s015.g0404.t1	2.15658	0.184981	0.156882	0.0746311
eanc_s015.g0405.t1	3.76591	10.1089	6.47689	5.58064
eanc_s015.g0406.t1	0.222406	1.11364	0.609902	1.50693
eanc_s015.g0407.t1	9.80323	35.9236	23.0473	32.5758
eanc_s015.g0408.t1	1.56173	0.9288	0.543346	0.50005
eanc_s015.g0409.t1	5.42498	3.95163	3.2924	6.95816
eanc_s015.g0410.t1	2.36648	3.32234	1.42305	2.88044
eanc_s015.g0411.t1	1.33731	0.57184	0.580484	1.21314
eanc_s015.g0412.t1	4.00171	18.461	8.83578	5.42816
eanc_s015.g0413.t1	0	0	0	0
eanc_s015.g0414.t1	1.28799	1.83508	1.47524	1.48256
eanc_s015.g0415.t1	1.28909	3.23065	2.84788	4.71096
eanc_s015.g0416.t1	0.051775	0.0576284	0	0
eanc_s015.g0418.t1	3.79279	3.94816	2.07458	4.09613
eanc_s015.g0417.t1	0.351206	0.460169	0.355842	0.353794
eanc_s015.g0419.t1	5.55179	2.37277	0.71681	1.14374
eanc_s015.g0420.t1	28.2254	43.6408	36.8308	44.3404
eanc_s015.g0421.t1	113.882	129.348	119.207	135.62
eanc_s015.g0422.t1	0.783922	2.03138	1.38564	2.61384
eanc_s015.g0423.t1	0	0	0	0.165472
eanc_s015.g0424.t1	0	0.0370766	0	0
eanc_s015.g0425.t1	0	0.101477	0	0.121061
eanc_s015.g0426.t1	0.53223	10.9605	6.68864	6.83086
eanc_s015.g0427.t1	3.81689	8.75426	6.66314	5.86017
eanc_s015.g0428.t1	0	0	0	0
eanc_s015.g0429.t1	0.850811	0.570956	0.134138	0.0820988
eanc_s080.g0001.t1	36.2443	36.8001	38.4618	33.3815
eanc_s080.g0002.t1	30.1496	29.3137	33.4465	56.8527
eanc_s080.g0003.t1	6.85942	5.57226	4.54717	7.9347
eanc_s080.g0004.t1	0.0859974	0.0948106	0.107265	0.196778
eanc_s080.g0005.t1	0.279464	0.175133	0	0.161443
eanc_s080.g0006.t1	2.09159	0.573511	1.90312	0.850999
eanc_s080.g0007.t1	0.263075	5.32535	1.26351	0
eanc_s080.g0008.t1	0	0	0	0
eanc_s080.g0009.t1	1.1476	3.16975	1.04039	3.69619
eanc_s080.g0010.t1	0.30022	3.32482	0.481722	5.67907
eanc_s080.g0011.t1	0.285234	0.517916	0.112147	0.186097
eanc_s080.g0012.t1	0.7981	1.132	0.252542	0.589943
eanc_s080.g0013.t1	1.21509	1.54763	0.580204	1.17456
eanc_s080.g0014.t1	0.0959434	0.378835	0	0.0629475
eanc_s080.g0015.t1	0	0.338128	0.250724	0
eanc_s080.g0016.t1	0	0.748746	0.268405	0.103671
eanc_s080.g0017.t1	0.140482	0	0	0
eanc_s080.g0018.t1	1.0442	0.862556	1.29648	2.48757
eanc_s080.g0019.t1	5.5972	4.05321	10.1946	6.29809
eanc_s080.g0020.t1	46.9123	95.5761	52.7731	84.4654
eanc_s080.g0021.t1	0.554133	0.662888	1.08537	0.483425
eanc_s080.g0022.t1	2.72248	2.85232	1.48589	4.40994
eanc_s080.g0023.t1	5.08918	4.71202	4.05263	4.38862
eanc_s080.g0024.t1	10.0745	8.57851	8.40378	11.9231
eanc_s080.g0025.t1	7.02706	8.98339	8.52179	11.6694
eanc_s080.g0026.t1	1.18223	1.13726	1.07091	1.09214
eanc_s080.g0027.t1	4.4182	1.33005	0.683122	2.56176
eanc_s080.g0028.t1	2.84606	6.29651	8.66097	18.2936
eanc_s080.g0029.t1	0	0.0788598	0	0.102968
eanc_s080.g0030.t1	8.47988	16.5263	14.2022	18.9107
eanc_s080.g0031.t1	4.0931	7.45725	4.22779	13.2376
eanc_s080.g0032.t1	0	0.38739	0.218115	0.631854
eanc_s080.g0033.t1	40.2357	32.6701	30.3589	35.0696
eanc_s080.g0034.t1	44.4103	48.5851	38.6578	35.1904
eanc_s080.g0035.t1	3.66214	3.02859	1.61069	3.94393
eanc_s080.g0036.t1	10.2205	5.74982	10.6693	9.85056
eanc_s080.g0037.t1	118.735	93.6031	57.1155	91.7736
eanc_s080.g0038.t1	3.50999	6.38958	6.00164	3.7417
eanc_s080.g0039.t1	34.6027	31.9503	23.972	28.4786
eanc_s080.g0040.t1	62.6444	33.6619	26.2654	60.6498
eanc_s080.g0041.t1	35.4976	31.1857	21.2217	44.3431
eanc_s080.g0042.t1	72.8183	72.3146	55.8211	72.2893
eanc_s080.g0043.t1	34.7109	20.5831	18.8729	20.0946
eanc_s080.g0044.t1	5.50067	6.92625	4.72651	9.5856
eanc_s080.g0045.t1	0	5.97267	0.319788	0.0937423
eanc_s080.g0046.t1	0.833649	0.545232	0.469668	1.3086
eanc_s080.g0047.t1	120.666	222.065	204.845	169.789
eanc_s080.g0048.t1	3.46452	0.450813	1.39785	1.28133
eanc_s080.g0049.t1	5.37292	3.77419	2.10383	6.70586
eanc_s080.g0050.t1	4.95573	10.9648	6.51102	8.4397
eanc_s080.g0051.t1	37.2104	23.6192	14.6232	16.145
eanc_s080.g0052.t1	75.6334	10.4266	5.02398	46.0308
eanc_s080.g0053.t1	3.10096	3.06306	3.24114	5.4673
eanc_s080.g0054.t1	23.1749	6.50319	9.5987	9.53316
eanc_s080.g0055.t1	0.158932	0.17522	0.480495	0.115725
eanc_s080.g0056.t1	2.33929	1.21145	6.56127	5.43953
eanc_s080.g0057.t1	18.5161	4.88	2.85267	7.71125
eanc_s080.g0058.t1	16.3949	30.0146	20.3227	29.0462
eanc_s080.g0059.t1	9.78296	21.6759	13.5423	17.8538
eanc_s080.g0060.t1	135.911	41.3127	9.78658	27.0714
eanc_s080.g0061.t1	30.7309	9.19184	2.32431	6.55232
eanc_s080.g0062.t1	280.847	73.1269	18.3817	42.5146
eanc_s080.g0063.t1	1.31062	1.50862	1.41947	0.37786
eanc_s080.g0064.t1	3.55868	2.60012	1.8577	3.22039
eanc_s080.g0065.t1	1.64112	2.47322	2.42262	2.06768
eanc_s080.g0066.t1	6.6928	4.25114	5.65301	5.29934
eanc_s080.g0067.t1	2.18838	3.46615	1.90695	4.05009
eanc_s080.g0068.t1	0.4511	0.256804	10.6015	0
eanc_s080.g0069.t1	5.4697	1.31524	165.797	1.30753
eanc_s080.g0070.t1	22.6938	3.81849	1157.86	2.2688
eanc_s080.g0071.t1	3.82421	7.14416	3.15704	4.69271
eanc_s080.g0072.t1	0.868293	1.82651	1.30798	1.25705
eanc_s080.g0073.t1	0.313407	0	0.123985	0.168348
eanc_s080.g0074.t1	0.333665	0.147506	0.332636	0.795222
eanc_s080.g0075.t1	1.00415	0.385582	0.259807	0.300924
eanc_s080.g0076.t1	11.1386	0.25292	0.486336	0.122927
eanc_s080.g0078.t1	0.725411	0.31796	0.245392	1.22514
eanc_s080.g0077.t1	0	0.125997	0.263629	0.314436
eanc_s080.g0079.t1	0.229833	0.276952	0.0891529	0.240934
eanc_s080.g0080.t1	0	0.0393399	0	0
eanc_s080.g0081.t1	0	0	0	0
eanc_s080.g0082.t1	0	0	0	0
eanc_s080.g0083.t1	108.28	48.8353	183.44	92.7592
eanc_s080.g0085.t1	421.985	15.7251	36.7536	39.5989
eanc_s080.g0084.t1	0	0	0	0
eanc_s080.g0086.t1	0.173827	0	0	0
eanc_s080.g0087.t1	0	0.0366845	0.0870811	0
eanc_s080.g0088.t1	3.22496	1.98783	3.2307	2.30898
eanc_s080.g0089.t1	6.19637	10.69	9.80186	12.4493
eanc_s080.g0090.t1	17.174	19.9814	11.6857	21.6408
eanc_s080.g0091.t1	12.037	8.03735	6.26854	8.73737
eanc_s080.g0092.t1	6.83447	3.39048	3.39047	3.29954
eanc_s080.g0093.t1	9.17552	8.06224	8.22224	10.5452
eanc_s080.g0094.t1	33.3146	82.9137	103.288	61.2198
eanc_s080.g0095.t1	47.2995	61.3522	42.2483	34.7176
eanc_s080.g0096.t1	7.861	6.7338	3.89463	7.26167
eanc_s080.g0097.t1	11.4141	7.80111	8.4182	9.46143
eanc_s177.g0001.t1	0	0	0	0
eanc_s144.g0001.t1	2.89261	5.37425	4.4969	7.39567
eanc_s144.g0002.t1	33.8665	17.4849	19.1846	24.0191
eanc_s144.g0003.t1	7.20398	18.3061	18.8022	15.4199
eanc_s144.g0004.t1	2.50953	0.826516	0.141375	0.992339
eanc_s144.g0005.t1	3.58085	4.90923	3.10476	5.30959
eanc_s144.g0006.t1	6.24584	4.38654	2.65016	4.84614
eanc_s144.g0007.t1	0.313916	0.155497	0.116605	0.0975456
eanc_s144.g0008.t1	18.5194	21.8056	16.4167	19.7122
eanc_s144.g0009.t1	0.417897	0.125478	3.81006	0
eanc_s144.g0010.t1	0.558474	0.998039	4.72447	0.274083
eanc_s144.g0011.t1	5.39079	7.54403	5.35991	7.4854
eanc_s144.g0012.t1	0	0	0.100389	0
eanc_s144.g0013.t1	0	0	0	0
eanc_s144.g0014.t1	16.5689	24.2682	13.4926	21.2815
eanc_s144.g0015.t1	63.4627	46.8313	54.1219	37.5781
eanc_s144.g0016.t1	20.7227	37.2705	41.9517	32.5393
eanc_s144.g0017.t1	7.72622	8.34444	2.52528	9.38428
eanc_s144.g0018.t1	9.05585	4.33965	4.25072	8.49993
eanc_s144.g0019.t1	25.8142	51.2096	49.31	55.5691
eanc_s144.g0020.t1	13.5626	21.0061	18.257	27.4101
eanc_s179.g0001.t1	0	0.156571	0.509644	0.0547894
eanc_s179.g0002.t1	0.299054	0.379519	0.504276	0.260582
eanc_s179.g0003.t1	3.09325	11.8511	4.47393	3.70384
eanc_s141.g0001.t1	1.18613	3.28509	0.381722	2.88667
eanc_s141.g0002.t1	20.146	22.8446	18.3211	23.257
eanc_s141.g0003.t1	5.35847	7.62171	7.0378	10.7938
eanc_s141.g0004.t1	12.0796	9.86873	8.38229	9.83213
eanc_s141.g0005.t1	26.8647	5.99268	67.0602	16.5619
eanc_s141.g0006.t1	0.530684	0.0999667	0.076309	0.127843
eanc_s141.g0007.t1	1.52827	1.28917	0.319346	1.62315
eanc_s141.g0008.t1	0.417122	51.2802	25.6909	3.34764
eanc_s141.g0009.t1	31.1065	42.2802	35.799	38.5616
eanc_s141.g0010.t1	1.81789	1.09695	4.01524	145.781
eanc_s141.g0011.t1	379.262	385.016	339.102	373.733
eanc_s141.g0012.t1	48.8199	43.0899	34.6304	37.5405
eanc_s141.g0013.t1	6.77676	6.87632	2.33757	6.02489
eanc_s141.g0014.t1	16.3138	18.3234	12.5332	25.3445
eanc_s141.g0015.t1	75.2723	52.5755	47.3552	57.1143
eanc_s141.g0016.t1	12.3306	31.6359	30.2134	27.79
eanc_s141.g0017.t1	5.46346	7.05058	9.17391	10.0064
eanc_s141.g0018.t1	0	0	0	0
eanc_s141.g0019.t1	209.978	241.977	167.881	224.265
eanc_s141.g0020.t1	10.1633	6.08275	3.81734	4.23042
eanc_s141.g0021.t1	297.975	302.514	287.614	247.269
eanc_s141.g0022.t1	469.361	595.75	690.45	398.498
eanc_s033.g0001.t1	18.1073	23.1262	21.2126	27.9439
eanc_s033.g0002.t1	7.58861	8.49105	3.65711	7.44999
eanc_s033.g0003.t1	9.15026	9.16993	8.5979	11.1367
eanc_s033.g0004.t1	13.9847	12.7856	11.0492	12.8602
eanc_s033.g0005.t1	0	1.71685	0.122696	1.62787
eanc_s033.g0006.t1	5.39165	0.780192	0.143868	0.912977
eanc_s033.g0007.t1	0.319791	1.66858	0.357499	0.603034
eanc_s033.g0008.t1	0.836874	1.19508	1.17056	0.716485
eanc_s033.g0009.t1	0.548697	0	0.0652588	0.331078
eanc_s033.g0010.t1	0.324863	0	0	0
eanc_s033.g0011.t1	8.95737	16.5707	11.6873	13.6645
eanc_s033.g0012.t1	9.63512	6.84811	5.46779	8.45232
eanc_s033.g0013.t1	6.17217	2.36447	2.54917	1.62728
eanc_s033.g0014.t1	0	0.0330274	0	0
eanc_s033.g0015.t1	0	0.162893	0	0
eanc_s033.g0016.t1	0.817165	14.5342	1.70565	11.7466
eanc_s033.g0018.t1	3.77949	7.95645	0.798845	2.29173
eanc_s033.g0017.t1	0.119608	0.20259	0	0
eanc_s033.g0019.t1	0.531436	78.8407	4.59858	61.2987
eanc_s033.g0020.t1	0.180377	0	0.208245	0.989709
eanc_s033.g0021.t1	0.620218	1.96952	0.99958	3.57085
eanc_s033.g0022.t1	16.2683	12.2514	6.14364	17.1289
eanc_s033.g0023.t1	0	0.264988	0.75085	0.379575
eanc_s033.g0024.t1	1.21376	4.94203	0.945434	8.85145
eanc_s033.g0025.t1	20.8863	35.8124	46.9709	21.3171
eanc_s033.g0026.t1	89.5184	285.053	256.331	185.591
eanc_s033.g0027.t1	1.78417	2.7326	1.35432	1.25728
eanc_s033.g0028.t1	0.106027	0.526388	0	0.153767
eanc_s033.g0029.t1	25.6889	35.1916	28.5849	41.3949
eanc_s033.g0030.t1	1.61839	1.55932	1.3226	1.83424
eanc_s033.g0031.t1	0.408002	23.8681	5.28736	53.3162
eanc_s033.g0032.t1	17.8413	6.23592	1.39827	7.17355
eanc_s033.g0033.t1	18.5593	0.274293	7.7519	1.50317
eanc_s033.g0034.t1	80.2863	49.5181	50.082	56.3404
eanc_s033.g0035.t1	52.7742	40.1126	39.9143	45.1553
eanc_s033.g0036.t1	9.35572	17.0938	11.22	14.2988
eanc_s033.g0037.t1	13.1584	6.38426	8.25933	38.0855
eanc_s033.g0038.t1	0.389662	5.90061	0.536742	4.44481
eanc_s033.g0039.t1	4.30075	11.0642	0.157232	4.28639
eanc_s033.g0040.t1	0.177709	0.225576	1.30569	1.05758
eanc_s033.g0041.t1	0.0614882	12.1721	0.502343	2.12124
eanc_s033.g0042.t1	11.5853	30.846	6.85924	39.3199
eanc_s033.g0043.t1	0.0165097	0.163719	0.10833	0.0749722
eanc_s033.g0045.t1	0.779887	6.39691	12.6152	12.6998
eanc_s033.g0044.t1	0.960427	1.08204	0.664552	1.24612
eanc_s033.g0046.t1	0	0.264769	0.122551	0.193021
eanc_s033.g0047.t1	0	289.11	4.84305	4.89077
eanc_s033.g0049.t1	0.130618	11.61	2.47022	0.0997143
eanc_s033.g0048.t1	1.12315	0.823966	0.905312	1.87814
eanc_s033.g0050.t1	0.153351	6.61447	1.41175	0.234138
eanc_s033.g0051.t1	7.81176	1.70032	7.06077	4.80469
eanc_s033.g0052.t1	89.531	332.947	654.359	323.82
eanc_s033.g0053.t1	0.458789	178.77	5.22067	1.28561
eanc_s033.g0054.t1	0	22.7922	0.654067	0.331792
eanc_s033.g0055.t1	0	1.2471	0.409398	0
eanc_s033.g0056.t1	10.7536	7.60491	5.05546	8.23373
eanc_s033.g0057.t1	49.8242	148.243	35.116	103.939
eanc_s033.g0058.t1	0	0	0.00891565	0.0133506
eanc_s033.g0059.t1	0	0	0	0.247043
eanc_s033.g0060.t1	33.672	48.0917	103.145	88.9703
eanc_s033.g0061.t1	8.10982	6.99096	4.92456	11.7025
eanc_s033.g0062.t1	0.81053	0.82	0.867278	0.885109
eanc_s033.g0063.t1	20.8727	45.5221	46.4263	44.4953
eanc_s033.g0064.t1	26.4433	37	41.0307	26.6881
eanc_s033.g0065.t1	449.309	481.501	564.683	357.917
eanc_s033.g0066.t1	20.174	3.16159	10.9357	2.6382
eanc_s033.g0069.t1	53.692	64.5578	51.3115	38.5029
eanc_s033.g0067.t1	0.212961	0.437194	0.267305	2.62134
eanc_s033.g0068.t1	1.0094	1.68266	2.27182	0.959628
eanc_s033.g0072.t1	9.28468	11.7015	10.197	10.4227
eanc_s033.g0070.t1	3.18654	41.1047	3.66663	6.2198
eanc_s033.g0071.t1	12.2733	10.4411	7.66139	9.65977
eanc_s033.g0073.t1	38.8339	54.9747	45.65	45.4213
eanc_s033.g0074.t1	35.9003	26.5709	34.1212	25.9404
eanc_s033.g0075.t1	17.2227	23.3667	21.3606	33.6853
eanc_s033.g0076.t1	5.88508	9.22042	9.37042	14.6132
eanc_s033.g0077.t1	56.9512	8.95202	1.28493	5.39952
eanc_s033.g0079.t1	16.4352	9.94773	5.0493	10.873
eanc_s033.g0078.t1	59.3188	7.46639	1.82058	7.91765
eanc_s033.g0080.t1	25.034	19.8664	17.4119	20.6444
eanc_s033.g0081.t1	2.36096	2.00085	1.56762	1.88638
eanc_s033.g0082.t1	0	1.45966	0.138884	1.63295
eanc_s033.g0083.t1	23.3321	28.2117	23.5499	25.4078
eanc_s033.g0084.t1	2.22789	0.8876	1.11981	0.976865
eanc_s033.g0085.t1	0.172692	0	0.358632	0
eanc_s033.g0086.t1	0.247329	0.264779	0.499185	0.0584453
eanc_s033.g0087.t1	31.8889	48.0015	41.297	48.5291
eanc_s033.g0088.t1	18.799	15.8887	10.4292	21.6844
eanc_s033.g0089.t1	4.67983	9.47763	3.08076	12.0681
eanc_s033.g0090.t1	0	0	0	0
eanc_s033.g0091.t1	4.54011	8.72221	6.30269	7.10749
eanc_s033.g0092.t1	0	0	0	0.0272295
eanc_s033.g0093.t1	3.07176	4.62879	2.36989	4.27316
eanc_s033.g0094.t1	29.5487	85.5722	95.2062	64.0587
eanc_s033.g0095.t1	1.33114	2.24474	1.58811	1.49455
eanc_s033.g0096.t1	54.2954	120.687	156.975	71.3904
eanc_s033.g0097.t1	6.00225	4.12925	3.53408	5.66238
eanc_s033.g0098.t1	137.521	165.001	199.903	156.381
eanc_s033.g0099.t1	0	0.458687	0.864102	0.382504
eanc_s033.g0100.t1	21.1405	49.0888	25.5311	46.8749
eanc_s033.g0101.t1	245.728	123.593	293.584	393.69
eanc_s033.g0104.t1	26.6364	12.5496	9.09501	10.3972
eanc_s033.g0102.t1	8.9561	10.8318	7.85288	10.3591
eanc_s033.g0103.t1	0.72782	1.05643	0.223064	0.542029
eanc_s033.g0105.t1	4.06124	358.562	11.4921	149.888
eanc_s033.g0106.t1	2.70574	441.98	10.637	52.1985
eanc_s033.g0107.t1	0.731897	1.66535	0.640775	0.534554
eanc_s033.g0108.t1	115.131	124.104	90.1527	130.343
eanc_s033.g0109.t1	0	0.255551	0.264821	0
eanc_s033.g0110.t1	1.36465	15.7637	26.0683	0.735817
eanc_s033.g0111.t1	0	0.131593	0.30604	0
eanc_s033.g0112.t1	6.7589	14.1792	5.68898	10.63
eanc_s033.g0113.t1	23.022	24.3033	24.276	19.8352
eanc_s033.g0114.t1	26.1807	12.9405	14.6404	14.1939
eanc_s033.g0115.t1	15.2442	5.67781	5.67424	7.25455
eanc_s033.g0116.t1	13.1762	8.58501	4.24106	7.68835
eanc_s033.g0117.t1	2.02799	3.4806	3.20626	3.50001
eanc_s033.g0118.t1	3.72309	5.99889	4.43239	6.4705
eanc_s033.g0119.t1	9.12126	6.03928	4.20348	5.289
eanc_s033.g0120.t1	41.2679	52.9834	36.7743	51.6179
eanc_s033.g0121.t1	49.5457	71.5791	82.7113	133.715
eanc_s033.g0122.t1	66.6983	34.5143	286.955	19.47
eanc_s033.g0123.t1	0	114.713	1.91875	2.69598
eanc_s033.g0124.t1	3.97577	385.608	11.9531	93.7018
eanc_s033.g0126.t1	51.1174	39.4424	30.0171	39.1179
eanc_s033.g0125.t1	4.11942	4.23743	3.13581	6.15045
eanc_s033.g0127.t1	2.27898	4.32429	4.43883	5.4641
eanc_s033.g0128.t1	0.112346	0.0399958	0	0
eanc_s033.g0129.t1	1.48362	2.54731	1.56249	1.57375
eanc_s033.g0130.t1	11.1164	9.04649	4.38789	8.86543
eanc_s033.g0131.t1	220.26	247.203	270.123	274.509
eanc_s033.g0132.t1	36.58	33.6341	59.2156	29.5289
eanc_s033.g0133.t1	0.928341	10.602	1.64998	5.65566
eanc_s033.g0134.t1	8.85141	11.3781	14.4	4.81023
eanc_s033.g0135.t1	4.65879	10.4202	4.75411	8.13391
eanc_s033.g0136.t1	2.39956	5.32113	5.53408	3.12371
eanc_s033.g0137.t1	4.14085	3.39063	1.66129	1.16766
eanc_s033.g0138.t1	5.02935	5.97477	2.10647	3.91737
eanc_s033.g0139.t1	73.6946	97.1415	10.4137	91.5926
eanc_s033.g0140.t1	4.84533	8.29312	8.23058	4.8868
eanc_s033.g0141.t1	1.31538	1.18505	1.89279	2.95689
eanc_s033.g0142.t1	111.131	105.457	75.8901	73.1556
eanc_s033.g0143.t1	153.989	101.631	132.377	54.7096
eanc_s033.g0144.t1	1.32672	26.1069	3.72782	16.5835
eanc_s033.g0145.t1	43.3345	10.4147	20.1941	42.3083
eanc_s033.g0146.t1	4.16374	3.19122	1.51727	2.95646
eanc_s033.g0147.t1	31.9301	12.0894	26.5716	15.3805
eanc_s033.g0148.t1	19.4955	13.5813	7.12633	17.5766
eanc_s033.g0149.t1	37.8073	28.4222	24.1572	50.0315
eanc_s033.g0151.t1	65.4163	30.4198	34.6517	47.9186
eanc_s033.g0150.t1	8.15837	3.40471	5.2468	6.5609
eanc_s033.g0152.t1	30.0953	147.909	340.548	78.9212
eanc_s033.g0153.t1	0.749565	0.304798	0.313613	0.186359
eanc_s033.g0154.t1	3.37082	0.951972	0.511127	1.42916
eanc_s033.g0155.t1	9.0494	10.2981	8.00282	9.62143
eanc_s033.g0156.t1	8.37957	18.8749	15.6702	10.4557
eanc_s033.g0157.t1	29.6922	15.1767	12.3123	28.8367
eanc_s033.g0158.t1	22.8461	23.9801	16.8028	20.2083
eanc_s033.g0159.t1	17.9611	26.8614	22.2024	27.0722
eanc_s033.g0160.t1	60.1017	75.6357	67.5992	58.5664
eanc_s033.g0161.t1	58.0873	84.4283	73.8221	75.3645
eanc_s033.g0162.t1	16.1083	33.381	15.5772	28.0909
eanc_s033.g0163.t1	23.387	18.5282	11.5114	21.1174
eanc_s033.g0164.t1	28.4884	32.9206	20.1479	36.8966
eanc_s033.g0165.t1	19.2043	12.6174	11.9748	11.2536
eanc_s033.g0166.t1	18.9811	1.29429	18.2928	4.57682
eanc_s033.g0167.t1	0	0.167245	0.0861483	0.325719
eanc_s033.g0168.t1	0.380976	0.425875	0.376065	0.281402
eanc_s033.g0169.t1	0.77021	1.53375	0.626956	1.08076
eanc_s033.g0170.t1	22.9073	33.4157	22.0774	24.4608
eanc_s033.g0171.t1	73.8119	52.3229	35.3989	30.7287
eanc_s033.g0172.t1	0.423009	1.39114	2.5564	1.05601
eanc_s033.g0173.t1	8.36456	28.4346	1.98814	21.1841
eanc_s033.g0174.t1	11.8135	8.40754	3.44081	8.44322
eanc_s033.g0175.t1	18.3726	17.814	11.9213	18.9803
eanc_s033.g0178.t1	155.134	124.71	84.5233	85.0521
eanc_s033.g0176.t1	0.579401	0.292001	0.300236	0.33413
eanc_s033.g0177.t1	31.38	82.1313	169.266	164.628
eanc_s033.g0179.t1	20.4805	35.8274	11.2503	46.1506
eanc_s033.g0180.t1	13.9958	10.6047	8.02547	15.0287
eanc_s033.g0181.t1	5.3766	8.05198	4.15239	9.30472
eanc_s033.g0182.t1	11.6756	0.654198	0.0668882	0.526859
eanc_s033.g0183.t1	5.62069	3.71475	4.15113	3.72402
eanc_s033.g0184.t1	127.235	327.875	341.004	284.38
eanc_s033.g0185.t1	0.503452	2.39349	3.02334	2.96701
eanc_s033.g0186.t1	64.8183	108.683	130.885	67.4237
eanc_s033.g0187.t1	3.26138	7.13234	4.60077	3.25298
eanc_s033.g0188.t1	0.197726	0.117874	0	0
eanc_s033.g0189.t1	3.11106	2.10701	3.47173	5.29279
eanc_s033.g0190.t1	48.474	2.22712	4.3831	21.2496
eanc_s033.g0191.t1	0	0	0	0
eanc_s033.g0192.t1	0	0	0.164963	0
eanc_s033.g0193.t1	197.391	100.616	100.653	128.215
eanc_s033.g0194.t1	23.1219	20.2042	31.8169	24.2205
eanc_s033.g0195.t1	0	0.840118	0.611165	0.670809
eanc_s033.g0196.t1	0	1.26758	0.263355	1.48559
eanc_s033.g0197.t1	2.51353	5.13916	1.18846	5.07228
eanc_s033.g0198.t1	14.798	11.9257	8.96386	16.7584
eanc_s033.g0199.t1	75.0041	163.514	50.2419	80.884
eanc_s033.g0200.t1	0	0	0	0
eanc_s033.g0201.t1	1.20702	0.435113	4.86585	0.377583
eanc_s033.g0203.t1	152.161	17.331	10.5322	18.1632
eanc_s033.g0202.t1	9.05618	13.2888	13.0115	12.1807
eanc_s033.g0204.t1	34.5905	21.3077	20.8324	23.7657
eanc_s033.g0205.t1	2.94718	15.0236	4.30291	7.7896
eanc_s033.g0206.t1	16.9106	7.8719	6.52249	9.54613
eanc_s033.g0207.t1	100.097	5.13804	31.2121	21.0582
eanc_s033.g0208.t1	31.1367	25.322	20.5927	29.6953
eanc_s033.g0209.t1	1.74666	2.36029	1.79575	3.92452
eanc_s033.g0211.t1	21.8273	18.0043	11.749	24.3951
eanc_s033.g0210.t1	2.18947	1.80986	1.58725	1.95479
eanc_s033.g0212.t1	0.393537	0.969786	0.759794	0.888416
eanc_s033.g0213.t1	0.717106	2.76122	1.89202	2.05044
eanc_s033.g0214.t1	107.2	89.299	96.4484	93.9456
eanc_s033.g0215.t1	21.6243	7.97206	6.61409	14.5635
eanc_s033.g0217.t1	24.1793	6.14976	3.03497	11.0929
eanc_s033.g0216.t1	14.439	6.56066	0.983539	6.95998
eanc_s033.g0218.t1	64.9643	5.65349	1.37755	5.64864
eanc_s033.g0219.t1	0.152962	0.122524	0	0.11487
eanc_s033.g0220.t1	2.55105	1.62321	0.602053	2.32299
eanc_s033.g0221.t1	29.5778	2.20744	2.18234	9.24374
eanc_s033.g0223.t1	36.3806	3.72227	5.11575	12.4425
eanc_s033.g0222.t1	1.17718	1.37275	1.0917	1.90507
eanc_s033.g0224.t1	0	0.93318	0.149921	0.931111
eanc_s033.g0225.t1	0	0.409143	0	0
eanc_s033.g0226.t1	0	3.5927	0.178314	0.630679
eanc_s033.g0227.t1	0	0	0	0
eanc_s033.g0229.t1	0.241047	2.10212	0.160571	0.60139
eanc_s033.g0228.t1	1.4692	1.18436	3.52404	0.346651
eanc_s033.g0230.t1	0	0	0	0
eanc_s033.g0232.t1	19.6253	8.14975	15.2742	5.22357
eanc_s033.g0231.t1	1.68282	4.60372	0.0650263	0.505588
eanc_s033.g0233.t1	0.615607	4.61874	1.57721	2.81333
eanc_s033.g0234.t1	1.66139	3.509	0.362046	1.10383
eanc_s033.g0235.t1	50.7519	42.9886	33.9581	36.1777
eanc_s033.g0237.t1	11.8612	10.4673	7.71198	14.0841
eanc_s033.g0236.t1	0.160601	4.92754	1.71032	0.898184
eanc_s033.g0238.t1	13.5588	6.1872	8.76433	5.78376
eanc_s033.g0239.t1	14.3431	17.4873	9.92622	21.1908
eanc_s033.g0240.t1	18.2479	5.85655	1.78312	4.312
eanc_s033.g0241.t1	6.42589	5.53071	4.88008	8.93945
eanc_s033.g0242.t1	54.4328	48.414	40.9765	60.8986
eanc_s033.g0243.t1	54.8673	0.138621	0.0696763	2.05612
eanc_s033.g0244.t1	2.81723	0.131022	0.190256	0.172218
eanc_s033.g0245.t1	3.5485	0.0708965	0	0.90327
eanc_s033.g0246.t1	3.39416	0.132649	0.0838792	1.4305
eanc_s033.g0247.t1	2.78792	5.41174	6.36445	5.94836
eanc_s033.g0248.t1	0.111742	1.46669	10.8709	0.372111
eanc_s033.g0250.t1	2.03653	0.891853	0.702943	2.72673
eanc_s033.g0249.t1	1.16327	0.883138	0.9012	1.60773
eanc_s033.g0251.t1	16.3398	0.586663	1.04373	3.80659
eanc_s033.g0252.t1	4.01008	5.99137	5.03348	5.10864
eanc_s033.g0253.t1	15.6017	13.1895	9.11554	11.4768
eanc_s033.g0254.t1	3.40619	2.38373	2.63809	4.21616
eanc_s033.g0255.t1	20.074	16.6029	12.7933	26.5227
eanc_s033.g0256.t1	1.29091	4.89013	0.570787	1.59634
eanc_s033.g0257.t1	24.205	21.9216	20.8108	26.8442
eanc_s033.g0258.t1	0.896697	0.8288	1.96672	1.60153
eanc_s033.g0259.t1	3.65491	5.4669	5.68303	5.85507
eanc_s033.g0260.t1	4.26806	3.27411	1.97157	2.58249
eanc_s033.g0261.t1	3.18462	0.437344	0.202559	0.418227
eanc_s033.g0262.t1	10.2495	20.4399	30.0432	19.4722
eanc_s033.g0263.t1	123.725	24.5241	30.0711	31.3687
eanc_s033.g0264.t1	1.34309	2.48371	0.811516	1.47502
eanc_s033.g0265.t1	38.9995	55.8784	48.8299	46.5622
eanc_s033.g0267.t1	0.90793	0.677764	0.25483	0.645025
eanc_s033.g0266.t1	7.96091	14.4589	7.58808	16.5292
eanc_s033.g0268.t1	7.1331	6.7375	3.212	13.3136
eanc_s033.g0269.t1	2.4095	1.9991	1.09789	2.43021
eanc_s033.g0270.t1	5.08572	0.647195	2.13795	1.28192
eanc_s033.g0271.t1	6.87847	12.0639	6.64887	17.2436
eanc_s033.g0272.t1	9.93542	6.61489	4.76268	6.49407
eanc_s033.g0273.t1	0.212999	0	0.0972594	0
eanc_s033.g0274.t1	13.3038	20.0495	13.3096	16.8307
eanc_s033.g0275.t1	5.23785	3.30077	3.10291	3.59605
eanc_s033.g0276.t1	3.42801	10.0522	6.81839	9.95485
eanc_s033.g0277.t1	0.44215	1.33482	0.618542	1.09969
eanc_s033.g0278.t1	2.64327	1.7173	1.78699	2.41567
eanc_s033.g0279.t1	0.259636	0.0966188	0	0
eanc_s033.g0280.t1	0.144201	0.137674	0.180066	0.0734134
eanc_s142.g0001.t1	0.474917	0.7475	0	0
eanc_s142.g0002.t1	0.469755	1.42084	0.478305	0.43848
eanc_s142.g0003.t1	0.480369	0.561806	0.718813	1.01482
eanc_s142.g0004.t1	24.7362	38.7642	21.0759	57.2145
eanc_s142.g0005.t1	0	0	0	0
eanc_s142.g0006.t1	0	0.332081	0.199398	0.176757
eanc_s142.g0007.t1	5.1325	2.07382	2.25128	4.71934
eanc_s142.g0008.t1	0	0.0757966	0	0.102545
eanc_s142.g0009.t1	1.79332	2.78582	1.36193	1.70882
eanc_s142.g0010.t1	0	0.876464	0.447437	1.20044
eanc_s142.g0011.t1	2.65635	1.84536	1.28925	2.89391
eanc_s142.g0012.t1	23.9082	28.3594	20.815	29.3241
eanc_s142.g0013.t1	0.274668	0.42058	0.229307	0.418936
eanc_s142.g0014.t1	523.822	755.179	456.708	618.264
eanc_s142.g0015.t1	1.4026	0.955549	0.41609	0.896086
eanc_s142.g0016.t1	0.270916	0.32485	0.199958	0.574562
eanc_s142.g0017.t1	1.36351	3.21032	1.98046	2.74106
eanc_s098.g0001.t1	0.0531787	0.0195267	0	0
eanc_s098.g0002.t1	0.0774186	0.791638	0.458601	0.679881
eanc_s098.g0003.t1	0	0	0	0
eanc_s098.g0004.t1	0.352851	0.993935	0.547595	1.57817
eanc_s098.g0005.t1	2.26926	3.81783	4.43493	6.8246
eanc_s098.g0006.t1	0.147451	0	0	0.0614515
eanc_s098.g0007.t1	0.154531	0.110852	0	0.0375069
eanc_s098.g0008.t1	0	0	0	0
eanc_s098.g0009.t1	0.199871	0.0741558	0	0.0964532
eanc_s098.g0010.t1	0.687868	0.227439	0.0848631	0.199625
eanc_s098.g0011.t1	0	0.0740843	0	0
eanc_s098.g0012.t1	200.047	202.925	194.572	198.603
eanc_s098.g0013.t1	6.64273	4.8595	3.30717	4.82154
eanc_s098.g0014.t1	47.7428	47.5972	51.062	42.6745
eanc_s098.g0015.t1	247.818	207.955	330.247	226.318
eanc_s098.g0016.t1	92.6037	123.967	93.9368	104.998
eanc_s098.g0017.t1	36.379	48.3061	56.907	43.4191
eanc_s098.g0018.t1	2.60893	17.4609	5.15417	18.5128
eanc_s098.g0019.t1	42.8795	39.1964	28.9289	53.9709
eanc_s098.g0020.t1	30.2611	19.1203	20.3404	22.9006
eanc_s098.g0021.t1	10.507	6.05483	11.1642	6.57116
eanc_s098.g0022.t1	9.5669	16.4131	9.91577	11.5955
eanc_s098.g0023.t1	16.2639	10.8412	12.4393	6.25877
eanc_s098.g0024.t1	0.517392	0.497403	0.414586	0.828357
eanc_s098.g0025.t1	0.389463	0.153543	0.076822	0.0913003
eanc_s098.g0026.t1	4.19585	7.07962	10.5348	5.40863
eanc_s098.g0027.t1	10.202	19.0383	32.8234	16.8431
eanc_s098.g0028.t1	4.00054	4.25899	4.39449	4.27451
eanc_s098.g0029.t1	16.7557	22.9898	27.5545	19.6034
eanc_s098.g0030.t1	10.1048	11.9383	15.1131	11.8211
eanc_s098.g0031.t1	8.73992	6.44331	5.57488	9.11224
eanc_s098.g0032.t1	33.9864	24.1475	24.014	28.3368
eanc_s098.g0033.t1	29.0536	59.1761	25.1915	55.4813
eanc_s098.g0034.t1	1.04978	2.71746	1.26269	3.62575
eanc_s098.g0035.t1	0.830286	2.99844	1.14488	3.38563
eanc_s098.g0036.t1	2.51135	5.33181	1.40688	4.27043
eanc_s098.g0037.t1	0.561186	3.24843	1.74655	1.13362
eanc_s098.g0038.t1	2.6938	1.95809	0.481351	1.68387
eanc_s098.g0039.t1	92.8442	66.1306	63.8066	71.5172
eanc_s098.g0040.t1	0.914294	0.409973	0.211565	0.641793
eanc_s098.g0041.t1	1.2788	0.433077	0.883628	0.656681
eanc_s098.g0042.t1	1.41937	1.54761	2.02672	1.73728
eanc_s098.g0043.t1	0.657643	0.806278	1.0257	0.581088
eanc_s098.g0044.t1	1.82443	16.2091	5.23367	3.80213
eanc_s098.g0045.t1	0.895814	146.272	18.0149	12.6487
eanc_s098.g0046.t1	0.743351	1.46891	0.550309	0.664687
eanc_s098.g0047.t1	212.321	212.674	1956.86	411.385
eanc_s098.g0048.t1	2.18794	0.942215	5.22353	2.25189
eanc_s098.g0049.t1	23.5681	14.658	15.3752	35.6474
eanc_s098.g0050.t1	7.10117	4.30603	5.73918	6.55127
eanc_s098.g0051.t1	0	0	0	0
eanc_s098.g0052.t1	1.16499	3.30926	2.50382	5.35155
eanc_s098.g0053.t1	1.12575	2.23471	0.94297	1.37487
eanc_s098.g0054.t1	4.00221	10.7969	3.75845	17.232
eanc_s098.g0055.t1	1.50776	6.47956	2.65356	5.80307
eanc_s098.g0056.t1	3.92538	9.72426	8.49489	8.67303
eanc_s098.g0057.t1	1.16838	1.9734	2.24211	9.24286
eanc_s098.g0058.t1	0	0.0653591	0	0
eanc_s098.g0059.t1	29.4033	2.60033	4.04024	5.30424
eanc_s098.g0060.t1	0.995173	9.84973	1.24482	3.05517
eanc_s098.g0061.t1	0.506445	0.313813	0.102075	0.245844
eanc_s098.g0062.t1	33.2697	59.1687	40.7019	75.3151
eanc_s098.g0063.t1	500.269	1036.15	2461.3	898.602
eanc_s098.g0064.t1	206.234	330.66	613.113	318.338
eanc_s098.g0065.t1	18.0172	17.073	12.2998	26.9625
eanc_s039.g0001.t1	93.7415	79.9697	80.9983	189.582
eanc_s039.g0002.t1	7.61931	6.79383	3.61908	6.96977
eanc_s039.g0003.t1	4.1391	8.01168	6.28095	2.23422
eanc_s039.g0004.t1	2.89226	1.74518	4.6361	2.9825
eanc_s039.g0005.t1	6.60149	11.6073	5.1255	8.87394
eanc_s039.g0006.t1	16.9918	16.94	13.153	15.1195
eanc_s039.g0007.t1	2.9599	23.2913	3.22945	53.4889
eanc_s039.g0008.t1	14.68	11.9047	10.096	19.3982
eanc_s039.g0009.t1	548.289	701.144	577.636	1071.05
eanc_s039.g0010.t1	7.52247	13.8054	17.3832	7.06471
eanc_s039.g0011.t1	31.0165	26.5996	28.8383	45.5945
eanc_s039.g0012.t1	18.6888	20.0443	15.0734	14.0549
eanc_s039.g0013.t1	16.9766	23.2888	35.8185	10.1604
eanc_s039.g0014.t1	33.5794	32.5829	9.22241	29.0524
eanc_s039.g0015.t1	365.08	384.078	936.551	399.374
eanc_s039.g0016.t1	103.979	75.2059	62.7295	89.484
eanc_s039.g0017.t1	85.0386	97.025	165.84	104.582
eanc_s039.g0018.t1	4.7218	1.23564	3.3309	8.08477
eanc_s039.g0019.t1	0.213267	23.0652	0.315777	0.483094
eanc_s039.g0020.t1	0.146159	0.161005	0.548159	10.2277
eanc_s039.g0021.t1	4.22442	0.523307	0.187128	0.478743
eanc_s039.g0022.t1	16.1269	20.737	13.1558	18.2627
eanc_s039.g0023.t1	85.0018	129.063	178.772	92.9865
eanc_s039.g0024.t1	16.3043	15.0251	10.9534	28.0217
eanc_s039.g0025.t1	2229.88	1866.93	1476.25	1654.7
eanc_s039.g0026.t1	6.35679	4.09313	1.51487	2.05061
eanc_s039.g0027.t1	0.168147	14.6195	6.15313	0.258534
eanc_s039.g0028.t1	43.3739	32.3965	19.7878	31.046
eanc_s039.g0029.t1	21.2324	30.2159	45.8255	29.1046
eanc_s039.g0030.t1	104.265	61.2742	260.811	59.1902
eanc_s039.g0031.t1	0.582995	1.16418	5.70941	1.35402
eanc_s039.g0032.t1	0.0501222	0.301445	0.508968	2.2804
eanc_s039.g0033.t1	0.176564	0.134229	0.24951	0
eanc_s039.g0034.t1	7.45657	11.3423	30.3493	16.5242
eanc_s039.g0035.t1	18.5764	14.1505	38.3214	21.5792
eanc_s039.g0036.t1	0.344986	0.815849	1.24043	0.0905796
eanc_s039.g0037.t1	11.4172	15.0444	4.25414	18.2016
eanc_s039.g0038.t1	3.21226	32.0132	2.10189	26.7982
eanc_s039.g0039.t1	14.1239	0.811717	1.10159	1.51861
eanc_s039.g0040.t1	19.3386	12.4375	8.806	18.998
eanc_s039.g0041.t1	73.8634	59.406	48.7191	90.3272
eanc_s039.g0042.t1	10.2221	4.31484	4.64206	5.98152
eanc_s039.g0043.t1	44.7491	47.3227	35.972	44.7493
eanc_s039.g0044.t1	38.3895	47.7933	34.4087	46.8633
eanc_s039.g0045.t1	348.097	205.917	221.651	189
eanc_s039.g0046.t1	0.845115	0.660096	0.550963	0.959124
eanc_s039.g0047.t1	4.62464	14.9538	4.48993	8.7119
eanc_s039.g0048.t1	373.128	765.693	354.49	695.956
eanc_s039.g0049.t1	42.4746	39.3268	39.4082	56.1721
eanc_s039.g0050.t1	243.537	339.103	294.312	257.606
eanc_s039.g0051.t1	8.59709	6.99846	4.70081	6.12846
eanc_s039.g0052.t1	3.69469	7.78421	6.1803	6.36534
eanc_s039.g0053.t1	1.85667	0.0839866	0.100215	0.361607
eanc_s039.g0054.t1	37.5487	26.2386	24.5982	22.2221
eanc_s039.g0055.t1	4.62455	18.4231	2.33101	8.16121
eanc_s039.g0056.t1	2.82008	3.0322	2.38286	3.05353
eanc_s039.g0057.t1	27.591	215.006	28.9936	44.2962
eanc_s039.g0058.t1	39.917	28.3542	74.0135	45.0709
eanc_s039.g0059.t1	97.2944	0.735765	1.74275	11.3063
eanc_s039.g0060.t1	69.2667	0.154582	6.15882	12.6
eanc_s039.g0061.t1	10.6875	19.094	3.97502	14.1508
eanc_s039.g0062.t1	20.0117	0.626508	7.7901	5.57938
eanc_s039.g0063.t1	28.6144	36.1379	43.6329	68.7478
eanc_s039.g0064.t1	2.05119	2.00185	0.730099	3.10544
eanc_s039.g0065.t1	6.69359	8.62626	5.57293	7.12275
eanc_s039.g0066.t1	15.5242	45.2829	9.89078	16.3299
eanc_s039.g0067.t1	33.0242	22.6104	32.4748	17.9384
eanc_s039.g0068.t1	5.29559	6.36792	8.39885	5.26512
eanc_s039.g0069.t1	7.07575	6.13521	5.08697	8.09887
eanc_s039.g0070.t1	13.2036	24.0644	15.3993	16.4745
eanc_s039.g0071.t1	24.4892	29.0344	23.0711	26.546
eanc_s039.g0072.t1	11.8014	15.3955	11.114	16.4288
eanc_s039.g0073.t1	69.5136	52.1971	75.3998	131.238
eanc_s039.g0074.t1	6.27648	5.82435	4.33565	8.45688
eanc_s039.g0075.t1	15.4098	11.04	10.1806	13.6851
eanc_s039.g0076.t1	7.76894	39.5452	7.23952	42.4405
eanc_s039.g0077.t1	19.1523	25.2203	7.59624	17.1476
eanc_s039.g0078.t1	7.22417	7.09017	5.59743	4.84087
eanc_s039.g0079.t1	9.409	13.7724	3.4175	9.80938
eanc_s039.g0080.t1	11.8073	22.4144	11.5563	17.0616
eanc_s039.g0081.t1	2.94069	27.6398	10.9212	17.3577
eanc_s039.g0082.t1	0.691502	0.414127	0.128335	0.463635
eanc_s039.g0083.t1	0.632487	0.0500854	0	0.776474
eanc_s039.g0084.t1	0.271979	0.0293399	0	0.457711
eanc_s039.g0085.t1	0.11639	8.43273	1.64775	14.725
eanc_s039.g0086.t1	2.92564	1.60824	1.46543	2.06722
eanc_s039.g0087.t1	1.33927	3.78332	20.8028	1.2359
eanc_s039.g0088.t1	4.92453	5.07528	4.9899	4.51744
eanc_s039.g0089.t1	18.7055	15.6543	10.8098	27.1351
eanc_s039.g0090.t1	0.298776	0.450133	0.692927	0.86567
eanc_s039.g0091.t1	0	0.028561	0	0
eanc_s039.g0092.t1	1.18774	2.38288	0.904788	2.99615
eanc_s039.g0093.t1	0.249026	5.03783	1.07735	6.69021
eanc_s039.g0094.t1	8.76855	17.2787	15.8606	14.2644
eanc_s039.g0095.t1	19.6239	23.1244	19.6627	21.6927
eanc_s039.g0096.t1	39.2567	36.5545	47.2174	25.2793
eanc_s039.g0097.t1	45.1799	40.6986	32.3526	37.8783
eanc_s039.g0098.t1	0.0419544	0.0684527	0.157786	0.0210652
eanc_s039.g0099.t1	22.0106	15.8898	19.6689	13.9555
eanc_s039.g0100.t1	3.04543	25.2082	3.17306	21.1168
eanc_s039.g0101.t1	58.0322	574.776	89.0287	406.821
eanc_s039.g0102.t1	55.1224	25.8135	4.55853	28.8943
eanc_s039.g0103.t1	5.6566	1.87712	1.7571	1.35837
eanc_s039.g0104.t1	3.69796	5.56822	2.81064	4.36675
eanc_s039.g0105.t1	22.2084	25.7733	17.4503	9.11311
eanc_s039.g0106.t1	1.62975	6.77285	1.97345	4.21098
eanc_s039.g0107.t1	22.0732	19.5882	16.2114	21.5117
eanc_s039.g0108.t1	0	0.03418	0.132956	0
eanc_s039.g0109.t1	0	0	0.259314	0
eanc_s039.g0110.t1	0	0	0	0
eanc_s039.g0111.t1	0.473918	0.0354503	0.0549718	0.182063
eanc_s039.g0112.t1	5.85278	4.02116	5.41808	8.66768
eanc_s039.g0113.t1	25.0267	20.3507	23.1397	54.1639
eanc_s039.g0114.t1	0.113661	0	0.269119	0
eanc_s039.g0115.t1	0.23975	0.318783	8.80741	10.7254
eanc_s039.g0116.t1	0.344919	36.5686	4.81122	58.2925
eanc_s039.g0117.t1	1.38976	17.9863	2.07349	9.32995
eanc_s039.g0118.t1	16.8084	34.0879	22.3446	19.1881
eanc_s039.g0119.t1	0.331137	1.29251	0.756401	0.859896
eanc_s039.g0120.t1	0	0.0751596	0.140802	0.164071
eanc_s039.g0121.t1	1.29404	1.54534	1.05921	1.62878
eanc_s039.g0122.t1	3.07721	4.59506	5.32642	4.07268
eanc_s039.g0123.t1	0	0.047995	0.0393789	0
eanc_s039.g0124.t1	0.266837	0.0899703	0.147823	0.100783
eanc_s039.g0125.t1	505.839	924.894	658.906	614.288
eanc_s039.g0126.t1	0.518072	0.30251	0.306142	0.36721
eanc_s039.g0127.t1	14.7291	17.1823	12.4841	12.7008
eanc_s039.g0128.t1	202.016	217.193	230.79	182.903
eanc_s039.g0129.t1	178.819	233.603	314.717	190.149
eanc_s039.g0130.t1	39.33	40.1604	66.8645	45.6566
eanc_s039.g0131.t1	15.9645	15.1386	15.154	39.6361
eanc_s039.g0132.t1	9.58566	6.80839	5.5473	9.11225
eanc_s039.g0133.t1	184.33	121.585	133.449	152.901
eanc_s039.g0134.t1	0.447416	1.28998	0.981689	0.754317
eanc_s039.g0135.t1	40.2233	71.461	105.541	106.743
eanc_s039.g0136.t1	26.971	21.1486	25.5064	22.072
eanc_s039.g0137.t1	19.3672	32.3652	21.4288	21.3994
eanc_s039.g0138.t1	34.9795	11.2785	3.13505	7.74942
eanc_s039.g0139.t1	62.0099	12.6822	2.30987	6.84396
eanc_s039.g0140.t1	115.358	24.8712	10.289	15.5558
eanc_s039.g0141.t1	125.718	48.4008	9.3152	24.8592
eanc_s039.g0142.t1	38.6706	8.61848	0.913891	8.23061
eanc_s039.g0143.t1	11.1779	6.99476	0.672915	8.87713
eanc_s039.g0144.t1	0.134254	0.116048	0.252769	0.382263
eanc_s039.g0145.t1	0	0.115958	0.349614	4.49616
eanc_s039.g0146.t1	24.3422	39.0624	45.9409	38.0515
eanc_s039.g0147.t1	7.12683	11.3238	9.05627	11.9244
eanc_s039.g0148.t1	21.7131	25.3202	28.5704	20.9296
eanc_s039.g0149.t1	9.66551	6.73589	8.50925	6.44002
eanc_s039.g0150.t1	77.8238	34.6996	45.4279	33.7465
eanc_s039.g0151.t1	5.75771	5.88158	4.20201	5.65848
eanc_s039.g0152.t1	31.4154	43.6514	32.1856	35.1209
eanc_s039.g0153.t1	9.99056	14.2388	9.03562	12.6109
eanc_s039.g0154.t1	0.07276	18.8626	1.18128	15.6829
eanc_s039.g0155.t1	185.82	114.161	117.911	121.325
eanc_s039.g0156.t1	4.15088	6.18546	25.9887	3.18824
eanc_s039.g0157.t1	9.57423	4.96392	4.17472	6.79827
eanc_s039.g0158.t1	2.3063	4.01	1.98667	4.14675
eanc_s039.g0159.t1	24.1592	33.3716	18.0523	27.6637
eanc_s039.g0160.t1	31.2415	48.0097	24.4549	37.103
eanc_s039.g0161.t1	17.262	18.306	12.3209	19.8541
eanc_s039.g0162.t1	105.125	59.8817	41.5609	73.033
eanc_s039.g0163.t1	17.4284	9.85669	7.25994	10.6902
eanc_s039.g0164.t1	20.0498	2.78068	1.93735	26.3898
eanc_s039.g0165.t1	14.8699	23.7388	13.9454	16.0019
eanc_s039.g0166.t1	6.28521	6.80641	5.30287	8.64242
eanc_s039.g0167.t1	135.044	242.594	124.893	200.199
eanc_s039.g0168.t1	0	0.660988	11.751	0.137197
eanc_s039.g0169.t1	458.19	652.863	515.699	561.442
eanc_s039.g0170.t1	0.542243	8.1448	29.0885	13.9243
eanc_s039.g0171.t1	282.295	439.388	402.218	417.135
eanc_s039.g0172.t1	26.5823	37.8675	18.3695	36.1168
eanc_s039.g0173.t1	14.0403	17.4846	20.1357	15.4892
eanc_s039.g0174.t1	349.56	464.972	310.686	408.237
eanc_s039.g0175.t1	10.4304	11.1212	14.5698	8.93813
eanc_s039.g0176.t1	565.46	351.754	273.448	312.637
eanc_s039.g0177.t1	5.95386	2.91338	1.76699	9.72185
eanc_s039.g0178.t1	0.0630539	0.0695159	0.273279	0.0961431
eanc_s039.g0179.t1	54.4745	56.7767	51.1918	61.8692
eanc_s039.g0180.t1	10.001	18.4394	18.4001	16.3809
eanc_s039.g0181.t1	1.72739	2.69764	3.377	2.16534
eanc_s039.g0182.t1	0.345611	6.1454	5.59567	1.5898
eanc_s039.g0183.t1	0.0253777	0.0541457	0.299629	0.0571223
eanc_s039.g0184.t1	100.539	141.103	256.512	120.435
eanc_s039.g0185.t1	33.4492	46.3995	52.4195	35.0835
eanc_s039.g0186.t1	4.26354	8.28721	50.4693	5.09307
eanc_s039.g0187.t1	3.1077	2.45174	0.544408	2.05278
eanc_s039.g0188.t1	616.074	582.862	472.696	522.547
eanc_s039.g0189.t1	20.8519	11.3595	10.3327	11.9753
eanc_s039.g0190.t1	8.42415	16.6608	22.1773	13.6885
eanc_s039.g0191.t1	0	0.27946	2.36918	0.0900206
eanc_s039.g0192.t1	0	0.150094	4.01766	0
eanc_s039.g0193.t1	0.164953	0.0421958	0.0893365	0.197034
eanc_s039.g0194.t1	9.53476	19.1116	12.8355	15.9679
eanc_s039.g0195.t1	11.1134	18.2446	11.7384	15.25
eanc_s039.g0196.t1	10.5639	24.2162	0.775954	14.3462
eanc_s039.g0197.t1	1.54168	1.34774	0.107627	1.6805
eanc_s039.g0198.t1	2.39877	0.626776	1.12906	1.31569
eanc_s039.g0199.t1	0.711922	0.0733047	0	0.505431
eanc_s039.g0200.t1	0.716261	0.572127	105.549	0.644593
eanc_s039.g0201.t1	12.7531	10.5862	5.83039	9.02609
eanc_s039.g0202.t1	631.814	410.709	401.085	348.391
eanc_s039.g0203.t1	13.3311	25.8754	25.63	15.6775
eanc_s039.g0204.t1	1.06518	0.677212	1.38234	0.631486
eanc_s039.g0205.t1	261.679	285.077	983.528	442.026
eanc_s039.g0206.t1	14.5665	7.57182	23.2964	12.6798
eanc_s039.g0207.t1	4.46214	4.85148	52.8575	47.0387
eanc_s039.g0208.t1	124.286	73.459	111.203	45.8638
eanc_s039.g0209.t1	10.4421	11.3782	8.92631	10.8743
eanc_s039.g0210.t1	11.0491	7.66427	5.01058	7.89164
eanc_s039.g0211.t1	2.43401	7.52387	5.50576	8.43005
eanc_s039.g0212.t1	87.4054	143.422	115.963	179.017
eanc_s039.g0213.t1	26.9356	79.6456	58.3822	57.9627
eanc_s039.g0214.t1	4.03883	5.8078	7.37914	2.82496
eanc_s039.g0215.t1	6.75213	10.0071	4.22837	7.46559
eanc_s039.g0216.t1	14.5816	10.9338	6.63651	10.7278
eanc_s039.g0217.t1	18.6773	59.7191	22.6727	57.2774
eanc_s039.g0218.t1	5.19293	1.048	0.591455	0.881679
eanc_s039.g0219.t1	8.60252	8.61792	6.10564	8.91131
eanc_s039.g0220.t1	5.37457	15.7868	5.99109	13.6057
eanc_s039.g0221.t1	0.749441	7.14651	0.786348	4.41134
eanc_s039.g0222.t1	48.3858	71.1649	20.359	48.1944
eanc_s039.g0223.t1	15.3206	7.52086	1.32601	13.0055
eanc_s039.g0224.t1	34.7689	26.4274	14.06	26.5114
eanc_s039.g0225.t1	1.21083	0.969944	1.49264	10.0968
eanc_s039.g0226.t1	0	0.636944	0.690915	10.671
eanc_s039.g0227.t1	7.47715	24.2235	10.2783	144.808
eanc_s039.g0228.t1	0.446214	1.22623	0.232117	2.42726
eanc_s039.g0229.t1	0	1.94948	0.064379	1.18849
eanc_s039.g0230.t1	1.11011	0.325594	0	0.122213
eanc_s039.g0231.t1	1.05722	1.09125	0.284212	1.42924
eanc_s039.g0232.t1	3.53741	3.18351	3.07539	7.10651
eanc_s039.g0233.t1	0.860485	1.53897	0.555343	1.28205
eanc_s039.g0234.t1	2.03333	2.1712	3.32281	1.26752
eanc_s039.g0235.t1	2.49342	0.192628	0.341244	1.08824
eanc_s039.g0236.t1	1.60798	1.51415	0.368079	2.47329
eanc_s039.g0237.t1	1.54547	2.39203	1.63913	4.60396
eanc_s039.g0238.t1	0.0623108	0.125278	0.141568	0.0939114
eanc_s039.g0239.t1	0.102113	0	0	0.137085
eanc_s039.g0240.t1	67.2769	48.1219	18.6324	43.1875
eanc_s039.g0241.t1	0.141746	0	0.222963	0.0684034
eanc_s039.g0242.t1	14.7089	26.9836	16.0085	32.7132
eanc_s039.g0243.t1	28.1421	26.7337	18.1527	19.3691
eanc_s039.g0244.t1	2.58391	2.09898	2.35765	2.32716
eanc_s039.g0245.t1	0.586236	0.416782	5.75763	0.557351
eanc_s039.g0246.t1	1.10206	0.515748	0.565844	0.308653
eanc_s039.g0247.t1	73.8121	41.4301	33.9782	43.4937
eanc_s039.g0248.t1	53.8274	24.4924	18.0129	58.5162
eanc_s039.g0249.t1	2.65982	9.70158	6.64827	10.6879
eanc_s039.g0250.t1	15.3335	15.3662	9.41511	11.4
eanc_s039.g0251.t1	0.605453	0.781338	0.532189	1.39871
eanc_s039.g0252.t1	10.2746	3.82458	1.4713	4.96206
eanc_s039.g0253.t1	52.0784	24.4257	63.3598	27.502
eanc_s039.g0254.t1	19.8631	20.1403	7.61668	23.2615
eanc_s039.g0255.t1	38.6555	75.3546	48.4704	115.855
eanc_s039.g0256.t1	14.0698	26.599	9.61345	21.2298
eanc_s039.g0257.t1	0	0.958152	1.69349	53.9868
eanc_s039.g0258.t1	12.3555	63.7028	191.838	19.6892
eanc_s039.g0259.t1	8.21147	0.82222	0.134602	0.24236
eanc_s039.g0260.t1	14.2082	10.969	7.00407	14.5289
eanc_s039.g0261.t1	18.7093	11.9707	6.86871	12.405
eanc_s039.g0262.t1	35.7043	36.4993	26.4749	45.8491
eanc_s039.g0263.t1	554.063	599.21	521.695	581.237
eanc_s039.g0264.t1	10.8993	24.8877	13.9425	21.462
eanc_s039.g0265.t1	30.834	31.7925	24.6462	44.1111
eanc_s039.g0266.t1	3.1565	2.25	0.930092	2.77084
eanc_s039.g0267.t1	30.7214	77.1061	35.6647	149.15
eanc_s039.g0268.t1	1806.72	86.7359	95.6949	149.255
eanc_s039.g0269.t1	1.65582	1.58175	0.577695	4.61406
eanc_s039.g0270.t1	1.47018	0.30498	0.682712	0.552632
eanc_s039.g0271.t1	3.23218	6.8921	5.2041	12.0724
eanc_s039.g0272.t1	14.628	20.4881	16.0008	19.6297
eanc_s039.g0273.t1	5.61802	4.13469	0.0209864	1.08341
eanc_s039.g0274.t1	2.38677	3.83428	4.7717	3.93635
eanc_s039.g0275.t1	0.0699477	0	1.0128	0.182314
eanc_s039.g0276.t1	8.92513	5.2627	4.44171	6.76232
eanc_s039.g0277.t1	13.0288	13.3499	11.6139	13.7769
eanc_s039.g0278.t1	41.9199	53.0729	33.6587	43.8074
eanc_s039.g0279.t1	0.124737	3.73618	0.308119	0.838585
eanc_s039.g0280.t1	0.212893	6.05271	0.420513	0.291948
eanc_s039.g0281.t1	80.0436	24.6452	6.0022	37.4965
eanc_s039.g0282.t1	64.3146	42.2589	57.5237	30.4813
eanc_s039.g0283.t1	9.2173	9.6248	7.05264	12.3862
eanc_s039.g0284.t1	5.99743	2.04499	1.52656	2.51784
eanc_s039.g0285.t1	11.8433	11.936	5.45103	11.1089
eanc_s039.g0286.t1	6.32584	7.66725	3.83573	7.49089
eanc_s039.g0287.t1	2.9697	1.88041	0.851548	2.21234
eanc_s039.g0288.t1	0.155128	0.502844	0.0486785	0.404969
eanc_s039.g0289.t1	0.0923491	0.0693681	0	0
eanc_s039.g0290.t1	17.5951	13.2629	12.5347	23.1881
eanc_s039.g0291.t1	11.5277	23.1411	23.9356	31.8073
eanc_s039.g0292.t1	15.4953	8.81701	11.2342	15.3563
eanc_s039.g0293.t1	6.48941	5.13366	3.25302	6.28651
eanc_s039.g0294.t1	78.1716	56.8683	83.578	49.9958
eanc_s039.g0296.t1	1.28649	0.960865	16.5156	0.57369
eanc_s039.g0295.t1	1.82768	1.8686	1.5963	2.25708
eanc_s039.g0297.t1	2.50424	3.07128	7.15521	3.08862
eanc_s039.g0298.t1	1.43587	1.43256	0.604295	1.55344
eanc_s039.g0299.t1	94.0451	57.0332	51.2131	107.694
eanc_s039.g0300.t1	13.1648	16.4309	8.58932	15.047
eanc_s039.g0301.t1	57.2901	90.8233	67.2572	82.4554
eanc_s039.g0302.t1	101.815	134.272	125.577	107.34
eanc_s039.g0303.t1	28.9901	31.6647	36.5142	20.0912
eanc_s039.g0304.t1	18.2215	12.888	9.92172	19.9596
eanc_s039.g0305.t1	39.7448	63.0532	48.0903	47.6908
eanc_s039.g0306.t1	0.223538	11.4261	0.581211	0.395342
eanc_s039.g0307.t1	0	0.159338	0.228271	0.789644
eanc_s039.g0308.t1	9.68745	8.31677	5.40442	12.2706
eanc_s039.g0309.t1	0	0.291966	0.176523	0.819013
eanc_s039.g0310.t1	11.8119	25.3097	8.73375	19.8752
eanc_s036.g0001.t1	28.0573	25.4376	15.5301	32.9468
eanc_s036.g0002.t1	18.9561	19.1865	11.7149	20.2434
eanc_s036.g0003.t1	11.7258	20.2762	21.4554	19.1355
eanc_s036.g0004.t1	0.162396	0.180003	0.13863	0.326972
eanc_s036.g0005.t1	6.32823	5.06847	4.67547	7.62225
eanc_s036.g0006.t1	2.06899	1.28448	1.0679	1.53528
eanc_s036.g0007.t1	57.0433	49.5271	42.0791	60.0271
eanc_s036.g0008.t1	717.502	1056.59	1774.03	1328.95
eanc_s036.g0009.t1	4.78892	3.83339	5.01552	6.70081
eanc_s036.g0010.t1	0	0.0902071	0.103746	0
eanc_s036.g0011.t1	0.383721	0.198972	0.462726	0.561609
eanc_s036.g0012.t1	16.4447	49.1702	46.0462	32.8273
eanc_s036.g0013.t1	2.6371	1.53583	0.065106	0.828111
eanc_s036.g0014.t1	26.1346	13.2063	1.47476	9.15532
eanc_s036.g0015.t1	0.66315	0	0.242488	0.384899
eanc_s036.g0016.t1	0.837612	0.0359544	0	0
eanc_s036.g0017.t1	0.668716	0.507124	1.11066	5.12988
eanc_s036.g0018.t1	1.2135	2.30078	2.10515	1.06473
eanc_s036.g0019.t1	0.258272	3.11318	2.4982	0.581672
eanc_s036.g0020.t1	1.77284	1.75939	5.44751	3.20382
eanc_s036.g0021.t1	0.768438	0	1.22283	0.434885
eanc_s036.g0022.t1	6.87357	7.10151	5.62511	5.57291
eanc_s036.g0023.t1	3.86406	28.8439	21.0073	6.82413
eanc_s036.g0024.t1	7.60667	10.5462	8.73697	11.8911
eanc_s036.g0025.t1	1.64532	0.497091	0.672481	0.876412
eanc_s036.g0026.t1	14.1829	13.2771	14.3929	16.2548
eanc_s036.g0027.t1	6.76916	1.68645	22.1561	2.10931
eanc_s036.g0028.t1	1.07098	1.07167	0.355134	1.19104
eanc_s036.g0029.t1	5.98765	16.6133	10.4609	14.2727
eanc_s036.g0030.t1	0.326118	2.84122	39.8529	0.654719
eanc_s036.g0031.t1	1.21094	1.16492	0.80795	1.79224
eanc_s036.g0032.t1	0.927968	2.62781	8.02824	1.66111
eanc_s036.g0033.t1	1.13806	1.60757	6.30057	2.4376
eanc_s036.g0034.t1	0.355908	0.224664	0.0878301	0.317304
eanc_s036.g0035.t1	0.804283	20.602	221.16	2.94787
eanc_s036.g0036.t1	10.6295	4.59044	29.3528	3.17041
eanc_s036.g0037.t1	17.6996	12.2673	6.43196	37.8077
eanc_s036.g0038.t1	3.09757	2.07011	0.637975	2.35726
eanc_s036.g0039.t1	0.584301	0.412753	1.6267	0.828061
eanc_s036.g0040.t1	0.0441905	0.115807	0.654846	0.125234
eanc_s036.g0041.t1	0	0	0	0.0592126
eanc_s036.g0042.t1	0.999211	10.6703	186.006	3.91325
eanc_s036.g0043.t1	6.92734	0.909178	1.02575	19.5398
eanc_s036.g0044.t1	0.902497	2.00604	1.26504	1.88173
eanc_s036.g0045.t1	1.40969	0.0567541	0.0291977	0.0967661
eanc_s036.g0046.t1	22.7803	5.80269	1.17384	2.65458
eanc_s036.g0047.t1	4.69553	3.51554	1.47688	2.62692
eanc_s036.g0048.t1	2.94347	2.47885	2.7277	3.32268
eanc_s036.g0049.t1	0.051117	0.154083	0.0793733	0.269348
eanc_s036.g0050.t1	4.14245	5.20989	3.68885	6.29753
eanc_s036.g0051.t1	7.34243	20.834	11.0134	21.7034
eanc_s036.g0052.t1	13.524	19.2059	9.6083	13.0422
eanc_s036.g0053.t1	15.5463	15.9354	11.7946	20.9465
eanc_s036.g0054.t1	0	0.0591137	0	0
eanc_s036.g0055.t1	32.8379	43.0027	23.3318	28.5448
eanc_s036.g0056.t1	173.766	44.4507	35.1248	108.979
eanc_s036.g0057.t1	68.3673	72.8811	69.9943	142.187
eanc_s036.g0058.t1	7.75148	9.89165	9.05349	16.0002
eanc_s036.g0059.t1	1.40991	8.59707	2.6448	3.77708
eanc_s036.g0060.t1	22.5707	19.4178	19.9622	31.7063
eanc_s036.g0061.t1	5.38905	0.269427	0.0780493	0.228107
eanc_s036.g0062.t1	1.85457	12.7336	167.053	2.28671
eanc_s036.g0063.t1	0.13022	207.599	7.70101	1.12649
eanc_s036.g0064.t1	0.893109	0	0	0.135979
eanc_s036.g0065.t1	7.57521	7.02781	7.74401	6.38846
eanc_s036.g0066.t1	2.27444	0.281812	0.133443	0.289128
eanc_s036.g0067.t1	4.03402	1.12421	0.27914	1.1344
eanc_s036.g0068.t1	10.9881	25.7058	16.1625	38.2622
eanc_s036.g0069.t1	51.2337	49.1258	25.9637	16.8567
eanc_s036.g0070.t1	0.380893	0.781648	0.640646	1.17525
eanc_s036.g0071.t1	0	0	0	0
eanc_s036.g0072.t1	0	0	0	0
eanc_s036.g0073.t1	0.783932	0.296222	1.03756	0.15887
eanc_s036.g0074.t1	0.196291	0	0	0
eanc_s036.g0075.t1	0.863279	0.161459	0.0877044	0.101779
eanc_s036.g0076.t1	0	0.619969	1.01042	0.295804
eanc_s036.g0077.t1	8.32441	13.1982	7.65037	20.3297
eanc_s036.g0078.t1	2.46469	1.83718	0.488721	0.966794
eanc_s036.g0079.t1	3.74816	4.98409	3.57497	1.80789
eanc_s036.g0080.t1	0.438661	0.291254	0.323008	0.341761
eanc_s036.g0081.t1	0	0.731317	0.177871	0
eanc_s036.g0082.t1	0.306094	0.0611118	0.137795	0.385582
eanc_s036.g0083.t1	2.11917	0.755286	0.452734	1.85756
eanc_s036.g0084.t1	1.57255	7.12735	4.8557	3.82033
eanc_s036.g0085.t1	4.56331	12.5485	11.3178	6.86858
eanc_s036.g0086.t1	0.0868556	0.227874	0	0.128581
eanc_s036.g0087.t1	0	0	0.0483524	0
eanc_s036.g0088.t1	1.75914	2.88836	2.23039	1.72551
eanc_s036.g0089.t1	0	0	0	0
eanc_s036.g0090.t1	9.39863	17.7404	16.6611	24.0813
eanc_s036.g0091.t1	0	0.0234779	0	0.0202587
eanc_s036.g0092.t1	0	0	0	0
eanc_s036.g0093.t1	0	0	0	0
eanc_s036.g0094.t1	13.5152	12.4117	7.32729	6.06075
eanc_s036.g0095.t1	2.73695	2.00396	0.430303	0.29883
eanc_s036.g0096.t1	19.2949	13.1714	10.7937	16.933
eanc_s036.g0097.t1	947.597	145.293	167.78	215.563
eanc_s036.g0098.t1	31.5391	18.1436	14.22	17.8942
eanc_s036.g0099.t1	4.84474	1.84519	0.987536	3.60362
eanc_s036.g0100.t1	22.8252	8.99713	3.57197	16.4778
eanc_s036.g0101.t1	7.5468	10.3046	10.8261	52.5407
eanc_s036.g0102.t1	17.7122	16.3896	9.57849	15.8635
eanc_s036.g0103.t1	11.4028	15.8168	17.5842	23.0385
eanc_s036.g0104.t1	253.801	250.309	203.971	302.943
eanc_s036.g0105.t1	0	0	0	0
eanc_s036.g0106.t1	0	0	0	0
eanc_s036.g0107.t1	14.078	7.79031	11.5479	10.9912
eanc_s036.g0108.t1	1.85599	7.1877	5.80678	5.32098
eanc_s036.g0109.t1	1.06669	0.505929	0.674132	0.794075
eanc_s036.g0110.t1	37.6659	31.6086	26.9251	67.2242
eanc_s036.g0111.t1	1.15355	3.38969	1.91076	1.43504
eanc_s036.g0112.t1	1.38678	1.87223	0.363559	0.810725
eanc_s036.g0113.t1	0	2.47979	0.151396	0.224965
eanc_s036.g0114.t1	153.819	158.958	82.0841	151.51
eanc_s036.g0115.t1	12.2492	21.5595	13.4582	19.7948
eanc_s036.g0116.t1	1.86199	39.0761	6.39183	75.8646
eanc_s036.g0117.t1	100.649	101.499	157.36	245.283
eanc_s036.g0118.t1	5172.95	7258.31	6386	6254.64
eanc_s036.g0119.t1	3.66218	6.80411	8.56269	6.91394
eanc_s036.g0120.t1	191.965	143.692	171.33	115.228
eanc_s036.g0121.t1	1.99073	0.155361	0.72456	0.908745
eanc_s036.g0122.t1	47.9227	13.584	19.0962	21.708
eanc_s036.g0123.t1	7.49762	5.75513	5.12683	22.5041
eanc_s036.g0124.t1	22.393	20.143	74.7763	45.0536
eanc_s036.g0125.t1	0.848164	0.330018	0.721668	0.29128
eanc_s036.g0126.t1	0.35393	0.447629	1.61906	0.317833
eanc_s036.g0127.t1	21.9018	28.5095	5.81779	13.8486
eanc_s036.g0128.t1	209.813	121.918	312.522	140.765
eanc_s036.g0129.t1	1.41749	10.4185	1.86077	4.77452
eanc_s036.g0130.t1	1.48832	2.84719	2.49173	2.65051
eanc_s036.g0131.t1	4.55246	4.24309	3.61112	4.00493
eanc_s036.g0132.t1	34.2088	6.8927	3.55773	13.8573
eanc_s036.g0133.t1	1.03319	1.0196	1.47052	1.55423
eanc_s036.g0134.t1	2.57289	0.829755	0.309048	0.687826
eanc_s036.g0135.t1	159.558	109.463	110.445	115.563
eanc_s036.g0136.t1	14.4588	23.656	11.5082	19.5118
eanc_s036.g0137.t1	38.1491	94.4528	106.049	51.3653
eanc_s036.g0138.t1	25.1381	30.7086	17.1782	27.7126
eanc_s036.g0139.t1	324.365	278.292	173.991	269.031
eanc_s036.g0140.t1	5.63246	10.9494	4.42703	6.02528
eanc_s036.g0141.t1	3.43493	3.403	4.16042	4.86872
eanc_s036.g0142.t1	0.0786107	0.0279465	0.121267	0.0412713
eanc_s036.g0143.t1	9.67479	3.84743	4.77821	2.64153
eanc_s036.g0144.t1	106.44	13.6032	18.3917	9.15805
eanc_s036.g0145.t1	88.5971	61.9525	68.7501	76.6003
eanc_s036.g0146.t1	53.2509	13.8993	31.098	23.0611
eanc_s036.g0147.t1	0	0.560784	0.120184	0.420862
eanc_s036.g0148.t1	8.80198	0.339616	0.535768	1.0975
eanc_s036.g0149.t1	1.95472	1.25274	1.75653	2.87289
eanc_s036.g0150.t1	8.48444	14.398	6.77502	7.84244
eanc_s036.g0151.t1	105.996	115.04	104.794	105.207
eanc_s036.g0152.t1	3.63949	3.85771	1.80955	3.67385
eanc_s036.g0153.t1	1268.47	1068.13	811.538	1098.86
eanc_s036.g0154.t1	17.1592	3.43954	0.857956	2.39081
eanc_s036.g0155.t1	63.9597	69.1472	51.8853	51.1059
eanc_s036.g0156.t1	213.576	193.909	143.046	177.443
eanc_s036.g0157.t1	4.71062	6.50928	4.62939	8.30346
eanc_s036.g0161.t1	2.92612	5.47907	6.30692	7.93077
eanc_s036.g0158.t1	5.79626	10.1135	8.74666	13.219
eanc_s036.g0159.t1	8.30431	10.112	4.18701	6.6719
eanc_s036.g0160.t1	1.91342	2.99855	1.27702	3.18177
eanc_s036.g0162.t1	0.131641	0.237914	0.0294343	0.378168
eanc_s036.g0164.t1	5.72737	8.56294	10.1274	14.5685
eanc_s036.g0163.t1	5.76459	6.30898	6.32527	8.88673
eanc_s036.g0165.t1	4.38318	6.20123	3.47845	5.94321
eanc_s036.g0166.t1	0.519394	0.0765299	0.199902	0.405341
eanc_s036.g0167.t1	0.219689	0.86517	21.4275	6.64407
eanc_s036.g0168.t1	0	0.0469605	0.261759	0.222666
eanc_s036.g0169.t1	10.0969	11.7467	9.19906	17.2923
eanc_s036.g0170.t1	1.27287	2.50247	2.89576	2.58854
eanc_s036.g0172.t1	0.164953	0.163418	0.104537	0.173235
eanc_s036.g0171.t1	0.219641	0.327471	0.869455	0.705438
eanc_s036.g0173.t1	2.33619	1.66479	1.76757	2.76719
eanc_s036.g0174.t1	5.38652	3.68991	4.09323	6.37939
eanc_s036.g0175.t1	6.65979	2.07213	2.24504	3.75147
eanc_s036.g0177.t1	25.8566	24.5882	19.2954	28.6911
eanc_s036.g0176.t1	0.821105	2.79805	6.05373	2.16983
eanc_s036.g0178.t1	29.9744	29.4564	22.0668	19.3329
eanc_s036.g0179.t1	39.3601	91.9574	74.9989	118.45
eanc_s036.g0180.t1	40.7091	130.037	62.4898	144.219
eanc_s036.g0181.t1	0.903864	2.51373	1.87374	1.49077
eanc_s036.g0182.t1	8.69187	20.7863	7.87342	4.2043
eanc_s036.g0183.t1	3.06267	2.36101	1.80869	3.81617
eanc_s036.g0184.t1	0.970452	2.6902	1.28291	2.6411
eanc_s036.g0185.t1	14.2209	16.2891	15.0618	25.0202
eanc_s036.g0186.t1	95.2068	75.2402	85.6307	74.3599
eanc_s036.g0187.t1	11.6562	35.1509	10.95	28.4696
eanc_s036.g0188.t1	14.9374	10.7427	8.55431	10.5172
eanc_s036.g0189.t1	226.802	366.445	285.367	297.384
eanc_s036.g0190.t1	6.17506	11.5027	0.96711	4.04496
eanc_s036.g0191.t1	25.9911	28.4011	46.1299	50.8559
eanc_s036.g0192.t1	41.0283	39.1916	62.4032	71.575
eanc_s036.g0193.t1	105.47	89.8368	105.715	180.989
eanc_s036.g0194.t1	39.8406	28.9411	18.2779	35.4167
eanc_s036.g0195.t1	4.67236	4.34343	1.78311	4.0402
eanc_s036.g0196.t1	0.186648	0.0966137	0.12043	0.147096
eanc_s036.g0197.t1	5.39938	7.33749	4.91274	5.47977
eanc_s036.g0198.t1	0.322468	0.470566	0.840929	0.350849
eanc_s036.g0199.t1	6.21626	7.05108	22.6133	7.4537
eanc_s036.g0200.t1	27.3241	46.6955	91.7912	43.0111
eanc_s036.g0201.t1	2.24181	1.82712	0.108616	0.621809
eanc_s036.g0202.t1	2.10221	7.04083	0.740889	2.40571
eanc_s036.g0203.t1	1.63086	1.74854	0.500649	1.46828
eanc_s036.g0204.t1	55.8859	32.0062	12.1881	29.8743
eanc_s036.g0205.t1	7.64416	2.49381	4.28582	3.28538
eanc_s036.g0206.t1	17.175	8.55295	5.14295	12.2062
eanc_s036.g0207.t1	4.18393	1.50747	1.3282	3.58347
eanc_s036.g0208.t1	1.21263	0.521704	0.605539	0.457249
eanc_s036.g0209.t1	16.0129	7.82472	7.65207	8.33259
eanc_s036.g0210.t1	1.36054	1.29496	1.54117	1.07325
eanc_s036.g0211.t1	23.9935	16.355	15.6784	18.679
eanc_s036.g0212.t1	19.7662	29.5936	27.4466	43.9968
eanc_s036.g0213.t1	0.671293	1.11501	1.34019	0.709061
eanc_s043.g0001.t1	0	0	0	0.152167
eanc_s043.g0002.t1	0.114875	120.848	2.04633	32.4808
eanc_s043.g0003.t1	36.3046	104.666	9.89724	66.7905
eanc_s043.g0004.t1	0	0	0	0
eanc_s043.g0005.t1	0	0.110816	0	0
eanc_s043.g0006.t1	0	0	3.40743	0
eanc_s043.g0007.t1	0	0.034744	9.31287	0.0403634
eanc_s043.g0008.t1	0.140679	1.13271	1.26407	0.376601
eanc_s043.g0009.t1	0.243575	0.0751535	1.50054	0
eanc_s043.g0010.t1	0.0200585	0.0362772	0.786656	0.138976
eanc_s043.g0011.t1	1.25491	0.383266	0.0858275	0.610965
eanc_s043.g0012.t1	25.5867	24.6351	17.4256	24.8594
eanc_s043.g0013.t1	2.87851	8.31051	1.06941	4.65219
eanc_s043.g0014.t1	1.48146	1.82477	1.55934	1.90882
eanc_s043.g0015.t1	0	3.02771	0.21794	0
eanc_s043.g0016.t1	0	0.0398991	0	0.10063
eanc_s043.g0017.t1	0	0	0.0509091	0
eanc_s043.g0018.t1	12.4182	12.2306	8.21841	13.5184
eanc_s043.g0019.t1	13.0768	12.5681	11.0275	13.3846
eanc_s043.g0020.t1	39.4596	39.1407	26.5138	30.8377
eanc_s043.g0021.t1	21.9082	23.0773	17.0304	20.4554
eanc_s043.g0022.t1	27.556	16.3299	1.59602	11.9477
eanc_s043.g0023.t1	0.248895	0.59751	0.0363505	1.25122
eanc_s043.g0024.t1	69.3536	132.873	111.255	115.722
eanc_s043.g0025.t1	37.9451	34.267	29.3671	30.9697
eanc_s043.g0026.t1	16.3312	17.6851	14.9848	13.2856
eanc_s043.g0027.t1	0	0.212773	0.283014	0.234198
eanc_s043.g0028.t1	0.293564	0.24898	0.375217	0.447887
eanc_s043.g0029.t1	1.35275	3.19633	3.95162	3.91906
eanc_s043.g0030.t1	1.51848	1.64973	2.66521	3.20804
eanc_s043.g0031.t1	1.55502	1.76665	1.08913	3.15855
eanc_s043.g0032.t1	16.6314	10.7008	9.15054	11.8695
eanc_s043.g0033.t1	8.07883	8.84544	7.15396	9.49205
eanc_s043.g0034.t1	5.08169	4.37873	2.8537	3.99002
eanc_s043.g0035.t1	25.1926	23.5674	9.98875	21.9293
eanc_s043.g0036.t1	17.2031	49.5586	23.9318	35.3617
eanc_s043.g0037.t1	31.0066	16.6411	14.0021	20.7193
eanc_s043.g0038.t1	129.477	32.9543	25.4749	27.1152
eanc_s043.g0039.t1	56.9391	4.36242	13.7074	8.94584
eanc_s043.g0040.t1	0.344843	0.557742	0.638342	0.992002
eanc_s043.g0041.t1	11.0477	12.8921	8.18678	23.732
eanc_s043.g0042.t1	4.48758	7.32896	6.9774	9.6654
eanc_s043.g0043.t1	14.2794	7.78154	5.57145	24.9228
eanc_s043.g0044.t1	100.733	30.6965	3.30064	34.8957
eanc_s043.g0045.t1	1.09351	27.0303	1.20075	5.07912
eanc_s043.g0046.t1	0.328648	3.12348	0.711186	4.7752
eanc_s043.g0047.t1	5.3584	21.1645	7.42585	55.8237
eanc_s043.g0048.t1	7.63997	8.2687	7.41035	6.54142
eanc_s043.g0049.t1	13.9494	19.6372	19.0792	21.5368
eanc_s043.g0050.t1	14.4066	17.1818	13.5744	22.8653
eanc_s043.g0051.t1	6.98698	63.5398	11.5586	117.472
eanc_s043.g0052.t1	104.723	5.82587	3.21497	7.83769
eanc_s043.g0053.t1	10.7526	15.0153	13.8794	19.3386
eanc_s043.g0054.t1	4.61801	6.0182	1.53384	4.37583
eanc_s043.g0055.t1	2.29278	3.42604	5.11968	3.50245
eanc_s043.g0056.t1	45.6537	53.654	79.9354	82.3535
eanc_s043.g0057.t1	182.703	172.548	171.215	187.334
eanc_s043.g0058.t1	76.9262	37.9725	59.7318	144.681
eanc_s043.g0059.t1	31.6405	31.6235	32.7229	34.0914
eanc_s043.g0060.t1	21.8789	12.4238	11.1787	17.1107
eanc_s043.g0061.t1	40.7964	16.8435	19.2078	19.9036
eanc_s043.g0062.t1	490.266	430.414	409.339	188.699
eanc_s043.g0063.t1	225.793	84.219	37.4955	38.4095
eanc_s043.g0064.t1	3.9431	2.54866	2.56485	2.36829
eanc_s043.g0065.t1	11.683	9.14152	3.28545	6.42566
eanc_s043.g0066.t1	4.45972	2.40253	2.87761	3.89429
eanc_s043.g0067.t1	0.476304	3.22463	0.454578	1.5958
eanc_s043.g0068.t1	12.9344	9.62302	5.44803	8.73785
eanc_s043.g0069.t1	79.1565	42.0057	26.3585	95.1766
eanc_s043.g0070.t1	25.2314	22.3488	17.5747	18.0554
eanc_s043.g0071.t1	6.257	8.79132	10.1649	7.74199
eanc_s043.g0072.t1	0.242141	0.473152	0.636394	0.85891
eanc_s043.g0073.t1	7.9417	9.02384	6.85054	8.7167
eanc_s043.g0074.t1	1.50493	1.37625	1.41169	2.27208
eanc_s043.g0075.t1	0.148527	0.061071	0.0668685	0.0387903
eanc_s043.g0076.t1	0.185853	0.113853	0.0796435	0.311373
eanc_s043.g0077.t1	0.07081	1.79137	0.0575316	0.167608
eanc_s043.g0078.t1	36.5747	61.9914	30.1997	48.5338
eanc_s043.g0079.t1	1.14732	0.0996166	0.395284	0.200728
eanc_s043.g0080.t1	27.9008	21.6283	20.3776	20.2138
eanc_s043.g0081.t1	8.76492	4.40914	9.37782	14.5718
eanc_s043.g0082.t1	1.63227	1.52211	1.53741	4.43507
eanc_s043.g0083.t1	1.15931	43.0081	9.52059	103.169
eanc_s043.g0084.t1	12.3043	9.54781	8.38294	8.47388
eanc_s043.g0085.t1	111	83.7582	127.599	54.8357
eanc_s043.g0086.t1	72.4877	76.1707	91.5154	153.791
eanc_s043.g0087.t1	268.999	20.531	14.809	31.9295
eanc_s043.g0088.t1	130.304	130.954	96.4774	109.116
eanc_s043.g0089.t1	7.37589	5.32365	4.03073	8.20315
eanc_s043.g0090.t1	39.1251	31.6752	24.5007	49.3211
eanc_s043.g0091.t1	0	1.28592	0.412726	0.708506
eanc_s043.g0092.t1	0.0384496	0.393655	0.0891433	0.0975903
eanc_s043.g0093.t1	0	0.0353865	0.221022	0.0920531
eanc_s043.g0094.t1	63.2458	60.5447	17.3596	74.3203
eanc_s043.g0095.t1	1.52276	1.87875	1.41929	11.6818
eanc_s043.g0096.t1	13.5053	12.204	11.6687	16.3967
eanc_s043.g0097.t1	67.6033	47.1603	70.5123	114.541
eanc_s043.g0098.t1	24.5484	36.3378	28.6883	36.9548
eanc_s043.g0099.t1	45.1349	56.376	47.3221	46.4802
eanc_s043.g0100.t1	14.5887	15.0997	20.6299	15.2217
eanc_s043.g0101.t1	0.848357	22.4047	0.801401	2.53659
eanc_s043.g0102.t1	0.110032	0	0.210051	0
eanc_s043.g0103.t1	2.06176	0.366391	0.921103	1.36047
eanc_s043.g0104.t1	2.57898	32.1609	1.87651	16.3593
eanc_s043.g0105.t1	44.8239	61.5747	63.3724	52.8075
eanc_s043.g0106.t1	2.40823	60.3932	2.28327	17.914
eanc_s043.g0107.t1	18.9646	23.2088	12.2262	17.5611
eanc_s043.g0108.t1	0.0336104	0.0251192	0.0524055	0.165179
eanc_s043.g0109.t1	7.28511	3.74558	4.62308	7.17914
eanc_s043.g0110.t1	6.14818	8.91587	8.0987	9.39731
eanc_s043.g0111.t1	0.540733	0.150556	0.139416	0.109193
eanc_s043.g0112.t1	18.5658	7.69971	7.93243	16.4944
eanc_s043.g0113.t1	4.84264	8.88906	5.91416	9.60266
eanc_s043.g0114.t1	2.3636	7.89543	4.35497	6.81716
eanc_s043.g0115.t1	1.92613	1.64368	0.614824	3.43296
eanc_s043.g0116.t1	7.36679	12.5149	7.86159	6.21707
[truncated: 25,522 more rows]

## Sheet: Data S3
Supplementary Data S3. Source data for Figure 3C
GeneID	A-1	A-2	A-3	A-4	B-1	B-2	B-3	B-4	C-1	C-2	C-3	C-4	D-1	D-2	D-3	D-4
eanc_s073.g0001.t1	12.6265	3.6529	13.5715	12.6674	16.5716	7.09153	13.8471	2.25108	5.31427	1.20784	8.99595	4.4891	13.8065	7.57897	15.5829	11.6272
eanc_s073.g0008.t1	7.27702	6.54395	4.79689	6.97684	4.88859	5.87371	4.42282	8.80102	2.13338	4.46006	2.40838	9.06965	4.49589	7.55523	4.77047	8.92218
eanc_s073.g0009.t1	6.87783	3.14975	5.26419	7.55576	8.17527	7.98028	4.07134	8.40997	1.96384	2.48407	2.26046	7.48944	7.37297	4.80019	2.27317	12.2513
eanc_s073.g0010.t1	9.38569	2.67814	6.28207	3.14083	5.67634	5.57254	3.39386	4.0256	5.12942	5.34551	6.07812	4.98772	4.33705	6.45887	11.9092	9.23195
eanc_s073.g0012.t1	5.02823	10.8557	14.2367	7.0074	11.4186	15.5821	12.3061	7.09695	6.22547	5.36167	15.5814	3.84687	12.6401	12.3965	9.45323	3.83858
eanc_s073.g0013.t1	96.4245	52.8059	57.139	51.5171	121.983	85.1045	96.0091	68.9434	88.6505	49.3707	67.9995	57.7896	96.7536	50.3036	88.7879	80.9261
eanc_s073.g0014.t1	11.4851	13.7114	10.338	14.4096	9.29015	10.5489	5.58507	9.18158	3.95119	3.71896	4.50558	7.38083	7.64187	9.79975	4.28378	14.6634
eanc_s073.g0015.t1	9.6296	3.37783	5.64538	5.83408	5.704	7.938	3.85249	9.62021	7.06143	2.66395	2.79709	6.97842	8.50361	7.48768	6.20526	13.1385
eanc_s073.g0016.t1	30.1843	23.2057	21.0929	32.6578	26.6081	38.2495	12.057	41.2149	36.3131	43.4938	34.8734	41.2077	35.0746	19.7664	14.7175	41.31
eanc_s073.g0017.t1	4.00445	9.90289	5.80726	9.23823	4.30108	7.77755	4.49686	24.2866	1.81598	2.89258	4.25201	6.64805	8.50447	17.9121	8.66291	26.112
eanc_s073.g0024.t1	23.714	17.2864	26.0388	22.0873	24.5218	27.9386	21.2478	30.0051	27.2486	26.4164	24.1787	22.6937	27.1568	22.3362	26.9433	32.1424
eanc_s073.g0025.t1	15.4973	6.70549	20.2448	12.5205	6.48169	12.9354	11.9884	11.355	3.51499	4.29426	2.80132	2.04866	3.68194	1.4228	5.22982	3.18889
eanc_s073.g0034.t1	61.6665	51.6675	37.065	62.8502	23.1912	19.0811	16.9805	16.7941	23.3357	26.216	16.5157	46.9761	27.0318	42.6162	14.9286	45.4644
eanc_s073.g0037.t1	25.9157	34.2373	20.4094	41.5401	17.4312	31.3772	15.813	32.9396	13.387	19.9597	17.651	29.7798	17.2458	42.207	14.8514	46.3816
eanc_s073.g0038.t1	23.0845	14.4983	15.9415	24.3454	20.1189	10.9801	10.6793	12.2585	7.97608	4.36723	11.0052	11.3029	30.0158	20.9236	32.6983	35.2456
eanc_s073.g0039.t1	55.1396	16.0748	32.6681	30.8487	75.229	71.034	39.1961	53.6752	89.0434	127.261	85.5276	28.9532	114.329	56.5728	227.114	149.895
eanc_s073.g0040.t1	14.5301	17.3245	16.5217	12.7241	27.9998	34.1661	15.7054	17.2672	11.1548	9.76194	23.3228	15.9796	87.9874	70.6023	113.191	143.551
eanc_s073.g0042.t1	15.2961	12.609	11.8645	36.9013	22.9534	30.752	11.0933	62.0382	12.0851	9.37615	15.463	38.692	67.2321	52.2369	62.5086	223.95
eanc_s073.g0045.t1	15.3049	21.4561	17.5146	23.882	11.5942	13.7401	12.2682	16.2547	3.96608	4.36198	7.01212	1.94036	19.635	25.2079	20.9468	15.658
eanc_s073.g0043.t1	6.58655	6.28674	13.5737	9.87112	5.18296	14.4802	13.2539	15.6668	3.14415	4.75774	5.99463	8.02007	13.1258	15.8362	17.9985	31.2279
eanc_s073.g0046.t1	13.4052	14.6821	11.1475	14.5329	11.5507	17.5921	10.4584	24.4822	10.5995	12.0531	11.6886	18.0729	15.0168	20.6981	18.0487	21.3259
eanc_s073.g0047.t1	27.2716	8.14115	26.6918	26.0983	31.5917	29.0104	21.1026	42.4204	30.6048	15.9703	28.0894	23.8728	40.5326	19.3112	38.6032	70.4259
eanc_s073.g0048.t1	11.251	3.41691	7.29938	6.5573	5.64788	8.78263	5.75281	14.2497	8.59324	3.84967	14.5515	4.3763	6.89884	6.76278	8.3267	9.94527
eanc_s073.g0049.t1	30.1335	15.8398	33.068	20.3803	30.5102	19.8281	35.9945	19.2241	28.9149	16.2461	39.1508	14.7025	40.7032	23.6077	42.9866	15.8361
eanc_s073.g0050.t1	26.5181	9.65884	28.6189	27.3162	15.2613	3.91998	19.713	7.96307	4.66113	2.67281	11.5062	7.3319	12.7978	5.8692	18.6777	9.18045
eanc_s073.g0051.t1	17.6955	5.70248	9.687	14.8315	18.4717	17.3609	8.51009	12.978	19.2619	18.284	16.757	3.51214	22.2288	14.0796	21.6613	14.923
eanc_s073.g0052.t1	14.2285	15.0995	10.415	6.46089	8.41706	9.89682	15.1379	4.88905	6.44974	15.1766	7.66658	4.51607	12.7885	9.64294	18.499	6.82035
eanc_s073.g0053.t1	215.055	93.3659	170.914	164.648	177.943	133.426	222.565	126.667	243.864	101.169	185.971	180.003	269.711	68.1727	229.298	264.072
eanc_s073.g0056.t1	3.13677	2.92298	7.12011	6.9039	3.58592	2.88964	9.74473	10.0057	2.22652	1.3792	10.3024	3.85637	7.54722	4.67265	11.949	13.1184
eanc_s073.g0057.t1	153.953	138.514	130.691	170.778	167.938	166.693	135.326	163.363	158.931	110.868	141.399	141.166	121.328	118.645	129.463	176.651
eanc_s073.g0058.t1	70.9361	44.9802	75.8002	50.4292	73.5872	68.3256	64.2611	48.5453	57.4786	60.5753	68.2205	71.4253	44.1236	49.6354	49.3922	64.6767
eanc_s073.g0060.t1	45.817	107.952	67.789	64.8501	30.2198	27.0624	40.2269	33.2058	80.6429	193.347	137.76	57.696	50.5148	56.4918	65.8104	45.3143
eanc_s073.g0062.t1	106.979	175.877	159.936	126.599	81.5703	18.9113	56.2532	22.4214	106.351	75.3985	121.627	14.5603	103.383	54.5924	60.4958	33.0132
eanc_s073.g0064.t1	161.405	143.075	52.3225	162.809	65.2609	25.7851	27.7985	18.0136	130.341	101.186	44.1237	19.2272	73.8172	78.9621	27.4597	32.3154
eanc_s073.g0065.t1	91.8497	247.428	85.0811	335.449	33.1005	24.623	26.5729	27.2853	40.7952	79.3622	59.3101	68.9991	42.1881	84.3995	32.42	54.7569
eanc_s073.g0067.t1	10.8878	8.79906	10.5263	16.5483	31.2581	44.07	15.254	26.689	7.35785	5.85996	6.8005	2.60671	15.7003	21.618	16.3952	29.3357
eanc_s073.g0069.t1	370.459	250.646	302.984	122.85	144	47.9349	71.6137	46.268	24.6839	5.67734	6.72624	6.5587	64.1483	32.064	54.6885	6.00009
eanc_s073.g0071.t1	84.3684	74.4196	85.7238	58.9401	82.468	41.0978	56.9215	47.836	14.7301	2.19963	4.40177	2.53252	60.7803	41.3235	47.4696	4.37587
eanc_s073.g0074.t1	3.92851	10.5983	11.3943	6.77963	3.49836	4.9726	3.13381	6.91725	3.23917	2.57975	2.2753	2.75415	4.42081	8.42933	6.56713	12.8141
eanc_s073.g0076.t1	4.4403	3.77116	6.43933	7.8757	2.28922	3.0953	3.62641	4.8174	2.19669	1.36072	4.53111	3.71824	4.01698	4.7125	5.96724	7.49854
eanc_s073.g0077.t1	37.0435	62.6377	67.4951	42.0722	59.7424	25.3	25.0038	36.2364	25.8445	16.4665	35.4434	10.9873	44.9551	69.4248	31.8493	60.184
eanc_s105.g0002.t1	25.2062	12.8008	19.5009	13.6179	43.5687	51.3971	33.7129	46.1988	136.557	99.8566	107.997	24.6595	43.9589	20.9476	67.1268	47.8057
eanc_s105.g0003.t1	27.323	19.2817	37.2845	42.7448	478.884	304.077	436.611	464.708	48.7095	15.294	31.2909	15.68	481.815	155.984	244.722	162.635
eanc_s105.g0004.t1	9.10652	7.80699	4.75427	14.9822	11.8312	7.27691	3.42463	13.8967	9.03034	4.73617	4.97288	12.1727	7.95704	4.71473	9.06216	17.519
eanc_s105.g0005.t1	11.6984	16.6263	11.115	15.3154	15.8058	23.9318	18.2042	20.5983	13.4153	17.7747	22.0285	24.3684	13.2178	11.3639	17.8897	13.242
eanc_s105.g0006.t1	631.277	499.688	564.155	493.937	976.156	763.667	712.68	547.032	627.729	500.553	463.43	569.985	676.946	616.34	499.007	611.981
eanc_s105.g0008.t1	169.244	97.388	92.4645	60.0733	18.6112	50.5182	14.3984	7.97975	316.055	189.643	157.448	263.926	102.752	41.0488	41.5827	26.8426
eanc_s105.g0011.t1	14.4443	18.1735	6.6149	21.046	71.1369	154.403	76.953	198.781	10.1128	6.58972	7.26502	15.1452	30.9991	56.4343	19.3242	46.4289
eanc_s105.g0017.t1	100.501	80.9463	70.9982	111.868	113.346	125.874	76.4281	129.836	35.7235	54.2461	55.1466	52.4366	154.694	220.561	184.198	297.608
eanc_s105.g0018.t1	71.3744	99.0916	147.585	142.893	90.0569	80.0069	118.795	126.677	135.769	101.633	150.434	115.329	76.9617	67.0828	126.332	86.8152
eanc_s105.g0020.t1	5.81487	4.56508	3.21247	3.94232	26.981	18.2712	20.8263	40.9549	13.3942	7.40057	16.3809	4.09279	9.47625	7.37878	16.7726	21.35
eanc_s105.g0023.t1	9.94311	9.28589	12.5245	11.2862	33.9359	30.6382	17.4159	28.9456	17.3717	18.9179	21.872	13.7547	31.3916	14.0081	14.2155	10.3892
eanc_s105.g0024.t1	4.91774	4.32407	8.08262	8.03888	9.46538	7.9388	16.8499	9.71741	2.27971	5.56526	8.35482	8.53298	2.26786	4.11864	6.73782	7.38333
eanc_s105.g0025.t1	76.5212	66.0956	52.8314	82.999	168.228	159.02	146.397	148.651	259.591	228.904	231.778	148.312	198.124	82.5473	121.795	130.273
eanc_s105.g0027.t1	20.1749	31.1732	40.9346	17.8898	12.7801	14.9517	9.24282	13.328	8.15082	4.57454	14.8212	5.11636	60.3421	51.0412	26.4218	79.2875
eanc_s105.g0028.t1	32.9427	14.494	18.1716	34.6889	46.9399	30.5255	21.7876	38.2548	44.726	27.0076	30.0742	28.0541	40.6127	17.8495	20.549	48.2916
eanc_s105.g0029.t1	8.3088	3.71479	3.88033	8.24284	9.87417	8.35474	6.97306	12.3983	6.30123	4.78109	9.3565	4.70609	8.40849	7.61273	6.09309	10.2133
eanc_s105.g0031.t1	22.3089	7.57227	25.3745	13.1478	28.641	24.0974	19.8773	18.9987	17.5889	13.7449	20.7022	22.9107	17.1997	14.654	14.6677	24.2104
eanc_s105.g0033.t1	70.5564	316.169	33.1606	227.366	294.711	105.738	147.409	226.229	61.2283	332.42	74.3237	942.004	341.075	309.267	35.3268	250.364
eanc_s105.g0039.t1	95.8952	435.994	55.83	423.717	5.77393	69.2069	4.8259	275.083	5.07885	463.93	23.5712	1198.21	5.10338	277.202	32.5564	324.196
eanc_s105.g0041.t1	3.43646	2.83276	3.32238	4.0772	14.7618	12.0803	8.61552	9.73701	8.3115	5.17146	6.25527	2.20842	9.16947	4.79677	5.57563	7.7323
eanc_s105.g0042.t1	8.58162	16.9775	13.6624	17.1565	21.9529	23.2105	21.256	27.408	11.4748	15.2488	14.5383	11.0581	20.1193	27.4122	17.1089	27.5116
eanc_s105.g0043.t1	46.813	7.73873	92.1736	11.4394	19.1639	22.0416	22.7413	50.7819	41.5764	49.3937	24.3628	74.5988	76.5795	23.8579	37.1878	39.805
eanc_s105.g0046.t1	29.6115	25.2875	32.7477	41.4515	13.8386	19.2156	13.0853	36.3851	8.88798	14.4649	11.8272	16.9761	16.5977	15.4087	14.517	34.6403
eanc_s105.g0047.t1	76.7931	185.74	97.7504	118.816	62.3033	50.8601	57.7883	77.4277	31.1496	23.8229	53.6693	62.81	63.9797	96.5913	39.5791	69.0995
eanc_s105.g0051.t1	1524.7	2198.99	1987.86	1958.54	1135.05	1289.5	1281.91	1192.24	827.359	853.594	991.673	1505.98	1081.08	2142.02	879.667	1284.25
eanc_s105.g0052.t1	34.6084	24.3362	22.3063	28.8459	50.33	45.356	33.8202	33.9999	66.1536	44.174	40.417	48.8662	56.3611	28.3331	51.9253	61.2685
eanc_s105.g0053.t1	5.17662	4.26721	4.18256	6.08332	4.57515	4.96926	3.42997	3.60256	2.68292	2.51066	2.96146	4.79999	5.38476	3.88502	5.1194	4.62933
eanc_s105.g0054.t1	9.88472	2.66924	3.70729	3.50484	10.5876	5.62281	5.71478	5.4015	4.01891	5.29355	2.86954	6.18808	3.35056	2.07612	3.41035	1.88651
eanc_s040.g0002.t1	179.315	4.02671	1.47584	4.18575	1230.56	987.193	2211.69	3032.87	591.715	267.14	503.309	2006.13	1285.07	640.63	323.19	799.433
eanc_s040.g0004.t1	228.006	305.381	263.915	288.191	285.214	213.978	252.303	240.629	250.905	220.012	239.842	362.636	196.056	255.836	144.588	189.222
eanc_s040.g0005.t1	19.7273	7.95017	11.4434	10.4025	18.759	24.2827	11.2655	13.8942	14.1813	29.608	13.3661	10.4239	27.1327	20.1933	35.8009	38.6539
eanc_s040.g0006.t1	31.5937	6.60615	20.3384	16.8223	22.5653	17.6331	18.3531	12.1209	8.29363	8.79461	7.43408	15.6486	27.8302	25.2279	37.8411	34.5899
eanc_s040.g0007.t1	6.55495	6.78074	11.7427	7.92963	12.9859	8.24756	12.8893	12.1496	8.08239	5.19912	8.65636	9.08579	8.42286	12.8544	5.97804	12.4612
eanc_s040.g0008.t1	30.8912	69.5065	45.0802	48.8679	72.3186	54.4551	76.4728	74.9182	55.3307	60.3456	60.1202	81.6556	45.2695	49.8498	42.0299	44.0504
eanc_s040.g0009.t1	17.2481	31.9674	15.8581	13.0185	26.4446	74.5235	21.6213	39.0379	54.8042	121.089	37.5522	43.1061	27.0062	33.8176	33.2893	33.7359
eanc_s040.g0011.t1	14.6945	8.28789	16.2629	10.3995	10.7657	24.1118	9.4525	19.7459	8.18367	9.21784	6.33504	8.20082	12.9523	10.0103	6.69243	20.0741
eanc_s040.g0012.t1	7.92585	6.0309	7.51537	7.23358	15.7162	12.5488	12.8014	14.4925	13.2713	9.24835	11.6527	14.4969	6.21511	7.19499	6.92441	13.963
eanc_s040.g0013.t1	26.9592	12.0674	23.3317	16.9674	51.2992	50.5842	53.6444	38.9623	27.7381	25.4939	39.9707	30.1328	37.7829	32.3891	58.1648	42.4895
eanc_s040.g0015.t1	57.7142	29.2771	73.5801	78.2573	69.3191	78.7074	81.8877	73.5178	52.3458	45.3544	52.8162	78.6629	38.5608	27.0411	37.7307	64.8786
eanc_s040.g0017.t1	5.48428	4.67643	5.30779	5.64374	192.068	293.923	135.627	183.856	21.2296	5.0468	22.5804	10.3375	207.847	190.501	108.712	274.847
eanc_s040.g0019.t1	2.98331	3.2568	5.08645	3.50767	6.67187	5.36921	7.5047	6.9093	11.5302	11.9688	20.4008	3.08308	16.7912	9.97576	27.9085	8.49438
eanc_s040.g0020.t1	5.38596	4.54807	6.38195	4.15622	10.9716	18.6485	6.50454	20.6632	8.37991	6.927	12.3744	2.19495	7.84352	4.95086	14.4934	16.0456
eanc_s040.g0021.t1	4.40083	6.71798	10.6368	8.25107	10.5881	19.2409	13.5873	16.7415	7.39163	4.23854	13.3511	4.39938	26.229	20.8486	17.2778	30.8588
eanc_s040.g0022.t1	15.6975	7.46224	9.07791	8.07437	15.1432	46.2897	12.0721	39.0576	7.45352	10.2955	9.46612	11.2019	14.8661	17.1575	12.2918	51.7573
eanc_s040.g0028.t1	78.0538	86.5687	88.7256	69.8451	83.4087	97.4619	66.7423	74.0394	46.4328	41.0047	39.6097	73.7719	60.5086	81.5776	49.9744	75.958
eanc_s040.g0031.t1	56.8409	33.8899	47.8777	49.5169	96.9972	93.9905	57.0021	56.2118	58.1921	49.6077	40.8193	31.1243	78.4679	60.1135	86.581	94.0373
eanc_s040.g0032.t1	20.6666	6.54656	15.3126	10.2791	15.1214	13.0572	10.1816	12.2887	16.3159	16.9492	15.3596	6.95961	21.8167	12.4368	46.1727	34.9298
eanc_s040.g0033.t1	165.129	173.34	235.985	164.483	129.985	121.704	153.694	89.0702	406.926	413.084	291.417	234.932	270.563	283.938	362.753	128.928
eanc_s040.g0034.t1	70.858	52.3686	79.5588	44.9166	39.1221	34.8841	41.7345	22.6131	100.376	89.4201	71.7319	51.7265	72.3914	92.2747	103.19	43.7351
eanc_s040.g0035.t1	31.8174	12.0909	16.0351	17.8486	41.5908	25.6817	14.1435	24.0385	26.0608	9.45402	10.4742	12.2539	28.097	14.3459	21.9675	23.5144
eanc_s040.g0036.t1	6.5658	3.39087	9.75119	12.0135	110.116	82.6554	172.444	50.8867	15.4975	7.8284	14.9034	8.13394	38.9957	22.3449	67.8538	23.9145
eanc_s040.g0037.t1	202.504	104.434	213.756	100.56	257.935	279.214	228.589	112.256	124.067	44.2289	87.5426	72.7782	169.096	73.9965	196.643	110.314
eanc_s040.g0039.t1	100.445	32.8235	73.8097	63.9379	44.0674	57.9971	90.7281	77.4044	41.6362	46.2798	47.8208	45.7914	90.3604	34.3058	122.41	71.652
eanc_s040.g0040.t1	153.191	83.4594	117.206	133.745	103.322	139.574	121.72	170.923	204.037	263.592	258.478	95.8207	146.78	82.3607	227.697	154.58
eanc_s040.g0041.t1	4.31377	3.55594	4.51811	6.06588	4.01479	7.91755	4.35604	19.8783	18.9401	22.7219	24.9544	4.54691	10.9719	4.10574	15.4082	25.4408
eanc_s040.g0042.t1	145.356	112.036	81.4896	94.2794	104.627	136.536	74.8051	109.299	100.573	66.6982	92.422	45.9103	115.309	107.134	113.357	130.464
eanc_s040.g0043.t1	41.1271	39.2711	34.814	34.4437	73.5879	71.9874	52.9543	58.7627	49.7354	40.1929	40.141	51.9034	65.7196	59.0836	54.7514	70.3228
eanc_s040.g0044.t1	2.93538	3.62955	4.789	4.25662	4.60311	5.33096	7.51257	9.26033	3.18001	3.00382	6.01106	8.56742	2.84984	2.97988	16.5369	8.40332
eanc_s040.g0045.t1	14.0916	9.12692	12.4074	6.10379	12.9733	18.7877	7.88594	10.5354	7.50623	3.75653	8.09213	7.97784	11.6044	8.04672	19.4159	16.5207
eanc_s040.g0046.t1	43.8338	34.484	26.3767	20.1409	32.4447	22.9021	21.3179	16.5466	24.1948	15.503	23.3408	17.0654	29.0038	29.6348	20.4605	25.5485
eanc_s040.g0047.t1	27.4641	16.3445	15.5428	23.1008	50.0064	40.1455	26.2824	41.2028	37.749	37.5479	22.9231	20.4908	20.9734	15.7083	28.1128	31.7051
eanc_s040.g0048.t1	7.54194	1.88394	3.31435	4.70004	10.7223	3.18213	6.87575	6.70692	6.08036	5.77803	5.82414	11.6029	10.1512	8.00429	24.2263	10.8172
eanc_s040.g0049.t1	143.979	112.27	52.8268	88.5756	122.267	95.5364	71.0691	110.453	90.9792	110.405	74.6692	97.6679	162.451	166.078	218.522	270.826
eanc_s040.g0057.t1	148.096	139.261	143.975	120.61	145.21	443.118	234.807	330.947	128.517	383.331	239.372	121.082	147.176	372.93	266.39	210.413
eanc_s040.g0058.t1	69.852	133.021	58.0712	90.6466	65.7856	332.139	106.246	172.762	108.911	557.725	131.501	88.8198	93.1298	137.082	107.88	91.3083
eanc_s040.g0062.t1	43.995	45.3094	18.3696	40.7028	100.844	141.45	86.6588	151.409	139.027	111.882	131.91	58.5451	202.461	173.639	209.985	166.165
eanc_s040.g0063.t1	7.63195	10.6251	11.5598	15.9188	1.13669	11.191	4.71263	19.9748	1.88006	2.53184	7.30625	28.9555	6.00997	4.04599	8.31633	14.9325
eanc_s040.g0064.t1	11.946	6.98043	18.6399	5.3823	5.847	12.3581	10.5203	10.8722	17.6923	11.3052	15.4829	8.30871	12.5522	3.68419	13.5758	6.06054
eanc_s040.g0066.t1	37.5956	19.0507	28.4014	34.3284	47.9951	36.1258	39.5112	23.244	27.0952	17.7519	22.3176	15.0263	32.3919	13.961	22.1813	25.8845
eanc_s040.g0067.t1	118.52	82.5863	96.6111	146.643	175.19	95.0391	151.483	90.6283	84.3101	46.2565	49.5867	91.7645	99.6488	39.7123	52.5082	84.9594
eanc_s040.g0069.t1	8.29922	4.02426	6.13577	7.46542	5.03377	6.40325	5.71169	6.87676	4.03421	3.87903	4.29506	3.76479	8.17587	6.07098	10.9131	10.5595
eanc_s040.g0070.t1	713.775	882.236	581.327	882.445	967.584	1132.68	881.737	959.416	718.618	1089.37	909.016	501.638	1235.59	864.221	1538.71	1290.82
eanc_s040.g0072.t1	11.6993	6.60308	13.1451	7.3363	10.5961	6.50812	7.99338	2.78376	41.042	22.2311	34.2458	9.21181	13.8142	7.38276	17.5569	7.72435
eanc_s040.g0073.t1	1.38736	3.88836	3.21913	4.60891	23.246	8.48264	27.8259	11.1556	38.3366	28.5612	28.4103	22.4678	4.94998	3.80266	2.70118	1.27094
eanc_s040.g0076.t1	225.854	212.741	294.841	259.487	268.96	215.344	286.586	212.599	244.36	196.857	209.459	222.827	191.041	156.479	159.325	211.379
eanc_s040.g0077.t1	16.0026	16.5834	15.9134	14.8274	16.4415	11.625	14.2569	14.0215	13.2009	11.8896	11.7556	12.4142	12.3181	10.5044	9.27289	12.042
eanc_s040.g0079.t1	129.815	102.18	196.755	126.338	9.37931	3.73331	9.08346	9.4109	8.76292	6.23655	23.0124	14.4656	11.6752	11.9732	14.6753	13.1822
eanc_s040.g0080.t1	23.4569	22.884	23.7184	29.6178	33.7282	30.8754	35.6088	33.4714	28.3016	35.9086	37.0177	28.8351	27.8138	27.7965	35.1489	45.9178
eanc_s040.g0081.t1	233.927	214.406	193.518	507.552	58.4689	28.4594	65.6141	50.8231	75.9975	46.0948	59.6956	104.651	85.0488	97.1706	105.196	68.2013
eanc_s040.g0082.t1	4.70468	4.13673	7.05017	10.1714	11.8851	11.0125	9.33775	4.87831	6.73248	3.62495	4.71007	1.10859	5.59529	8.8356	6.4459	6.46485
eanc_s040.g0083.t1	18.8582	21.8734	11.859	17.4243	17.8101	13.6388	12.6566	23.8019	16.1959	14.4659	13.2143	19.5193	17.377	17.1534	13.0873	23.442
eanc_s040.g0084.t1	29.185	38.1718	36.1166	22.7766	25.8799	22.6146	52.3161	19.5276	17.5292	13.7733	15.229	12.1286	22.2426	27.5535	25.465	21.8344
eanc_s040.g0090.t1	2.04383	4.85844	7.4444	3.90994	2.32796	2.81983	6.0476	7.03011	2.78777	4.32604	6.14285	3.87929	4.56845	6.15208	8.22599	6.34996
eanc_s040.g0093.t1	15.5364	6.25461	10.4795	5.42995	26.265	16.1858	15.0596	8.16447	11.6881	17.4864	15.7844	12.6547	18.0215	6.46468	13.0924	12.5502
eanc_s040.g0094.t1	8.77085	4.30725	4.8713	4.72338	12.3149	7.56901	7.83662	3.28586	7.78575	2.83078	5.43498	6.95573	5.43528	3.55205	7.26671	7.69296
eanc_s040.g0098.t1	66.8704	50.5293	73.5399	74.0493	65.7906	47.2356	40.8647	47.4247	58.6286	39.0451	36.0094	54.4336	50.7202	40.7305	28.9324	65.5132
eanc_s040.g0099.t1	4.78309	4.57876	4.47513	6.8343	6.20465	6.91193	15.0863	8.96534	3.91836	10.0307	9.97034	6.74259	6.40383	9.75036	12.517	6.59615
eanc_s040.g0100.t1	5.64002	2.28905	8.50687	3.29464	4.87901	7.83364	5.23436	8.74748	4.09269	6.2683	6.29004	3.68063	7.80013	5.28558	8.23486	6.63856
eanc_s040.g0102.t1	1.15787	8.99917	4.07792	1.30834	63.2761	81.4088	94.4471	36.8917	23.7037	26.6445	39.4427	2.33859	22.1613	33.3735	38.4672	7.70275
eanc_s040.g0103.t1	7.61358	2.15179	5.36289	6.19416	13.7944	17.1193	6.27175	8.68189	8.418	2.19984	3.56367	4.47345	4.11825	3.80929	3.52942	9.7978
eanc_s040.g0104.t1	16.3297	17.3871	9.3739	18.8363	19.9949	20.3889	9.16888	18.5697	9.46245	6.63333	7.43111	17.9276	17.5879	15.0035	12.1435	35.0613
eanc_s040.g0115.t1	54.1128	21.7878	38.5487	22.5221	40.6067	24.0796	34.3282	37.7763	28.2582	20.8233	27.2861	26.892	56.9825	30.7484	51.1375	31.3523
eanc_s040.g0117.t1	2.7616	1.51637	2.33732	1.09135	3.91667	2.64246	3.17305	3.23632	2.50507	2.16021	2.93145	2.36581	6.02065	1.74957	2.73722	1.7481
eanc_s040.g0124.t1	31.5454	12.0165	25.544	27.6292	27.2723	35.1037	45.9805	57.295	12.9465	27.623	34.4294	45.5374	32.9944	32.6472	48.5923	42.9871
eanc_s040.g0127.t1	7.10623	7.10421	21.7009	16.3182	14.3032	20.1523	31.0462	31.8527	11.6968	16.947	23.9114	13.9407	22.3812	16.8611	42.3273	32.3388
eanc_s040.g0130.t1	5.01006	5.38598	4.84814	5.26505	3.80829	17.735	8.98265	27.1758	3.22507	12.1401	17.8256	2.10938	6.61122	10.5839	22.0768	45.8834
eanc_s040.g0132.t1	454.24	407.732	382.203	272.678	116.556	173.176	218.944	136.358	1709.38	1626.45	1256.93	676.408	828.246	308.756	805.679	162.419
eanc_s040.g0133.t1	162.902	70.5524	73.2116	102.207	129.662	168.441	132.434	138.88	501.088	280.804	325.279	171.884	272.409	73.3734	273.737	254.016
eanc_s040.g0135.t1	20.7536	19.991	17.5847	19.7354	17.7926	13.6929	10.3039	14.5075	8.10734	8.25356	6.89748	18.5821	13.0741	9.94229	5.54902	10.6809
eanc_s040.g0136.t1	30.5039	39.886	43.8563	34.1715	21.935	20.5739	16.9688	16.7353	26.0341	13.5229	19.9219	24.9873	19.2937	23.025	20.5612	22.8667
eanc_s040.g0137.t1	23.6341	23.3058	20.8208	22.7121	11.6153	19.2548	7.19894	11.0194	8.14691	3.98876	4.22162	2.83894	21.7124	22.7031	9.79558	13.1524
eanc_s040.g0139.t1	64.7312	33.6454	22.6591	78.1877	48.8258	42.0818	25.782	63.4456	63.4338	47.449	26.9901	68.0341	57.3499	18.6941	42.0793	63.2916
eanc_s040.g0140.t1	9.19616	1.96323	4.1446	4.46326	14.5571	11.6783	11.2703	17.93	12.6529	8.25766	12.8972	9.2071	10.1463	7.16252	6.82669	12.0898
eanc_s040.g0141.t1	20.1675	5.01813	10.4467	9.83993	33.1574	19.0404	24.1648	34.8043	28.1755	16.8563	25.2092	15.6934	30.584	17.5353	19.0956	24.5539
eanc_s040.g0142.t1	31.1327	24.2762	36.9121	36.2719	37.1984	48.8997	27.0283	41.4838	28.364	36.1638	27.1861	36.9053	31.0934	33.9536	34.1301	43.6796
eanc_s040.g0144.t1	9.57252	3.50705	7.32666	11.3573	8.36236	6.27782	6.99975	8.42756	3.85871	2.30487	3.14609	4.44291	6.19571	5.87107	7.76566	8.11968
eanc_s040.g0147.t1	3.67907	10.8761	12.5106	5.21798	12.4271	34.2527	49.7765	17.4981	18.4102	31.3407	30.2514	13.6968	3.97216	9.56249	13.5852	7.74793
eanc_s040.g0154.t1	6.69935	5.9702	6.56447	9.16579	8.30809	7.01506	6.12822	12.0086	3.94131	3.26974	8.73396	13.8468	6.1965	7.03067	7.63812	18.3839
eanc_s040.g0155.t1	79.7219	54.8792	41.5125	78.6191	159.213	100.144	118.932	66.4924	126.515	86.7504	76.9703	91.5001	95.3906	44.2988	54.1598	79.6521
eanc_s040.g0160.t1	30.3456	15.1692	17.0433	28.2903	45.0618	61.2396	21.5362	63.9282	38.9971	26.7774	26.402	23.2185	40.0423	25.9471	29.4203	97.6347
eanc_s040.g0159.t1	17.0873	12.9342	11.5619	17.1887	14.5494	15.2215	13.1217	20.2404	18.2955	12.0861	10.8604	8.60044	13.106	9.94318	10.1421	23.2572
eanc_s040.g0163.t1	31.0729	17.4026	19.1936	37.211	31.6798	50.8204	20.0131	61.7975	24.9077	22.277	19.8082	27.904	28.4223	25.9911	21.1007	99.9347
eanc_s040.g0169.t1	11.0989	1.82982	15.2909	16.6799	13.4469	12.0941	12.5217	14.657	13.422	11.2241	15.6573	12.1255	12.1224	5.91525	9.00393	26.2662
eanc_s040.g0174.t1	12.2173	6.38649	12.82	4.71389	8.80792	6.79467	15.4394	7.11236	9.72954	3.80266	8.49771	6.19173	11.7166	6.27687	13.215	10.1608
eanc_s040.g0175.t1	9.96442	13.4943	17.547	19.7039	5.32069	5.60129	6.69153	5.84839	2.79734	2.31355	8.42116	5.71749	5.70078	15.9861	5.774	11.682
eanc_s040.g0176.t1	14.7713	25.9762	25.7057	21.8095	8.37698	19.6726	8.94964	10.6926	6.5498	11.7369	13.4438	16.1376	9.32157	20.6185	5.32585	12.0283
eanc_s040.g0180.t1	3.81691	11.2607	10.7793	6.3559	369.434	216.957	350.036	335.683	87.3362	23.0727	94.7092	12.2646	39.0559	46.1913	37.592	49.6888
eanc_s040.g0181.t1	11.1364	9.46686	10.8508	14.8644	28.6174	48.2447	36.3177	35.0302	49.5556	40.7241	38.8003	40.033	16.7246	14.5731	18.6333	21.6525
eanc_s040.g0182.t1	50.4618	51.64	68.5992	46.2046	97.3908	137.626	98.0298	155.601	163.471	213.783	201.198	84.8092	85.949	62.4694	156.236	136.606
eanc_s040.g0187.t1	48.9354	9.09881	28.5326	12.8049	23.5214	14.1436	12.6835	18.5593	10.3449	2.25906	5.19041	1.53691	9.37673	2.80131	16.118	1.82572
eanc_s040.g0191.t1	76.1331	21.9546	39.5133	18.5715	22.6743	14.585	12.6846	10.9526	9.95908	1.83525	2.55157	2.08318	13.0137	5.06948	16.7733	2.74216
eanc_s040.g0193.t1	21.7549	2.9022	2.40737	11.4349	31.0127	24.5514	3.1651	12.2303	21.959	13.5805	8.943	3.77015	12.9932	14.4646	8.23451	9.68521
eanc_s040.g0194.t1	17.8529	24.0577	9.28147	25.4861	40.801	57.4118	31.594	42.8465	33.9411	62.2419	49.6248	18.4247	36.541	47.9574	50.3653	39.983
eanc_s040.g0203.t1	158.092	221.71	284.911	295.617	166.054	164.607	205.807	253.789	231.226	207.206	244.789	489.018	297.792	314.049	207.318	325.733
eanc_s040.g0204.t1	6.77157	5.58197	11.4568	8.92683	8.7278	7.10545	11.035	7.94884	6.55114	6.19575	10.888	11.0243	14.7921	11.1706	13.1842	8.27113
eanc_s040.g0205.t1	21.6728	20.6139	134.786	49.4494	15.2561	7.31694	64.001	28.1315	21.9249	21.3753	160.456	87.0493	24.8853	23.7995	187.079	41.681
eanc_s040.g0209.t1	5.71928	1.41436	4.56177	1.80951	4.57034	6.40522	4.48086	3.18896	5.53311	4.33784	2.86292	3.30792	3.5398	1.52407	4.33043	1.96476
eanc_s040.g0211.t1	8.86948	8.54029	7.43902	9.63379	10.37	13.3544	10.849	18.4648	5.45465	9.63757	7.75042	4.6931	13.9469	13.3905	20.3902	17.2458
eanc_s040.g0213.t1	19.4426	8.26953	42.1412	8.32308	40.8794	15.1623	58.986	8.97157	46.6859	12.7276	66.2904	23.8849	16.1555	5.72359	28.773	5.43295
eanc_s040.g0217.t1	7.62788	7.27259	12.5048	17.1865	9.4763	27.8191	11.1614	21.8745	11.3239	7.71674	13.4128	14.3018	10.26	12.0973	15.7943	63.8457
eanc_s040.g0216.t1	2.49615	8.92071	3.23812	6.65988	5.62623	22.6925	6.26628	14.6835	11.0405	4.50565	7.07099	10.4636	7.05491	5.625	15.0014	53.9858
eanc_s040.g0219.t1	26.0212	11.8432	9.8107	16.5982	32.5565	25.7186	16.6273	38.2632	27.9051	23.2652	16.3331	19.6883	18.7231	14.6786	24.9521	58.8333
eanc_s040.g0221.t1	12.4692	2.1143	25.499	3.03149	5.06698	2.20266	25.3158	3.55357	6.36944	4.76635	34.3137	9.15556	3.41078	1.23254	10.6458	1.97369
eanc_s040.g0222.t1	23.7465	29.0997	12.9305	16.6958	14.6818	17.2945	12.7737	17.1415	9.24221	18.7304	16.8925	22.5693	31.4681	34.2894	32.2793	60.9136
eanc_s040.g0225.t1	6.2733	11.1647	7.0801	7.84782	8.94424	7.92901	11.3187	12.3554	7.30068	12.6843	13.4019	13.9163	18.6728	19.1651	21.6911	19.3967
eanc_s040.g0226.t1	67.2658	134.939	86.1683	95.1413	85.6198	138.784	85.2527	95.5204	69.265	85.2461	71.9602	109.66	79.9496	123.348	85.8439	101.142
eanc_s040.g0227.t1	14.5272	47.9429	19.8922	71.2518	38.3856	425.384	45.4596	250.963	71.5694	448.964	206.68	93.4219	57.7433	124.024	82.9711	193.242
eanc_s040.g0228.t1	3.7392	24.103	2.1202	27.7946	4.95244	52.4308	3.59639	33.0361	2.78347	51.3194	10.8121	17.7933	6.04556	24.6805	4.14134	28.376
eanc_s040.g0229.t1	58.2377	11.5565	23.643	16.3199	56.7485	27.7973	53.6849	33.6382	58.0376	28.728	35.8783	17.1801	61.2268	27.8728	34.3319	32.0079
eanc_s040.g0231.t1	56.1251	97.357	68.746	29.6623	70.9239	76.0805	63.1325	32.951	57.3056	54.1828	57.887	29.2604	73.7478	79.3612	69.1564	40.4496
eanc_s040.g0232.t1	33.0574	57.5726	36.2042	22.8518	35.9074	61.0149	31.8926	28.6634	27.221	34.6725	27.4264	22.2656	33.6453	50.437	31.3062	32.4583
eanc_s040.g0237.t1	11.4961	20.9979	10.5483	30.8279	19.2135	23.4558	13.7521	43.988	13.0137	16.9618	10.8875	22.6933	14.6929	15.593	9.52216	31.0116
eanc_s040.g0242.t1	10.1224	1.31918	5.37683	5.77572	11.0137	1.11983	8.68442	17.9968	7.96092	1.9007	4.75612	1.40499	9.76639	1.01075	6.27808	6.46449
eanc_s040.g0244.t1	9.14667	8.88851	5.90893	31.9247	16.5789	24.9761	7.60518	81.1474	26.2465	33.4786	20.4475	38.7256	28.2065	18.3763	24.0224	96.2476
eanc_s040.g0246.t1	12.2994	5.79353	10.1928	6.53518	14.1918	38.1149	3.22618	7.82161	20.0087	35.3054	14.7029	4.89322	21.9629	26.2653	9.33322	12.318
eanc_s040.g0248.t1	9.92767	2.94671	10.0246	5.38731	13.6665	23.1997	21.7505	13.4341	15.1013	16.1163	33.0142	4.48607	14.5969	9.31755	46.9182	14.9632
eanc_s040.g0249.t1	39.8248	38.7165	25.7355	41.8256	36.788	38.946	25.9689	45.0367	37.5094	50.5039	37.5396	41.7788	36.2616	46.8807	31.3577	48.6459
eanc_s040.g0250.t1	68.3226	28.921	44.6313	29.6982	55.7715	69.0271	52.7568	55.3638	173.248	146.278	122.825	51.5217	112.495	35.8507	85.553	71.6583
eanc_s040.g0251.t1	13.3731	4.40421	12.404	7.3414	2.75424	4.11477	1.55716	3.97876	13.861	17.9509	4.39245	21.8445	9.86436	3.90677	1.15525	10.7336
eanc_s040.g0262.t1	3.72204	3.70112	2.47518	3.24363	21.3507	15.432	9.69517	7.07289	4.38564	2.22455	4.58604	2.46798	5.87863	3.54355	5.47426	5.70041
eanc_s040.g0264.t1	66.3263	59.3077	45.6478	49.0831	54.7118	85.9523	41.7124	48.9578	60.1567	46.7734	36.9356	52.8107	44.5297	62.6528	38.3032	55.354
eanc_s040.g0267.t1	14.0091	80.0661	229.435	257.959	1.34819	7.01067	3.86341	8.66082	6.21181	39.128	104.721	127.48	1.6321	23.7498	5.65714	11.5502
eanc_s040.g0272.t1	4.05129	3.69266	5.72299	6.58031	6.26863	25.8262	9.29217	38.1085	5.99768	16.3319	4.36827	10.2817	4.27143	3.65427	4.6147	27.6178
eanc_s040.g0274.t1	13.4582	33.8467	10.1886	26.1615	16.923	86.5748	40.9413	73.1313	16.4819	77.2267	27.9017	41.6809	24.0092	59.899	18.0906	63.4702
eanc_s040.g0275.t1	15.7455	20.213	17.0886	16.389	21.9415	22.3094	16.9024	22.2355	15.6318	13.4203	15.2569	11.0845	17.7326	17.2872	13.3427	29.9073
eanc_s040.g0276.t1	270.639	487.714	338.409	366.059	456.171	454.688	468.139	319.25	421.476	345.251	406.223	323.774	629.473	504.161	475.463	628.987
eanc_s040.g0279.t1	347.844	212.017	412.13	251.471	393.134	191.433	363.111	167.754	308.331	126.184	264.984	144.526	504.963	265.01	400.302	492.208
eanc_s040.g0280.t1	5.50046	10.5507	6.70094	38.1311	7.66696	6.89848	8.48205	56.5396	12.4646	11.7835	9.44387	144.384	7.09025	6.52112	4.3376	55.71
eanc_s040.g0282.t1	55.1868	6.19456	44.3759	42.8412	121.785	27.5324	114.349	125.309	195.305	33.0871	138.305	54.9813	166.881	15.9519	321.711	215.5
eanc_s040.g0289.t1	1.4843	2.22623	28.9731	52.8409	2.45274	6.14209	54.8406	242.075	1.95745	4.69616	67.2009	68.1443	3.656	3.20707	149.25	418.052
eanc_s015.g0005.t1	13.709	10.4314	17.4172	15.0139	20.6596	13.4067	15.8233	9.90301	41.4461	9.90259	36.4703	2.03308	22.2679	15.255	10.267	8.05042
eanc_s015.g0006.t1	11.3497	20.5828	25.6947	21.5454	9.36225	30.9178	7.86773	20.6505	10.9803	13.9372	20.6595	4.3763	13.2228	43.2066	17.1859	24.2604
eanc_s015.g0007.t1	32.9147	20.9177	37.8664	76.5035	39.8163	55.2127	34.2297	45.9759	29.7974	17.0016	30.9608	11.817	33.6069	79.3808	21.8786	45.7625
eanc_s015.g0051.t1	28.0156	48.0453	43.0099	43.3839	29.2401	21.8733	16.5629	32.9189	15.9785	10.1262	15.2159	33.464	36.1227	45.5738	28.0004	38.2174
eanc_s015.g0053.t1	43.8096	61.849	54.181	48.4019	37.0971	29.8306	34.9223	35.8213	19.474	12.9124	19.0531	33.8865	44.0897	67.6798	37.2754	43.8874
eanc_s015.g0054.t1	4.53861	6.29722	6.87517	6.78882	14.8387	26.3736	14.5895	41.6406	63.7982	60.7159	68.239	13.0675	14.6424	13.1893	36.9894	34.305
eanc_s015.g0055.t1	107.661	98.0266	99.2033	83.5582	126.271	197.97	98.0523	128.58	126.705	132.602	110.68	113.52	114.752	137.129	103.652	162.174
eanc_s015.g0056.t1	36.4518	38.7286	75.1822	94.8259	22.9691	15.6919	39.6014	30.4278	23.5101	14.043	40.3095	87.976	31.8506	49.9559	30.6666	26.5907
eanc_s015.g0057.t1	96.3299	58.7006	64.7402	21.1577	132.502	37.535	90.6251	14.7394	177.586	100.527	112.843	40.5364	98.176	34.9529	55.9121	4.55321
eanc_s015.g0065.t1	15.2717	9.62673	3.25692	25.2247	1394.17	1225.24	17.0323	1674.43	145.844	4.54233	11.242	40.7003	222.563	57.966	9.95985	437.536
eanc_s015.g0066.t1	17.1213	10.9144	26.8157	7.94488	4.00156	5.66604	7.44027	5.89539	5.65935	4.94697	9.14181	20.5388	5.98406	3.47617	10.8647	6.09957
eanc_s015.g0067.t1	18.5888	10.7531	16.5529	6.70671	9.24731	9.87115	17.9875	17.6096	10.6483	10.1295	7.4203	24.1016	11.1607	10.4285	11.288	12.4481
eanc_s015.g0069.t1	8.96089	13.4135	8.45166	1.46971	17.9932	17.1887	11.7512	13.4406	6.84329	10.1267	7.63977	2.93092	14.4379	19.2634	9.8989	14.9157
eanc_s015.g0076.t1	237.104	1.60645	25.4355	5.13816	30.644	97.7226	7.73592	120.481	10.2124	2.11156	4.7298	5.2183	101.696	35.3631	23.5388	32.7301
eanc_s015.g0081.t1	142.093	35.457	49.2261	68.5538	25.5663	22.0657	14.8083	23.6894	92.6429	51.0368	41.7211	57.0002	47.1847	31.4176	36.5116	68.829
eanc_s015.g0082.t1	536.313	123.047	216.757	273.507	88.853	70.9511	55.0486	72.3736	194.949	104.777	100.734	139.94	139.907	131.325	113.359	249.493
eanc_s015.g0086.t1	2.65026	14.8558	4.6121	14.2547	13.3903	10.9098	19.9333	15.5551	7.37147	8.42333	9.64835	13.2848	13.1225	23.8104	12.6134	10.9254
eanc_s015.g0087.t1	4.41516	17.4064	12.8058	12.147	15.2411	15.8044	17.446	16.5623	12.0715	13.8663	19.2183	11.3495	9.50486	19.4386	12.4584	11.5771
eanc_s015.g0100.t1	44.0248	29.8146	35.2561	45.4211	69.8041	53.0905	74.9895	46.4014	44.9501	31.7729	63.6013	38.3239	42.4238	39.5085	64.6259	60.2579
eanc_s015.g0106.t1	28.4121	31.7314	28.0781	50.202	40.223	45.3135	17.2335	65.7621	20.3661	31.162	17.2044	36.0025	38.6235	51.3763	19.2077	78.2764
eanc_s015.g0107.t1	3.86941	3.08939	4.6372	5.47936	24.8912	3.17199	27.0696	5.27815	12.1073	1.72083	9.70828	3.61467	14.26	2.30332	14.306	6.14429
eanc_s015.g0110.t1	213.773	287.392	312.933	225.45	233.707	146.228	180.163	169.891	245.129	216.94	178.439	302.701	196.697	206.898	131.509	135.535
eanc_s015.g0111.t1	2.96314	3.07585	3.50138	1.38889	7.35541	9.16828	7.01614	4.63773	5.57411	3.48806	4.59463	1.34002	2.39733	2.00537	4.98573	1.92696
eanc_s015.g0114.t1	18.6476	14.5765	18.8056	9.57878	14.8075	28.4387	13.1991	22.55	18.3386	23.1078	28.0424	7.85142	20.5623	13.8305	25.2709	18.7763
eanc_s015.g0116.t1	29.7707	21.4474	13.0609	18.6007	23.6031	23.1715	13.7986	21.4378	28.2873	15.9026	17.9876	8.84252	21.1309	20.3808	27.6016	20.2444
eanc_s015.g0120.t1	26.7482	16.5369	36.3659	33.4985	22.6963	27.9996	29.3388	41.8646	15.1626	26.5668	33.4735	45.8389	21.0996	41.579	19.2883	38.287
eanc_s015.g0122.t1	25.2118	3.97967	16.9198	12.0923	6.98302	7.38768	7.73293	13.5381	21.7314	21.4082	18.308	14.5648	16.8931	21.4418	39.3042	38.8008
eanc_s015.g0124.t1	15.8597	2.4902	24.6427	15.5313	10.1234	20.5736	44.4953	43.2181	1.94076	15.5476	25.2603	7.64413	7.14887	9.48759	31.4506	23.2059
eanc_s015.g0125.t1	140.214	130.324	105.368	112.351	141.947	87.4445	111.466	83.425	90.5417	90.021	80.229	77.4296	157.594	159.876	195.591	200.93
eanc_s015.g0126.t1	91.6048	110.921	95.1601	90.1014	138.195	176.605	127.697	153.705	138.473	145.197	115.336	92.4981	135.563	106.696	119.878	118.666
eanc_s015.g0127.t1	25.9885	29.4678	35.6213	42.6734	44.7182	64.2582	66.5988	63.4591	49.2639	60.2781	49.2021	68.2148	47.029	30.9743	34.9901	35.1591
eanc_s015.g0129.t1	11.7896	2.667	9.61539	4.6363	18.8736	4.42621	17.392	6.6705	13.0432	3.65105	12.985	1.94395	17.1148	4.65256	12.7801	4.65501
eanc_s015.g0130.t1	53.2284	49.4456	32.1307	106.43	41.2329	67.5535	33.1927	75.1692	27.9371	36.107	24.0995	31.0814	43.0863	37.6464	33.3176	70.1312
eanc_s015.g0131.t1	16.334	7.464	13.1311	13.9027	15.881	26.7623	14.6888	24.5923	17.8205	15.5178	15.5124	15.4602	19.3916	11.9631	19.6842	36.5951
eanc_s015.g0133.t1	78.2739	79.0788	60.5785	92.1387	71.2659	69.2422	54.511	74.0162	60.4756	55.3983	61.5251	81.7201	58.7219	71.8355	50.885	87.2178
eanc_s015.g0135.t1	9.11218	19.7522	17.8641	10.4108	11.5706	48.6246	21.6816	44.5682	11.6316	77.4007	23.8048	45.7627	15.8503	22.3549	27.9262	21.7706
eanc_s015.g0136.t1	86.2145	56.5257	121.167	47.6561	36.9831	27.3049	25.3493	33.7996	20.2281	15.3887	24.3883	42.3562	31.5095	24.9639	30.6049	34.8142
eanc_s015.g0137.t1	354.111	277.172	226.153	294.847	66.9098	113.458	44.0814	102.095	155.615	281.334	91.4771	226.239	40.0823	37.2764	30.5417	33.8164
eanc_s015.g0141.t1	11.249	2.31388	9.95148	20.5159	7.46597	22.2708	20.0503	15.9068	91.4573	133.766	105.953	22.5386	31.4493	40.9241	125.147	27.3189
eanc_s015.g0149.t1	4.66094	4.27273	6.37047	5.22981	5.52538	4.65437	6.29684	4.89763	7.5519	7.80629	7.74596	3.70334	8.94927	6.91065	13.2024	5.71981
eanc_s015.g0161.t1	30.1011	37.568	31.4991	35.3267	38.5181	57.6412	41.2482	57.4677	30.437	31.3041	43.5932	60.4179	38.8488	44.6924	67.4998	71.8243
eanc_s015.g0176.t1	5.90099	1.56511	8.16908	2.53396	14.3927	1.79761	7.62605	6.06234	9.39487	4.09713	10.4783	2.34892	11.749	1.08135	11.2377	12.8477
eanc_s015.g0188.t1	5.57324	14.2001	4.40854	10.4195	7.05268	15.3358	6.66874	13.3817	10.7224	13.5413	8.76139	10.7448	9.59193	8.48659	11.5087	13.1507
eanc_s015.g0193.t1	18.2766	19.5267	30.6508	16.4753	25.6359	22.0664	21.1187	15.4613	23.7073	18.7335	17.0059	21.1942	26.6161	24.4878	15.3514	12.2377
eanc_s015.g0194.t1	9.70539	9.04529	20.5033	39.3906	10.6724	9.32533	10.1902	15.8531	2.17279	2.39799	5.76683	1.22049	13.9819	13.1744	17.3473	15.7871
eanc_s015.g0197.t1	31.8725	25.3728	25.6428	26.9362	105.224	34.4255	135.589	20.2439	237.986	101.335	221.626	77.3693	19.3131	6.06653	15.4661	8.33255
[truncated: 12,055 more rows]

## Sheet: Data S4
Supplementary Data. Source data for Figure 3D
[truncated: 1,845 more rows]

[truncated: 1 more sheets: Data S5]
